# Supplementary material for: Comparative molecular profiling of HPV‐induced squamous cell carcinomas
Source: Cancer Med. 2017 May 29;6(7):1673–85. doi: 10.1002/cam4.1108 (PMC5504316; doi:10.1002/cam4.1108)
Supplement: Supplementary file 3 — Table S2. P16 expression status of OSCC patient samples determined by IHC. [file CAM4-6-1673-s003.xlsx]

## Sheet: OSCC p16 status
Patient ID	P16 expression
DE-0043147	yes
DE-0045096	yes
DE-0045645	untested
DE-0046324	yes
DE-0046795	yes
DE-0047568	no
DE-0047711	yes
DE-0047736	yes
DE-0048353	untested
DE-0049232	yes
DE-0049365	yes
DE-0049550	yes
DE-0050422	yes
DE-0050501	yes
DE-0053776	untested
DE-0054370	untested
DE-0055037	untested
DE-0055140	yes
DE-0055190	untested
DE-0055639	yes
DE-0055730	yes
DE-0056144	yes
DE-0056610	yes
DE-0056924	yes
DE-0058153	yes
DE-0058506	yes
DE-0059184	yes
DE-0059923	yes
DE-0060261	yes
DE-0060560	untested
DE-0061047	yes
DE-0061496	yes
DE-0062483	yes
DE-0062987	untested
DE-0063019	yes
DE-0064716	yes
DE-0064765	yes
DE-0065127	yes
DE-0066214	yes
DE-0066877	yes
DE-0067308	yes
DE-0068607	yes
DE-0069214	yes
DE-0069711	yes
DE-0070938	yes
DE-0071215	yes
DE-0071274	yes
DE-0071614	yes
DE-0072155	yes
DE-0073926	yes
DE-0073951	untested
DE-0074299	yes
DE-0074776	yes
DE-0075342	yes
DE-0075486	yes
DE-0076279	yes
DE-0076873	yes
DE-0078264	yes
DE-0078320	yes
DE-0078909	yes
DE-0078959	yes
DE-0079194	yes
DE-0080635	yes
DE-0080722	yes
DE-0080825	yes
DE-0081562	yes
DE-0082386	yes
DE-0082675	yes
DE-0082765	yes
DE-0083206	untested
DE-0083312	yes
DE-0083370	yes
DE-0083783	untested
DE-0084578	yes
DE-0085231	yes
DE-0085427	yes
DE-0085921	yes
DE-0086671	yes
DE-0086769	yes
DE-0087924	yes
DE-0131309	yes
DE-0131936	yes
DE-0131946	no
DE-0132076	yes
DE-0132127	yes
DE-0132128	yes
DE-0132153	yes
DE-0132487	yes
DE-0132492	untested
DE-0133095	yes
DE-0133100	yes
DE-0134885	yes
DE-0134904	untested
DE-0135945	yes
DE-0136741	yes
DE-0136831	yes
DE-0137130	yes
DE-0137365	yes
DE-0138883	yes
DE-0139029	yes
DE-0139370	yes
DE-0141629	untested
DE-0141708	yes
DE-0142084	yes
DE-0142267	yes
DE-0142627	yes
DE-0142850	yes
DE-0143628	yes
DE-0144358	untested
DE-0144407	yes
DE-0144579	yes
DE-0144644	untested
DE-0146018	yes
DE-0146063	yes
DE-0146109	yes
DE-0146447	yes
DE-0146675	yes
DE-0146913	yes
DE-0146987	yes
DE-0147183	yes
DE-0147945	yes
DE-0148009	yes
DE-0148644	yes
DE-0149400	no
DE-0150094	yes
DE-0151536	yes
DE-0151802	yes
DE-0152066	yes
DE-0152111	yes
DE-0152892	yes
DE-0153656	yes
DE-0153920	yes
DE-0155045	yes
DE-0156415	yes
DE-0156654	yes
DE-0156843	yes
DE-0162316	yes
DE-0162380	yes
DE-0162465	yes
DE-0163991	untested
DE-0164630	yes
DE-0165822	untested
DE-0167265	yes
DE-0167586	yes
DE-0169468	yes
DE-0173438	yes
DE-0175085	untested
