# Supplementary material for: Comparative molecular profiling of HPV‐induced squamous cell carcinomas
Source: Cancer Med. 2017 May 29;6(7):1673–85. doi: 10.1002/cam4.1108 (PMC5504316; doi:10.1002/cam4.1108)
Supplement: Supplementary file 4 — Table S3. Targeted sequencing results for patient samples tested. [file CAM4-6-1673-s004.xlsx]

## Sheet: NGS
DeID	Technology	Gene	proteinChange	percentMutated	exon	Result	CalculatedResult	interpretation
DE-0070759	Next Gen SEQ	ABL1				Wild Type	Wild Type	The findings are consistent with a wild type ABL1 genotype (No evidence of ABL1 mutation).
DE-0070759	Next Gen SEQ	AKT1				Wild Type	Wild Type	The findings are consistent with a wild type AKT1 genotype (No evidence of AKT1 mutation).
DE-0070759	Next Gen SEQ	ALK				Wild Type	Wild Type	The findings are consistent with a wild type ALK genotype (No evidence of ALK mutation).
DE-0070759	Next Gen SEQ	APC				Wild Type	Wild Type	The findings are consistent with a wild type APC genotype (No evidence of APC mutation).
DE-0070759	Next Gen SEQ	ATM		3		Wild Type	Wild Type	The findings are consistent with a wild type ATM genotype (No evidence of ATM mutation).
DE-0070759	Next Gen SEQ	BRAF				Wild Type	Wild Type	The findings are consistent with a wild type BRAF genotype (No evidence of BRAF mutation).
DE-0070759	Next Gen SEQ	c-KIT				Wild Type	Wild Type	The findings are consistent with a wild type c-KIT genotype (No evidence of c-KIT mutation).
DE-0070759	Next Gen SEQ	CDH1				Wild Type	Wild Type	The findings are consistent with a wild type CDH1 genotype (No evidence of CDH1 mutation).
DE-0070759	Next Gen SEQ	cMET				Wild Type	Wild Type	The findings are consistent with a wild type MET genotype (No evidence of MET mutation).
DE-0070759	Next Gen SEQ	CSF1R				Wild Type	Wild Type	The findings are consistent with a wild type CSF1R genotype (No evidence of CSF1R mutation).
DE-0070759	Next Gen SEQ	CTNNB1				Wild Type	Wild Type	The findings are consistent with a wild type CTNNB1 genotype (No evidence of CTNNB1 mutation).
DE-0070759	Next Gen SEQ	EGFR				Wild Type	Wild Type	The findings are consistent with a wild type EGFR genotype (No evidence of EGFR mutation).
DE-0070759	Next Gen SEQ	ERBB2				Wild Type	Wild Type	The findings are consistent with a wild type ERBB2 genotype (No evidence of ERBB2 mutation).
DE-0070759	Next Gen SEQ	ERBB4				Wild Type	Wild Type	The findings are consistent with a wild type ERBB4 genotype (No evidence of ERBB4 mutation).
DE-0070759	Next Gen SEQ	FBXW7				Wild Type	Wild Type	The findings are consistent with a wild type FBXW7 genotype (No evidence of FBXW7 mutation).
DE-0070759	Next Gen SEQ	FGFR1				Wild Type	Wild Type	The findings are consistent with a wild type FGFR1 genotype (No evidence of FGFR1 mutation).
DE-0070759	Next Gen SEQ	FGFR2		2	7	Wild Type	Wild Type	The findings are consistent with a wild type FGFR2 genotype (No evidence of FGFR2 mutation).
DE-0070759	Next Gen SEQ	FLT3				Wild Type	Wild Type	The findings are consistent with a wild type FLT3 genotype (No evidence of FLT3 mutation).
DE-0070759	Next Gen SEQ	GNA11		8		Indeterminate	Indeterminate	See comment below
DE-0070759	Next Gen SEQ	GNAS				Wild Type	Wild Type	The findings are consistent with a wild type GNAS genotype (No evidence of GNAS mutation).
DE-0070759	Next Gen SEQ	HNF1A		5	4	Wild Type	Wild Type	The findings are consistent with a wild type HNF1A genotype (No evidence of HNF1A mutation).
DE-0070759	Next Gen SEQ	HRAS				Wild Type	Wild Type	The findings are consistent with a wild type HRAS genotype (No evidence of HRAS mutation).
DE-0070759	Next Gen SEQ	IDH1				Wild Type	Wild Type	The findings are consistent with a wild type IDH1 genotype (No evidence of IDH1 mutation).
DE-0070759	Next Gen SEQ	JAK2				Wild Type	Wild Type	The findings are consistent with a wild type JAK2 genotype (No evidence of JAK2 mutation).
DE-0070759	Next Gen SEQ	JAK3				Wild Type	Wild Type	The findings are consistent with a wild type JAK3 genotype (No evidence of JAK3 mutation).
DE-0070759	Next Gen SEQ	KDR		2	27	Wild Type	Wild Type	The findings are consistent with a wild type KDR genotype (No evidence of KDR mutation).
DE-0070759	Next Gen SEQ	KRAS				Wild Type	Wild Type	The findings are consistent with a wild type KRAS genotype (No evidence of KRAS mutation).
DE-0070759	Next Gen SEQ	MLH1				Wild Type	Wild Type	The findings are consistent with a wild type MLH1 genotype (No evidence of MLH1 mutation).
DE-0070759	Next Gen SEQ	MPL				Wild Type	Wild Type	The findings are consistent with a wild type MPL genotype (No evidence of MPL mutation).
DE-0070759	Next Gen SEQ	NOTCH1		2	26	Wild Type	Wild Type	The findings are consistent with a wild type NOTCH1 genotype (No evidence of NOTCH1 mutation).
DE-0070759	Next Gen SEQ	NPM1				Wild Type	Wild Type	The findings are consistent with a wild type NPM1 genotype (No evidence of NPM1 mutation).
DE-0070759	Next Gen SEQ	NRAS				Wild Type	Wild Type	The findings are consistent with a wild type NRAS genotype (No evidence of NRAS mutation).
DE-0070759	Next Gen SEQ	PDGFRA				Wild Type	Wild Type	The findings are consistent with a wild type PDGFRA genotype (No evidence of PDGFRA mutation).
DE-0070759	Next Gen SEQ	PIK3CA				Wild Type	Wild Type	The findings are consistent with a wild type PIK3CA genotype (No evidence of PIK3CA mutation).
DE-0070759	Next Gen SEQ	PTEN				Wild Type	Wild Type	The findings are consistent with a wild type PTEN genotype (No evidence of PTEN mutation).
DE-0070759	Next Gen SEQ	PTPN11				Wild Type	Wild Type	The findings are consistent with a wild type PTPN11 genotype (No evidence of PTPN11 mutation).
DE-0070759	Next Gen SEQ	RB1				Wild Type	Wild Type	The findings are consistent with a wild type RB1 genotype (No evidence of RB1 mutation).
DE-0070759	Next Gen SEQ	RET				Wild Type	Wild Type	The findings are consistent with a wild type RET genotype (No evidence of RET mutation).
DE-0070759	Next Gen SEQ	SMAD4				Wild Type	Wild Type	The findings are consistent with a wild type SMAD4 genotype (No evidence of SMAD4 mutation).
DE-0070759	Next Gen SEQ	SMARCB1		2	2	Wild Type	Wild Type	The findings are consistent with a wild type SMARCB1 genotype (No evidence of SMARCB1 mutation).
DE-0070759	Next Gen SEQ	SMO				Wild Type	Wild Type	The findings are consistent with a wild type SMO genotype (No evidence of SMO mutation).
DE-0070759	Next Gen SEQ	STK11				Wild Type	Wild Type	The findings are consistent with a wild type STK11 genotype (No evidence of STK11 mutation).
DE-0070759	Next Gen SEQ	TP53		3	4	Wild Type	Wild Type	The findings are consistent with a wild type TP53 genotype (No evidence of TP53 mutation).
DE-0070759	Next Gen SEQ	VHL				Wild Type	Wild Type	The findings are consistent with a wild type VHL genotype (No evidence of VHL mutation).
DE-0071222	Next Gen SEQ	ABL1		2		Wild Type	Wild Type	The findings are consistent with a wild type ABL1 genotype (No evidence of ABL1 mutation).
DE-0071222	Next Gen SEQ	AKT1				Wild Type	Wild Type	The findings are consistent with a wild type AKT1 genotype (No evidence of AKT1 mutation).
DE-0071222	Next Gen SEQ	ALK				Wild Type	Wild Type	The findings are consistent with a wild type ALK genotype (No evidence of ALK mutation).
DE-0071222	Next Gen SEQ	APC		2	16	Wild Type	Wild Type	The findings are consistent with a wild type APC genotype (No evidence of APC mutation).
DE-0071222	Next Gen SEQ	ATM		2	34	Wild Type	Wild Type	The findings are consistent with a wild type ATM genotype (No evidence of ATM mutation).
DE-0071222	Next Gen SEQ	BRAF				Wild Type	Wild Type	The findings are consistent with a wild type BRAF genotype (No evidence of BRAF mutation).
DE-0071222	Next Gen SEQ	c-KIT		2	15	Wild Type	Wild Type	The findings are consistent with a wild type c-KIT genotype (No evidence of c-KIT mutation).
DE-0071222	Next Gen SEQ	CDH1				Wild Type	Wild Type	The findings are consistent with a wild type CDH1 genotype (No evidence of CDH1 mutation).
DE-0071222	Next Gen SEQ	cMET				Wild Type	Wild Type	The findings are consistent with a wild type MET genotype (No evidence of MET mutation).
DE-0071222	Next Gen SEQ	CSF1R				Wild Type	Wild Type	The findings are consistent with a wild type CSF1R genotype (No evidence of CSF1R mutation).
DE-0071222	Next Gen SEQ	CTNNB1		2	3	Wild Type	Wild Type	The findings are consistent with a wild type CTNNB1 genotype (No evidence of CTNNB1 mutation).
DE-0071222	Next Gen SEQ	EGFR				Wild Type	Wild Type	The findings are consistent with a wild type EGFR genotype (No evidence of EGFR mutation).
DE-0071222	Next Gen SEQ	ERBB2				Wild Type	Wild Type	The findings are consistent with a wild type ERBB2 genotype (No evidence of ERBB2 mutation).
DE-0071222	Next Gen SEQ	ERBB4				Wild Type	Wild Type	The findings are consistent with a wild type ERBB4 genotype (No evidence of ERBB4 mutation).
DE-0071222	Next Gen SEQ	FBXW7		2	11	Wild Type	Wild Type	The findings are consistent with a wild type FBXW7 genotype (No evidence of FBXW7 mutation).
DE-0071222	Next Gen SEQ	FGFR1				Wild Type	Wild Type	The findings are consistent with a wild type FGFR1 genotype (No evidence of FGFR1 mutation).
DE-0071222	Next Gen SEQ	FGFR2		2	9	Wild Type	Wild Type	The findings are consistent with a wild type FGFR2 genotype (No evidence of FGFR2 mutation).
DE-0071222	Next Gen SEQ	FLT3		2	16	Wild Type	Wild Type	The findings are consistent with a wild type FLT3 genotype (No evidence of FLT3 mutation).
DE-0071222	Next Gen SEQ	GNA11		4		Wild Type	Wild Type	The findings are consistent with a wild type GNA11 genotype (No evidence of GNA11 mutation).
DE-0071222	Next Gen SEQ	GNAS				Wild Type	Wild Type	The findings are consistent with a wild type GNAS genotype (No evidence of GNAS mutation).
DE-0071222	Next Gen SEQ	HNF1A		3	4	Wild Type	Wild Type	The findings are consistent with a wild type HNF1A genotype (No evidence of HNF1A mutation).
DE-0071222	Next Gen SEQ	HRAS				Wild Type	Wild Type	The findings are consistent with a wild type HRAS genotype (No evidence of HRAS mutation).
DE-0071222	Next Gen SEQ	IDH1				Wild Type	Wild Type	The findings are consistent with a wild type IDH1 genotype (No evidence of IDH1 mutation).
DE-0071222	Next Gen SEQ	JAK2				Wild Type	Wild Type	The findings are consistent with a wild type JAK2 genotype (No evidence of JAK2 mutation).
DE-0071222	Next Gen SEQ	JAK3				Wild Type	Wild Type	The findings are consistent with a wild type JAK3 genotype (No evidence of JAK3 mutation).
DE-0071222	Next Gen SEQ	KDR		2	27	Wild Type	Wild Type	The findings are consistent with a wild type KDR genotype (No evidence of KDR mutation).
DE-0071222	Next Gen SEQ	KRAS		2	3	Wild Type	Wild Type	The findings are consistent with a wild type KRAS genotype (No evidence of KRAS mutation).
DE-0071222	Next Gen SEQ	MLH1				Wild Type	Wild Type	The findings are consistent with a wild type MLH1 genotype (No evidence of MLH1 mutation).
DE-0071222	Next Gen SEQ	MPL				Wild Type	Wild Type	The findings are consistent with a wild type MPL genotype (No evidence of MPL mutation).
DE-0071222	Next Gen SEQ	NOTCH1				Wild Type	Wild Type	The findings are consistent with a wild type NOTCH1 genotype (No evidence of NOTCH1 mutation).
DE-0071222	Next Gen SEQ	NPM1				Wild Type	Wild Type	The findings are consistent with a wild type NPM1 genotype (No evidence of NPM1 mutation).
DE-0071222	Next Gen SEQ	NRAS				Wild Type	Wild Type	The findings are consistent with a wild type NRAS genotype (No evidence of NRAS mutation).
DE-0071222	Next Gen SEQ	PDGFRA				Wild Type	Wild Type	The findings are consistent with a wild type PDGFRA genotype (No evidence of PDGFRA mutation).
DE-0071222	Next Gen SEQ	PIK3CA				Wild Type	Wild Type	The findings are consistent with a wild type PIK3CA genotype (No evidence of PIK3CA mutation).
DE-0071222	Next Gen SEQ	PTEN				Wild Type	Wild Type	The findings are consistent with a wild type PTEN genotype (No evidence of PTEN mutation).
DE-0071222	Next Gen SEQ	PTPN11				Wild Type	Wild Type	The findings are consistent with a wild type PTPN11 genotype (No evidence of PTPN11 mutation).
DE-0071222	Next Gen SEQ	RB1		2	17	Wild Type	Wild Type	The findings are consistent with a wild type RB1 genotype (No evidence of RB1 mutation).
DE-0071222	Next Gen SEQ	RET				Wild Type	Wild Type	The findings are consistent with a wild type RET genotype (No evidence of RET mutation).
DE-0071222	Next Gen SEQ	SMAD4				Wild Type	Wild Type	The findings are consistent with a wild type SMAD4 genotype (No evidence of SMAD4 mutation).
DE-0071222	Next Gen SEQ	SMARCB1				Wild Type	Wild Type	The findings are consistent with a wild type SMARCB1 genotype (No evidence of SMARCB1 mutation).
DE-0071222	Next Gen SEQ	SMO				Wild Type	Wild Type	The findings are consistent with a wild type SMO genotype (No evidence of SMO mutation).
DE-0071222	Next Gen SEQ	STK11		4		Wild Type	Wild Type	The findings are consistent with a wild type STK11 genotype (No evidence of STK11 mutation).
DE-0071222	Next Gen SEQ	TP53				Wild Type	Wild Type	The findings are consistent with a wild type TP53 genotype (No evidence of TP53 mutation).
DE-0071222	Next Gen SEQ	VHL		3	3	Wild Type	Wild Type	The findings are consistent with a wild type VHL genotype (No evidence of VHL mutation).
DE-0071274	Next Gen SEQ	ABL1		2		Wild Type	Wild Type	The findings are consistent with a wild type ABL1 genotype (No evidence of ABL1 mutation).
DE-0071274	Next Gen SEQ	AKT1				Wild Type	Wild Type	The findings are consistent with a wild type AKT1 genotype (No evidence of AKT1 mutation).
DE-0071274	Next Gen SEQ	ALK				Wild Type	Wild Type	The findings are consistent with a wild type ALK genotype (No evidence of ALK mutation).
DE-0071274	Next Gen SEQ	APC				Wild Type	Wild Type	The findings are consistent with a wild type APC genotype (No evidence of APC mutation).
DE-0071274	Next Gen SEQ	ATM		3		Wild Type	Wild Type	The findings are consistent with a wild type ATM genotype (No evidence of ATM mutation).
DE-0071274	Next Gen SEQ	BRAF				Wild Type	Wild Type	The findings are consistent with a wild type BRAF genotype (No evidence of BRAF mutation).
DE-0071274	Next Gen SEQ	c-KIT				Wild Type	Wild Type	The findings are consistent with a wild type c-KIT genotype (No evidence of c-KIT mutation).
DE-0071274	Next Gen SEQ	CDH1				Wild Type	Wild Type	The findings are consistent with a wild type CDH1 genotype (No evidence of CDH1 mutation).
DE-0071274	Next Gen SEQ	cMET				Wild Type	Wild Type	The findings are consistent with a wild type MET genotype (No evidence of MET mutation).
DE-0071274	Next Gen SEQ	CSF1R				Wild Type	Wild Type	The findings are consistent with a wild type CSF1R genotype (No evidence of CSF1R mutation).
DE-0071274	Next Gen SEQ	CTNNB1		2	3	Wild Type	Wild Type	The findings are consistent with a wild type CTNNB1 genotype (No evidence of CTNNB1 mutation).
DE-0071274	Next Gen SEQ	EGFR				Wild Type	Wild Type	The findings are consistent with a wild type EGFR genotype (No evidence of EGFR mutation).
DE-0071274	Next Gen SEQ	ERBB2				Wild Type	Wild Type	The findings are consistent with a wild type ERBB2 genotype (No evidence of ERBB2 mutation).
DE-0071274	Next Gen SEQ	ERBB4				Wild Type	Wild Type	The findings are consistent with a wild type ERBB4 genotype (No evidence of ERBB4 mutation).
DE-0071274	Next Gen SEQ	FBXW7				Wild Type	Wild Type	The findings are consistent with a wild type FBXW7 genotype (No evidence of FBXW7 mutation).
DE-0071274	Next Gen SEQ	FGFR1				Wild Type	Wild Type	The findings are consistent with a wild type FGFR1 genotype (No evidence of FGFR1 mutation).
DE-0071274	Next Gen SEQ	FGFR2		1	7	Wild Type	Wild Type	The findings are consistent with a wild type FGFR2 genotype (No evidence of FGFR2 mutation).
DE-0071274	Next Gen SEQ	FLT3				Wild Type	Wild Type	The findings are consistent with a wild type FLT3 genotype (No evidence of FLT3 mutation).
DE-0071274	Next Gen SEQ	GNA11				Wild Type	Wild Type	The findings are consistent with a wild type GNA11 genotype (No evidence of GNA11 mutation).
DE-0071274	Next Gen SEQ	GNAS				Wild Type	Wild Type	The findings are consistent with a wild type GNAS genotype (No evidence of GNAS mutation).
DE-0071274	Next Gen SEQ	HNF1A		8	4	Indeterminate	Indeterminate	See comment below
DE-0071274	Next Gen SEQ	HRAS				Wild Type	Wild Type	The findings are consistent with a wild type HRAS genotype (No evidence of HRAS mutation).
DE-0071274	Next Gen SEQ	IDH1				Wild Type	Wild Type	The findings are consistent with a wild type IDH1 genotype (No evidence of IDH1 mutation).
DE-0071274	Next Gen SEQ	JAK2				Wild Type	Wild Type	The findings are consistent with a wild type JAK2 genotype (No evidence of JAK2 mutation).
DE-0071274	Next Gen SEQ	JAK3				Wild Type	Wild Type	The findings are consistent with a wild type JAK3 genotype (No evidence of JAK3 mutation).
DE-0071274	Next Gen SEQ	KDR				Wild Type	Wild Type	The findings are consistent with a wild type KDR genotype (No evidence of KDR mutation).
DE-0071274	Next Gen SEQ	KRAS				Wild Type	Wild Type	The findings are consistent with a wild type KRAS genotype (No evidence of KRAS mutation).
DE-0071274	Next Gen SEQ	MLH1				Wild Type	Wild Type	The findings are consistent with a wild type MLH1 genotype (No evidence of MLH1 mutation).
DE-0071274	Next Gen SEQ	MPL				Wild Type	Wild Type	The findings are consistent with a wild type MPL genotype (No evidence of MPL mutation).
DE-0071274	Next Gen SEQ	NOTCH1				Wild Type	Wild Type	The findings are consistent with a wild type NOTCH1 genotype (No evidence of NOTCH1 mutation).
DE-0071274	Next Gen SEQ	NPM1				Wild Type	Wild Type	The findings are consistent with a wild type NPM1 genotype (No evidence of NPM1 mutation).
DE-0071274	Next Gen SEQ	NRAS				Wild Type	Wild Type	The findings are consistent with a wild type NRAS genotype (No evidence of NRAS mutation).
DE-0071274	Next Gen SEQ	PDGFRA				Wild Type	Wild Type	The findings are consistent with a wild type PDGFRA genotype (No evidence of PDGFRA mutation).
DE-0071274	Next Gen SEQ	PIK3CA				Wild Type	Wild Type	The findings are consistent with a wild type PIK3CA genotype (No evidence of PIK3CA mutation).
DE-0071274	Next Gen SEQ	PTEN				Wild Type	Wild Type	The findings are consistent with a wild type PTEN genotype (No evidence of PTEN mutation).
DE-0071274	Next Gen SEQ	PTPN11				Wild Type	Wild Type	The findings are consistent with a wild type PTPN11 genotype (No evidence of PTPN11 mutation).
DE-0071274	Next Gen SEQ	RB1				Wild Type	Wild Type	The findings are consistent with a wild type RB1 genotype (No evidence of RB1 mutation).
DE-0071274	Next Gen SEQ	RET				Wild Type	Wild Type	The findings are consistent with a wild type RET genotype (No evidence of RET mutation).
DE-0071274	Next Gen SEQ	SMAD4				Wild Type	Wild Type	The findings are consistent with a wild type SMAD4 genotype (No evidence of SMAD4 mutation).
DE-0071274	Next Gen SEQ	SMARCB1				Wild Type	Wild Type	The findings are consistent with a wild type SMARCB1 genotype (No evidence of SMARCB1 mutation).
DE-0071274	Next Gen SEQ	SMO				Wild Type	Wild Type	The findings are consistent with a wild type SMO genotype (No evidence of SMO mutation).
DE-0071274	Next Gen SEQ	STK11		3		Wild Type	Wild Type	The findings are consistent with a wild type STK11 genotype (No evidence of STK11 mutation).
DE-0071274	Next Gen SEQ	TP53				Wild Type	Wild Type	The findings are consistent with a wild type TP53 genotype (No evidence of TP53 mutation).
DE-0071274	Next Gen SEQ	VHL				Wild Type	Wild Type	The findings are consistent with a wild type VHL genotype (No evidence of VHL mutation).
DE-0071284	Next Gen SEQ	PIK3CA	E542K	46	9	Pathogenic	Mutated	A pathogenic mutation was detected in PIK3CA
DE-0071284	Next Gen SEQ	ABL1				Wild Type	Wild Type	The findings are consistent with a wild type ABL1 genotype (No evidence of ABL1 mutation).
DE-0071284	Next Gen SEQ	AKT1				Wild Type	Wild Type	The findings are consistent with a wild type AKT1 genotype (No evidence of AKT1 mutation).
DE-0071284	Next Gen SEQ	ALK				Wild Type	Wild Type	The findings are consistent with a wild type ALK genotype (No evidence of ALK mutation).
DE-0071284	Next Gen SEQ	APC				Wild Type	Wild Type	The findings are consistent with a wild type APC genotype (No evidence of APC mutation).
DE-0071284	Next Gen SEQ	ATM		3		Wild Type	Wild Type	The findings are consistent with a wild type ATM genotype (No evidence of ATM mutation).
DE-0071284	Next Gen SEQ	BRAF				Wild Type	Wild Type	The findings are consistent with a wild type BRAF genotype (No evidence of BRAF mutation).
DE-0071284	Next Gen SEQ	c-KIT				Wild Type	Wild Type	The findings are consistent with a wild type c-KIT genotype (No evidence of c-KIT mutation).
DE-0071284	Next Gen SEQ	CDH1				Wild Type	Wild Type	The findings are consistent with a wild type CDH1 genotype (No evidence of CDH1 mutation).
DE-0071284	Next Gen SEQ	cMET				Wild Type	Wild Type	The findings are consistent with a wild type MET genotype (No evidence of MET mutation).
DE-0071284	Next Gen SEQ	CSF1R				Wild Type	Wild Type	The findings are consistent with a wild type CSF1R genotype (No evidence of CSF1R mutation).
DE-0071284	Next Gen SEQ	CTNNB1				Wild Type	Wild Type	The findings are consistent with a wild type CTNNB1 genotype (No evidence of CTNNB1 mutation).
DE-0071284	Next Gen SEQ	EGFR		2	18	Wild Type	Wild Type	The findings are consistent with a wild type EGFR genotype (No evidence of EGFR mutation).
DE-0071284	Next Gen SEQ	ERBB2				Wild Type	Wild Type	The findings are consistent with a wild type ERBB2 genotype (No evidence of ERBB2 mutation).
DE-0071284	Next Gen SEQ	ERBB4				Wild Type	Wild Type	The findings are consistent with a wild type ERBB4 genotype (No evidence of ERBB4 mutation).
DE-0071284	Next Gen SEQ	FBXW7				Wild Type	Wild Type	The findings are consistent with a wild type FBXW7 genotype (No evidence of FBXW7 mutation).
DE-0071284	Next Gen SEQ	FGFR1				Wild Type	Wild Type	The findings are consistent with a wild type FGFR1 genotype (No evidence of FGFR1 mutation).
DE-0071284	Next Gen SEQ	FGFR2				Wild Type	Wild Type	The findings are consistent with a wild type FGFR2 genotype (No evidence of FGFR2 mutation).
DE-0071284	Next Gen SEQ	FLT3				Wild Type	Wild Type	The findings are consistent with a wild type FLT3 genotype (No evidence of FLT3 mutation).
DE-0071284	Next Gen SEQ	GNA11				Wild Type	Wild Type	The findings are consistent with a wild type GNA11 genotype (No evidence of GNA11 mutation).
DE-0071284	Next Gen SEQ	GNAS				Wild Type	Wild Type	The findings are consistent with a wild type GNAS genotype (No evidence of GNAS mutation).
DE-0071284	Next Gen SEQ	HNF1A		3	4	Wild Type	Wild Type	The findings are consistent with a wild type HNF1A genotype (No evidence of HNF1A mutation).
DE-0071284	Next Gen SEQ	HRAS				Wild Type	Wild Type	The findings are consistent with a wild type HRAS genotype (No evidence of HRAS mutation).
DE-0071284	Next Gen SEQ	IDH1				Wild Type	Wild Type	The findings are consistent with a wild type IDH1 genotype (No evidence of IDH1 mutation).
DE-0071284	Next Gen SEQ	JAK2				Wild Type	Wild Type	The findings are consistent with a wild type JAK2 genotype (No evidence of JAK2 mutation).
DE-0071284	Next Gen SEQ	JAK3				Wild Type	Wild Type	The findings are consistent with a wild type JAK3 genotype (No evidence of JAK3 mutation).
DE-0071284	Next Gen SEQ	KDR				Wild Type	Wild Type	The findings are consistent with a wild type KDR genotype (No evidence of KDR mutation).
DE-0071284	Next Gen SEQ	KRAS				Wild Type	Wild Type	The findings are consistent with a wild type KRAS genotype (No evidence of KRAS mutation).
DE-0071284	Next Gen SEQ	MLH1				Wild Type	Wild Type	The findings are consistent with a wild type MLH1 genotype (No evidence of MLH1 mutation).
DE-0071284	Next Gen SEQ	MPL				Wild Type	Wild Type	The findings are consistent with a wild type MPL genotype (No evidence of MPL mutation).
DE-0071284	Next Gen SEQ	NOTCH1				Wild Type	Wild Type	The findings are consistent with a wild type NOTCH1 genotype (No evidence of NOTCH1 mutation).
DE-0071284	Next Gen SEQ	NPM1				Wild Type	Wild Type	The findings are consistent with a wild type NPM1 genotype (No evidence of NPM1 mutation).
DE-0071284	Next Gen SEQ	NRAS				Wild Type	Wild Type	The findings are consistent with a wild type NRAS genotype (No evidence of NRAS mutation).
DE-0071284	Next Gen SEQ	PDGFRA				Wild Type	Wild Type	The findings are consistent with a wild type PDGFRA genotype (No evidence of PDGFRA mutation).
DE-0071284	Next Gen SEQ	PTEN				Wild Type	Wild Type	The findings are consistent with a wild type PTEN genotype (No evidence of PTEN mutation).
DE-0071284	Next Gen SEQ	PTPN11				Wild Type	Wild Type	The findings are consistent with a wild type PTPN11 genotype (No evidence of PTPN11 mutation).
DE-0071284	Next Gen SEQ	RB1				Wild Type	Wild Type	The findings are consistent with a wild type RB1 genotype (No evidence of RB1 mutation).
DE-0071284	Next Gen SEQ	RET				Wild Type	Wild Type	The findings are consistent with a wild type RET genotype (No evidence of RET mutation).
DE-0071284	Next Gen SEQ	SMAD4				Wild Type	Wild Type	The findings are consistent with a wild type SMAD4 genotype (No evidence of SMAD4 mutation).
DE-0071284	Next Gen SEQ	SMARCB1				Wild Type	Wild Type	The findings are consistent with a wild type SMARCB1 genotype (No evidence of SMARCB1 mutation).
DE-0071284	Next Gen SEQ	SMO		6	11	Indeterminate	Indeterminate	See comment below
DE-0071284	Next Gen SEQ	STK11				Wild Type	Wild Type	The findings are consistent with a wild type STK11 genotype (No evidence of STK11 mutation).
DE-0071284	Next Gen SEQ	TP53		4	4	Wild Type	Wild Type	The findings are consistent with a wild type TP53 genotype (No evidence of TP53 mutation).
DE-0071284	Next Gen SEQ	VHL				Wild Type	Wild Type	The findings are consistent with a wild type VHL genotype (No evidence of VHL mutation).
DE-0071418	Next Gen SEQ	ABL1		4	7	Wild Type	Wild Type	The findings are consistent with a wild type ABL1 genotype (No evidence of ABL1 mutation).
DE-0071418	Next Gen SEQ	AKT1				Wild Type	Wild Type	The findings are consistent with a wild type AKT1 genotype (No evidence of AKT1 mutation).
DE-0071418	Next Gen SEQ	ALK				Wild Type	Wild Type	The findings are consistent with a wild type ALK genotype (No evidence of ALK mutation).
DE-0071418	Next Gen SEQ	APC		2	16	Wild Type	Wild Type	The findings are consistent with a wild type APC genotype (No evidence of APC mutation).
DE-0071418	Next Gen SEQ	ATM		2	39	Wild Type	Wild Type	The findings are consistent with a wild type ATM genotype (No evidence of ATM mutation).
DE-0071418	Next Gen SEQ	BRAF		2	15	Wild Type	Wild Type	The findings are consistent with a wild type BRAF genotype (No evidence of BRAF mutation).
DE-0071418	Next Gen SEQ	c-KIT				Wild Type	Wild Type	The findings are consistent with a wild type c-KIT genotype (No evidence of c-KIT mutation).
DE-0071418	Next Gen SEQ	CDH1		2	3	Wild Type	Wild Type	The findings are consistent with a wild type CDH1 genotype (No evidence of CDH1 mutation).
DE-0071418	Next Gen SEQ	cMET		2	19	Wild Type	Wild Type	The findings are consistent with a wild type MET genotype (No evidence of MET mutation).
DE-0071418	Next Gen SEQ	CSF1R				Wild Type	Wild Type	The findings are consistent with a wild type CSF1R genotype (No evidence of CSF1R mutation).
DE-0071418	Next Gen SEQ	CTNNB1		2	3	Wild Type	Wild Type	The findings are consistent with a wild type CTNNB1 genotype (No evidence of CTNNB1 mutation).
DE-0071418	Next Gen SEQ	EGFR		3	18	Wild Type	Wild Type	The findings are consistent with a wild type EGFR genotype (No evidence of EGFR mutation).
DE-0071418	Next Gen SEQ	ERBB2				Wild Type	Wild Type	The findings are consistent with a wild type ERBB2 genotype (No evidence of ERBB2 mutation).
DE-0071418	Next Gen SEQ	ERBB4		2	23	Wild Type	Wild Type	The findings are consistent with a wild type ERBB4 genotype (No evidence of ERBB4 mutation).
DE-0071418	Next Gen SEQ	FBXW7		2	11	Wild Type	Wild Type	The findings are consistent with a wild type FBXW7 genotype (No evidence of FBXW7 mutation).
DE-0071418	Next Gen SEQ	FGFR1				Wild Type	Wild Type	The findings are consistent with a wild type FGFR1 genotype (No evidence of FGFR1 mutation).
DE-0071418	Next Gen SEQ	FGFR2		2	12	Wild Type	Wild Type	The findings are consistent with a wild type FGFR2 genotype (No evidence of FGFR2 mutation).
DE-0071418	Next Gen SEQ	FLT3		2	16	Wild Type	Wild Type	The findings are consistent with a wild type FLT3 genotype (No evidence of FLT3 mutation).
DE-0071418	Next Gen SEQ	GNA11		9	7	Indeterminate	Indeterminate	See comment below
DE-0071418	Next Gen SEQ	GNAS				Wild Type	Wild Type	The findings are consistent with a wild type GNAS genotype (No evidence of GNAS mutation).
DE-0071418	Next Gen SEQ	HNF1A		2	3	Wild Type	Wild Type	The findings are consistent with a wild type HNF1A genotype (No evidence of HNF1A mutation).
DE-0071418	Next Gen SEQ	HRAS		2	3	Wild Type	Wild Type	The findings are consistent with a wild type HRAS genotype (No evidence of HRAS mutation).
DE-0071418	Next Gen SEQ	IDH1		2	4	Wild Type	Wild Type	The findings are consistent with a wild type IDH1 genotype (No evidence of IDH1 mutation).
DE-0071418	Next Gen SEQ	JAK2				Wild Type	Wild Type	The findings are consistent with a wild type JAK2 genotype (No evidence of JAK2 mutation).
DE-0071418	Next Gen SEQ	JAK3				Wild Type	Wild Type	The findings are consistent with a wild type JAK3 genotype (No evidence of JAK3 mutation).
DE-0071418	Next Gen SEQ	KDR		2	21	Wild Type	Wild Type	The findings are consistent with a wild type KDR genotype (No evidence of KDR mutation).
DE-0071418	Next Gen SEQ	KRAS				Wild Type	Wild Type	The findings are consistent with a wild type KRAS genotype (No evidence of KRAS mutation).
DE-0071418	Next Gen SEQ	MLH1				Wild Type	Wild Type	The findings are consistent with a wild type MLH1 genotype (No evidence of MLH1 mutation).
DE-0071418	Next Gen SEQ	MPL				Wild Type	Wild Type	The findings are consistent with a wild type MPL genotype (No evidence of MPL mutation).
DE-0071418	Next Gen SEQ	NOTCH1				Wild Type	Wild Type	The findings are consistent with a wild type NOTCH1 genotype (No evidence of NOTCH1 mutation).
DE-0071418	Next Gen SEQ	NPM1				Wild Type	Wild Type	The findings are consistent with a wild type NPM1 genotype (No evidence of NPM1 mutation).
DE-0071418	Next Gen SEQ	NRAS		4	3	Wild Type	Wild Type	The findings are consistent with a wild type NRAS genotype (No evidence of NRAS mutation).
DE-0071418	Next Gen SEQ	PDGFRA		2	15	Wild Type	Wild Type	The findings are consistent with a wild type PDGFRA genotype (No evidence of PDGFRA mutation).
DE-0071418	Next Gen SEQ	PIK3CA		3	20	Wild Type	Wild Type	The findings are consistent with a wild type PIK3CA genotype (No evidence of PIK3CA mutation).
DE-0071418	Next Gen SEQ	PTEN		3	6	Wild Type	Wild Type	The findings are consistent with a wild type PTEN genotype (No evidence of PTEN mutation).
DE-0071418	Next Gen SEQ	PTPN11				Wild Type	Wild Type	The findings are consistent with a wild type PTPN11 genotype (No evidence of PTPN11 mutation).
DE-0071418	Next Gen SEQ	RB1		3	18	Wild Type	Wild Type	The findings are consistent with a wild type RB1 genotype (No evidence of RB1 mutation).
DE-0071418	Next Gen SEQ	RET				Wild Type	Wild Type	The findings are consistent with a wild type RET genotype (No evidence of RET mutation).
DE-0071418	Next Gen SEQ	SMAD4		2	5	Wild Type	Wild Type	The findings are consistent with a wild type SMAD4 genotype (No evidence of SMAD4 mutation).
DE-0071418	Next Gen SEQ	SMARCB1				Wild Type	Wild Type	The findings are consistent with a wild type SMARCB1 genotype (No evidence of SMARCB1 mutation).
DE-0071418	Next Gen SEQ	SMO		8	6	Indeterminate	Indeterminate	See comment below
DE-0071418	Next Gen SEQ	STK11		4	1	Wild Type	Wild Type	The findings are consistent with a wild type STK11 genotype (No evidence of STK11 mutation).
DE-0071418	Next Gen SEQ	TP53		3	4	Wild Type	Wild Type	The findings are consistent with a wild type TP53 genotype (No evidence of TP53 mutation).
DE-0071418	Next Gen SEQ	VHL		7	1	Indeterminate	Indeterminate	See comment below
DE-0071612	Next Gen SEQ	ABL1		4		Wild Type	Wild Type	The findings are consistent with a wild type ABL1 genotype (No evidence of ABL1 mutation).
DE-0071612	Next Gen SEQ	AKT1				Wild Type	Wild Type	The findings are consistent with a wild type AKT1 genotype (No evidence of AKT1 mutation).
DE-0071612	Next Gen SEQ	ALK				Wild Type	Wild Type	The findings are consistent with a wild type ALK genotype (No evidence of ALK mutation).
DE-0071612	Next Gen SEQ	APC				Wild Type	Wild Type	The findings are consistent with a wild type APC genotype (No evidence of APC mutation).
DE-0071612	Next Gen SEQ	ATM		3		Wild Type	Wild Type	The findings are consistent with a wild type ATM genotype (No evidence of ATM mutation).
DE-0071612	Next Gen SEQ	BRAF				Wild Type	Wild Type	The findings are consistent with a wild type BRAF genotype (No evidence of BRAF mutation).
DE-0071612	Next Gen SEQ	c-KIT				Wild Type	Wild Type	The findings are consistent with a wild type c-KIT genotype (No evidence of c-KIT mutation).
DE-0071612	Next Gen SEQ	CDH1				Wild Type	Wild Type	The findings are consistent with a wild type CDH1 genotype (No evidence of CDH1 mutation).
DE-0071612	Next Gen SEQ	cMET				Wild Type	Wild Type	The findings are consistent with a wild type MET genotype (No evidence of MET mutation).
DE-0071612	Next Gen SEQ	CSF1R				Wild Type	Wild Type	The findings are consistent with a wild type CSF1R genotype (No evidence of CSF1R mutation).
DE-0071612	Next Gen SEQ	CTNNB1		2	3	Wild Type	Wild Type	The findings are consistent with a wild type CTNNB1 genotype (No evidence of CTNNB1 mutation).
DE-0071612	Next Gen SEQ	EGFR				Wild Type	Wild Type	The findings are consistent with a wild type EGFR genotype (No evidence of EGFR mutation).
DE-0071612	Next Gen SEQ	ERBB2				Wild Type	Wild Type	The findings are consistent with a wild type ERBB2 genotype (No evidence of ERBB2 mutation).
DE-0071612	Next Gen SEQ	ERBB4				Wild Type	Wild Type	The findings are consistent with a wild type ERBB4 genotype (No evidence of ERBB4 mutation).
DE-0071612	Next Gen SEQ	FBXW7				Wild Type	Wild Type	The findings are consistent with a wild type FBXW7 genotype (No evidence of FBXW7 mutation).
DE-0071612	Next Gen SEQ	FGFR1				Wild Type	Wild Type	The findings are consistent with a wild type FGFR1 genotype (No evidence of FGFR1 mutation).
DE-0071612	Next Gen SEQ	FGFR2				Wild Type	Wild Type	The findings are consistent with a wild type FGFR2 genotype (No evidence of FGFR2 mutation).
DE-0071612	Next Gen SEQ	FLT3				Wild Type	Wild Type	The findings are consistent with a wild type FLT3 genotype (No evidence of FLT3 mutation).
DE-0071612	Next Gen SEQ	GNA11				Wild Type	Wild Type	The findings are consistent with a wild type GNA11 genotype (No evidence of GNA11 mutation).
DE-0071612	Next Gen SEQ	GNAS		2	8	Wild Type	Wild Type	The findings are consistent with a wild type GNAS genotype (No evidence of GNAS mutation).
DE-0071612	Next Gen SEQ	HNF1A		4	4	Wild Type	Wild Type	The findings are consistent with a wild type HNF1A genotype (No evidence of HNF1A mutation).
DE-0071612	Next Gen SEQ	HRAS		10		Indeterminate	Indeterminate	See comment below
DE-0071612	Next Gen SEQ	IDH1				Wild Type	Wild Type	The findings are consistent with a wild type IDH1 genotype (No evidence of IDH1 mutation).
DE-0071612	Next Gen SEQ	JAK2				Wild Type	Wild Type	The findings are consistent with a wild type JAK2 genotype (No evidence of JAK2 mutation).
DE-0071612	Next Gen SEQ	JAK3				Wild Type	Wild Type	The findings are consistent with a wild type JAK3 genotype (No evidence of JAK3 mutation).
DE-0071612	Next Gen SEQ	KDR				Wild Type	Wild Type	The findings are consistent with a wild type KDR genotype (No evidence of KDR mutation).
DE-0071612	Next Gen SEQ	KRAS				Wild Type	Wild Type	The findings are consistent with a wild type KRAS genotype (No evidence of KRAS mutation).
DE-0071612	Next Gen SEQ	MLH1				Wild Type	Wild Type	The findings are consistent with a wild type MLH1 genotype (No evidence of MLH1 mutation).
DE-0071612	Next Gen SEQ	MPL				Wild Type	Wild Type	The findings are consistent with a wild type MPL genotype (No evidence of MPL mutation).
DE-0071612	Next Gen SEQ	NOTCH1				Wild Type	Wild Type	The findings are consistent with a wild type NOTCH1 genotype (No evidence of NOTCH1 mutation).
DE-0071612	Next Gen SEQ	NPM1				Wild Type	Wild Type	The findings are consistent with a wild type NPM1 genotype (No evidence of NPM1 mutation).
DE-0071612	Next Gen SEQ	NRAS				Wild Type	Wild Type	The findings are consistent with a wild type NRAS genotype (No evidence of NRAS mutation).
DE-0071612	Next Gen SEQ	PDGFRA				Wild Type	Wild Type	The findings are consistent with a wild type PDGFRA genotype (No evidence of PDGFRA mutation).
DE-0071612	Next Gen SEQ	PIK3CA				Wild Type	Wild Type	The findings are consistent with a wild type PIK3CA genotype (No evidence of PIK3CA mutation).
DE-0071612	Next Gen SEQ	PTEN				Wild Type	Wild Type	The findings are consistent with a wild type PTEN genotype (No evidence of PTEN mutation).
DE-0071612	Next Gen SEQ	PTPN11				Wild Type	Wild Type	The findings are consistent with a wild type PTPN11 genotype (No evidence of PTPN11 mutation).
DE-0071612	Next Gen SEQ	RB1				Wild Type	Wild Type	The findings are consistent with a wild type RB1 genotype (No evidence of RB1 mutation).
DE-0071612	Next Gen SEQ	RET				Wild Type	Wild Type	The findings are consistent with a wild type RET genotype (No evidence of RET mutation).
DE-0071612	Next Gen SEQ	SMAD4				Wild Type	Wild Type	The findings are consistent with a wild type SMAD4 genotype (No evidence of SMAD4 mutation).
DE-0071612	Next Gen SEQ	SMARCB1		2	2	Wild Type	Wild Type	The findings are consistent with a wild type SMARCB1 genotype (No evidence of SMARCB1 mutation).
DE-0071612	Next Gen SEQ	SMO				Wild Type	Wild Type	The findings are consistent with a wild type SMO genotype (No evidence of SMO mutation).
DE-0071612	Next Gen SEQ	STK11		4		Wild Type	Wild Type	The findings are consistent with a wild type STK11 genotype (No evidence of STK11 mutation).
DE-0071612	Next Gen SEQ	TP53				Wild Type	Wild Type	The findings are consistent with a wild type TP53 genotype (No evidence of TP53 mutation).
DE-0071612	Next Gen SEQ	VHL				Wild Type	Wild Type	The findings are consistent with a wild type VHL genotype (No evidence of VHL mutation).
DE-0071614	Next Gen SEQ	AKT1	E17K	54	3	Pathogenic	Mutated	AKT1 mutation detected
DE-0071614	Next Gen SEQ	ABL1				Wild Type	Wild Type	The findings are consistent with a wild type ABL1 genotype (No evidence of ABL1 mutation).
DE-0071614	Next Gen SEQ	ALK				Wild Type	Wild Type	The findings are consistent with a wild type ALK genotype (No evidence of ALK mutation).
DE-0071614	Next Gen SEQ	APC				Wild Type	Wild Type	The findings are consistent with a wild type APC genotype (No evidence of APC mutation).
DE-0071614	Next Gen SEQ	ATM		2		Wild Type	Wild Type	The findings are consistent with a wild type ATM genotype (No evidence of ATM mutation).
DE-0071614	Next Gen SEQ	BRAF				Wild Type	Wild Type	The findings are consistent with a wild type BRAF genotype (No evidence of BRAF mutation).
DE-0071614	Next Gen SEQ	c-KIT				Wild Type	Wild Type	The findings are consistent with a wild type c-KIT genotype (No evidence of c-KIT mutation).
DE-0071614	Next Gen SEQ	CDH1				Wild Type	Wild Type	The findings are consistent with a wild type CDH1 genotype (No evidence of CDH1 mutation).
DE-0071614	Next Gen SEQ	cMET				Wild Type	Wild Type	The findings are consistent with a wild type MET genotype (No evidence of MET mutation).
DE-0071614	Next Gen SEQ	CSF1R				Wild Type	Wild Type	The findings are consistent with a wild type CSF1R genotype (No evidence of CSF1R mutation).
DE-0071614	Next Gen SEQ	CTNNB1		2	3	Wild Type	Wild Type	The findings are consistent with a wild type CTNNB1 genotype (No evidence of CTNNB1 mutation).
DE-0071614	Next Gen SEQ	EGFR		3	20	Wild Type	Wild Type	The findings are consistent with a wild type EGFR genotype (No evidence of EGFR mutation).
DE-0071614	Next Gen SEQ	ERBB2				Wild Type	Wild Type	The findings are consistent with a wild type ERBB2 genotype (No evidence of ERBB2 mutation).
DE-0071614	Next Gen SEQ	ERBB4		2	23	Wild Type	Wild Type	The findings are consistent with a wild type ERBB4 genotype (No evidence of ERBB4 mutation).
DE-0071614	Next Gen SEQ	FBXW7				Wild Type	Wild Type	The findings are consistent with a wild type FBXW7 genotype (No evidence of FBXW7 mutation).
DE-0071614	Next Gen SEQ	FGFR1				Wild Type	Wild Type	The findings are consistent with a wild type FGFR1 genotype (No evidence of FGFR1 mutation).
DE-0071614	Next Gen SEQ	FGFR2		2	7	Wild Type	Wild Type	The findings are consistent with a wild type FGFR2 genotype (No evidence of FGFR2 mutation).
DE-0071614	Next Gen SEQ	FLT3				Wild Type	Wild Type	The findings are consistent with a wild type FLT3 genotype (No evidence of FLT3 mutation).
DE-0071614	Next Gen SEQ	GNA11		10	4	Indeterminate	Indeterminate	See comment below
DE-0071614	Next Gen SEQ	GNAS				Wild Type	Wild Type	The findings are consistent with a wild type GNAS genotype (No evidence of GNAS mutation).
DE-0071614	Next Gen SEQ	HNF1A		7	4	Indeterminate	Indeterminate	See comment below
DE-0071614	Next Gen SEQ	HRAS		11		Indeterminate	Indeterminate	See comment below
DE-0071614	Next Gen SEQ	IDH1				Wild Type	Wild Type	The findings are consistent with a wild type IDH1 genotype (No evidence of IDH1 mutation).
DE-0071614	Next Gen SEQ	JAK2				Wild Type	Wild Type	The findings are consistent with a wild type JAK2 genotype (No evidence of JAK2 mutation).
DE-0071614	Next Gen SEQ	JAK3				Wild Type	Wild Type	The findings are consistent with a wild type JAK3 genotype (No evidence of JAK3 mutation).
DE-0071614	Next Gen SEQ	KDR				Wild Type	Wild Type	The findings are consistent with a wild type KDR genotype (No evidence of KDR mutation).
DE-0071614	Next Gen SEQ	KRAS				Wild Type	Wild Type	The findings are consistent with a wild type KRAS genotype (No evidence of KRAS mutation).
DE-0071614	Next Gen SEQ	MLH1				Wild Type	Wild Type	The findings are consistent with a wild type MLH1 genotype (No evidence of MLH1 mutation).
DE-0071614	Next Gen SEQ	MPL				Wild Type	Wild Type	The findings are consistent with a wild type MPL genotype (No evidence of MPL mutation).
DE-0071614	Next Gen SEQ	NOTCH1				Wild Type	Wild Type	The findings are consistent with a wild type NOTCH1 genotype (No evidence of NOTCH1 mutation).
DE-0071614	Next Gen SEQ	NPM1				Wild Type	Wild Type	The findings are consistent with a wild type NPM1 genotype (No evidence of NPM1 mutation).
DE-0071614	Next Gen SEQ	NRAS				Wild Type	Wild Type	The findings are consistent with a wild type NRAS genotype (No evidence of NRAS mutation).
DE-0071614	Next Gen SEQ	PDGFRA				Wild Type	Wild Type	The findings are consistent with a wild type PDGFRA genotype (No evidence of PDGFRA mutation).
DE-0071614	Next Gen SEQ	PIK3CA				Wild Type	Wild Type	The findings are consistent with a wild type PIK3CA genotype (No evidence of PIK3CA mutation).
DE-0071614	Next Gen SEQ	PTEN		2	8	Wild Type	Wild Type	The findings are consistent with a wild type PTEN genotype (No evidence of PTEN mutation).
DE-0071614	Next Gen SEQ	PTPN11				Wild Type	Wild Type	The findings are consistent with a wild type PTPN11 genotype (No evidence of PTPN11 mutation).
DE-0071614	Next Gen SEQ	RB1				Wild Type	Wild Type	The findings are consistent with a wild type RB1 genotype (No evidence of RB1 mutation).
DE-0071614	Next Gen SEQ	RET				Wild Type	Wild Type	The findings are consistent with a wild type RET genotype (No evidence of RET mutation).
DE-0071614	Next Gen SEQ	SMAD4				Wild Type	Wild Type	The findings are consistent with a wild type SMAD4 genotype (No evidence of SMAD4 mutation).
DE-0071614	Next Gen SEQ	SMARCB1				Wild Type	Wild Type	The findings are consistent with a wild type SMARCB1 genotype (No evidence of SMARCB1 mutation).
DE-0071614	Next Gen SEQ	SMO				Wild Type	Wild Type	The findings are consistent with a wild type SMO genotype (No evidence of SMO mutation).
DE-0071614	Next Gen SEQ	STK11		3	6	Wild Type	Wild Type	The findings are consistent with a wild type STK11 genotype (No evidence of STK11 mutation).
DE-0071614	Next Gen SEQ	TP53		3	5	Wild Type	Wild Type	The findings are consistent with a wild type TP53 genotype (No evidence of TP53 mutation).
DE-0071614	Next Gen SEQ	VHL		5	1	Indeterminate	Indeterminate	See comment below
DE-0071870	Next Gen SEQ	PIK3CA	E542K	21	9	Pathogenic	Mutated	A pathogenic mutation was detected in PIK3CA
DE-0071870	Next Gen SEQ	ABL1		2		Wild Type	Wild Type	The findings are consistent with a wild type ABL1 genotype (No evidence of ABL1 mutation).
DE-0071870	Next Gen SEQ	AKT1				Wild Type	Wild Type	The findings are consistent with a wild type AKT1 genotype (No evidence of AKT1 mutation).
DE-0071870	Next Gen SEQ	ALK				Wild Type	Wild Type	The findings are consistent with a wild type ALK genotype (No evidence of ALK mutation).
DE-0071870	Next Gen SEQ	APC				Wild Type	Wild Type	The findings are consistent with a wild type APC genotype (No evidence of APC mutation).
DE-0071870	Next Gen SEQ	ATM		4		Wild Type	Wild Type	The findings are consistent with a wild type ATM genotype (No evidence of ATM mutation).
DE-0071870	Next Gen SEQ	BRAF				Wild Type	Wild Type	The findings are consistent with a wild type BRAF genotype (No evidence of BRAF mutation).
DE-0071870	Next Gen SEQ	c-KIT				Wild Type	Wild Type	The findings are consistent with a wild type c-KIT genotype (No evidence of c-KIT mutation).
DE-0071870	Next Gen SEQ	CDH1				Wild Type	Wild Type	The findings are consistent with a wild type CDH1 genotype (No evidence of CDH1 mutation).
DE-0071870	Next Gen SEQ	cMET				Wild Type	Wild Type	The findings are consistent with a wild type MET genotype (No evidence of MET mutation).
DE-0071870	Next Gen SEQ	CSF1R				Wild Type	Wild Type	The findings are consistent with a wild type CSF1R genotype (No evidence of CSF1R mutation).
DE-0071870	Next Gen SEQ	CTNNB1				Wild Type	Wild Type	The findings are consistent with a wild type CTNNB1 genotype (No evidence of CTNNB1 mutation).
DE-0071870	Next Gen SEQ	EGFR				Wild Type	Wild Type	The findings are consistent with a wild type EGFR genotype (No evidence of EGFR mutation).
DE-0071870	Next Gen SEQ	ERBB2		3	20	Wild Type	Wild Type	The findings are consistent with a wild type ERBB2 genotype (No evidence of ERBB2 mutation).
DE-0071870	Next Gen SEQ	ERBB4				Wild Type	Wild Type	The findings are consistent with a wild type ERBB4 genotype (No evidence of ERBB4 mutation).
DE-0071870	Next Gen SEQ	FBXW7				Wild Type	Wild Type	The findings are consistent with a wild type FBXW7 genotype (No evidence of FBXW7 mutation).
DE-0071870	Next Gen SEQ	FGFR1				Wild Type	Wild Type	The findings are consistent with a wild type FGFR1 genotype (No evidence of FGFR1 mutation).
DE-0071870	Next Gen SEQ	FGFR2		1	7	Wild Type	Wild Type	The findings are consistent with a wild type FGFR2 genotype (No evidence of FGFR2 mutation).
DE-0071870	Next Gen SEQ	FLT3				Wild Type	Wild Type	The findings are consistent with a wild type FLT3 genotype (No evidence of FLT3 mutation).
DE-0071870	Next Gen SEQ	GNA11				Wild Type	Wild Type	The findings are consistent with a wild type GNA11 genotype (No evidence of GNA11 mutation).
DE-0071870	Next Gen SEQ	GNAS				Wild Type	Wild Type	The findings are consistent with a wild type GNAS genotype (No evidence of GNAS mutation).
DE-0071870	Next Gen SEQ	HNF1A		3	4	Wild Type	Wild Type	The findings are consistent with a wild type HNF1A genotype (No evidence of HNF1A mutation).
DE-0071870	Next Gen SEQ	HRAS				Wild Type	Wild Type	The findings are consistent with a wild type HRAS genotype (No evidence of HRAS mutation).
DE-0071870	Next Gen SEQ	IDH1				Wild Type	Wild Type	The findings are consistent with a wild type IDH1 genotype (No evidence of IDH1 mutation).
DE-0071870	Next Gen SEQ	JAK2				Wild Type	Wild Type	The findings are consistent with a wild type JAK2 genotype (No evidence of JAK2 mutation).
DE-0071870	Next Gen SEQ	JAK3				Wild Type	Wild Type	The findings are consistent with a wild type JAK3 genotype (No evidence of JAK3 mutation).
DE-0071870	Next Gen SEQ	KDR		2		Wild Type	Wild Type	The findings are consistent with a wild type KDR genotype (No evidence of KDR mutation).
DE-0071870	Next Gen SEQ	KRAS				Wild Type	Wild Type	The findings are consistent with a wild type KRAS genotype (No evidence of KRAS mutation).
DE-0071870	Next Gen SEQ	MLH1				Wild Type	Wild Type	The findings are consistent with a wild type MLH1 genotype (No evidence of MLH1 mutation).
DE-0071870	Next Gen SEQ	MPL				Wild Type	Wild Type	The findings are consistent with a wild type MPL genotype (No evidence of MPL mutation).
DE-0071870	Next Gen SEQ	NOTCH1		2	26	Wild Type	Wild Type	The findings are consistent with a wild type NOTCH1 genotype (No evidence of NOTCH1 mutation).
DE-0071870	Next Gen SEQ	NPM1				Wild Type	Wild Type	The findings are consistent with a wild type NPM1 genotype (No evidence of NPM1 mutation).
DE-0071870	Next Gen SEQ	NRAS				Wild Type	Wild Type	The findings are consistent with a wild type NRAS genotype (No evidence of NRAS mutation).
DE-0071870	Next Gen SEQ	PDGFRA				Wild Type	Wild Type	The findings are consistent with a wild type PDGFRA genotype (No evidence of PDGFRA mutation).
DE-0071870	Next Gen SEQ	PTEN				Wild Type	Wild Type	The findings are consistent with a wild type PTEN genotype (No evidence of PTEN mutation).
DE-0071870	Next Gen SEQ	PTPN11				Wild Type	Wild Type	The findings are consistent with a wild type PTPN11 genotype (No evidence of PTPN11 mutation).
DE-0071870	Next Gen SEQ	RB1				Wild Type	Wild Type	The findings are consistent with a wild type RB1 genotype (No evidence of RB1 mutation).
DE-0071870	Next Gen SEQ	RET				Wild Type	Wild Type	The findings are consistent with a wild type RET genotype (No evidence of RET mutation).
DE-0071870	Next Gen SEQ	SMAD4				Wild Type	Wild Type	The findings are consistent with a wild type SMAD4 genotype (No evidence of SMAD4 mutation).
DE-0071870	Next Gen SEQ	SMARCB1		2	2	Wild Type	Wild Type	The findings are consistent with a wild type SMARCB1 genotype (No evidence of SMARCB1 mutation).
DE-0071870	Next Gen SEQ	SMO		5	11	Indeterminate	Indeterminate	See comment below
DE-0071870	Next Gen SEQ	STK11		3		Wild Type	Wild Type	The findings are consistent with a wild type STK11 genotype (No evidence of STK11 mutation).
DE-0071870	Next Gen SEQ	TP53		2	8	Wild Type	Wild Type	The findings are consistent with a wild type TP53 genotype (No evidence of TP53 mutation).
DE-0071870	Next Gen SEQ	VHL		5	1	Indeterminate	Indeterminate	See comment below
DE-0072042	Next Gen SEQ	ABL1		2		Wild Type	Wild Type	The findings are consistent with a wild type ABL1 genotype (No evidence of ABL1 mutation).
DE-0072042	Next Gen SEQ	AKT1				Wild Type	Wild Type	The findings are consistent with a wild type AKT1 genotype (No evidence of AKT1 mutation).
DE-0072042	Next Gen SEQ	ALK				Wild Type	Wild Type	The findings are consistent with a wild type ALK genotype (No evidence of ALK mutation).
DE-0072042	Next Gen SEQ	APC				Wild Type	Wild Type	The findings are consistent with a wild type APC genotype (No evidence of APC mutation).
DE-0072042	Next Gen SEQ	ATM		3		Wild Type	Wild Type	The findings are consistent with a wild type ATM genotype (No evidence of ATM mutation).
DE-0072042	Next Gen SEQ	BRAF				Wild Type	Wild Type	The findings are consistent with a wild type BRAF genotype (No evidence of BRAF mutation).
DE-0072042	Next Gen SEQ	c-KIT				Wild Type	Wild Type	The findings are consistent with a wild type c-KIT genotype (No evidence of c-KIT mutation).
DE-0072042	Next Gen SEQ	CDH1				Wild Type	Wild Type	The findings are consistent with a wild type CDH1 genotype (No evidence of CDH1 mutation).
DE-0072042	Next Gen SEQ	cMET				Wild Type	Wild Type	The findings are consistent with a wild type MET genotype (No evidence of MET mutation).
DE-0072042	Next Gen SEQ	CSF1R				Wild Type	Wild Type	The findings are consistent with a wild type CSF1R genotype (No evidence of CSF1R mutation).
DE-0072042	Next Gen SEQ	CTNNB1		2	3	Wild Type	Wild Type	The findings are consistent with a wild type CTNNB1 genotype (No evidence of CTNNB1 mutation).
DE-0072042	Next Gen SEQ	EGFR				Wild Type	Wild Type	The findings are consistent with a wild type EGFR genotype (No evidence of EGFR mutation).
DE-0072042	Next Gen SEQ	ERBB2				Wild Type	Wild Type	The findings are consistent with a wild type ERBB2 genotype (No evidence of ERBB2 mutation).
DE-0072042	Next Gen SEQ	ERBB4				Wild Type	Wild Type	The findings are consistent with a wild type ERBB4 genotype (No evidence of ERBB4 mutation).
DE-0072042	Next Gen SEQ	FBXW7				Wild Type	Wild Type	The findings are consistent with a wild type FBXW7 genotype (No evidence of FBXW7 mutation).
DE-0072042	Next Gen SEQ	FGFR1				Wild Type	Wild Type	The findings are consistent with a wild type FGFR1 genotype (No evidence of FGFR1 mutation).
DE-0072042	Next Gen SEQ	FGFR2				Wild Type	Wild Type	The findings are consistent with a wild type FGFR2 genotype (No evidence of FGFR2 mutation).
DE-0072042	Next Gen SEQ	FLT3				Wild Type	Wild Type	The findings are consistent with a wild type FLT3 genotype (No evidence of FLT3 mutation).
DE-0072042	Next Gen SEQ	GNA11				Wild Type	Wild Type	The findings are consistent with a wild type GNA11 genotype (No evidence of GNA11 mutation).
DE-0072042	Next Gen SEQ	GNAS				Wild Type	Wild Type	The findings are consistent with a wild type GNAS genotype (No evidence of GNAS mutation).
DE-0072042	Next Gen SEQ	HNF1A		4	4	Wild Type	Wild Type	The findings are consistent with a wild type HNF1A genotype (No evidence of HNF1A mutation).
DE-0072042	Next Gen SEQ	HRAS				Wild Type	Wild Type	The findings are consistent with a wild type HRAS genotype (No evidence of HRAS mutation).
DE-0072042	Next Gen SEQ	IDH1				Wild Type	Wild Type	The findings are consistent with a wild type IDH1 genotype (No evidence of IDH1 mutation).
DE-0072042	Next Gen SEQ	JAK2				Wild Type	Wild Type	The findings are consistent with a wild type JAK2 genotype (No evidence of JAK2 mutation).
DE-0072042	Next Gen SEQ	JAK3				Wild Type	Wild Type	The findings are consistent with a wild type JAK3 genotype (No evidence of JAK3 mutation).
DE-0072042	Next Gen SEQ	KDR				Wild Type	Wild Type	The findings are consistent with a wild type KDR genotype (No evidence of KDR mutation).
DE-0072042	Next Gen SEQ	KRAS				Wild Type	Wild Type	The findings are consistent with a wild type KRAS genotype (No evidence of KRAS mutation).
DE-0072042	Next Gen SEQ	MLH1				Wild Type	Wild Type	The findings are consistent with a wild type MLH1 genotype (No evidence of MLH1 mutation).
DE-0072042	Next Gen SEQ	MPL				Wild Type	Wild Type	The findings are consistent with a wild type MPL genotype (No evidence of MPL mutation).
DE-0072042	Next Gen SEQ	NOTCH1		3	26	Wild Type	Wild Type	The findings are consistent with a wild type NOTCH1 genotype (No evidence of NOTCH1 mutation).
DE-0072042	Next Gen SEQ	NPM1				Wild Type	Wild Type	The findings are consistent with a wild type NPM1 genotype (No evidence of NPM1 mutation).
DE-0072042	Next Gen SEQ	NRAS				Wild Type	Wild Type	The findings are consistent with a wild type NRAS genotype (No evidence of NRAS mutation).
DE-0072042	Next Gen SEQ	PDGFRA				Wild Type	Wild Type	The findings are consistent with a wild type PDGFRA genotype (No evidence of PDGFRA mutation).
DE-0072042	Next Gen SEQ	PIK3CA				Wild Type	Wild Type	The findings are consistent with a wild type PIK3CA genotype (No evidence of PIK3CA mutation).
DE-0072042	Next Gen SEQ	PTEN		5	6	Wild Type	Wild Type	The findings are consistent with a wild type PTEN genotype (No evidence of PTEN mutation).
DE-0072042	Next Gen SEQ	PTPN11				Wild Type	Wild Type	The findings are consistent with a wild type PTPN11 genotype (No evidence of PTPN11 mutation).
DE-0072042	Next Gen SEQ	RB1				Wild Type	Wild Type	The findings are consistent with a wild type RB1 genotype (No evidence of RB1 mutation).
DE-0072042	Next Gen SEQ	RET				Wild Type	Wild Type	The findings are consistent with a wild type RET genotype (No evidence of RET mutation).
DE-0072042	Next Gen SEQ	SMAD4				Wild Type	Wild Type	The findings are consistent with a wild type SMAD4 genotype (No evidence of SMAD4 mutation).
DE-0072042	Next Gen SEQ	SMARCB1				Wild Type	Wild Type	The findings are consistent with a wild type SMARCB1 genotype (No evidence of SMARCB1 mutation).
DE-0072042	Next Gen SEQ	SMO				Wild Type	Wild Type	The findings are consistent with a wild type SMO genotype (No evidence of SMO mutation).
DE-0072042	Next Gen SEQ	STK11		2		Wild Type	Wild Type	The findings are consistent with a wild type STK11 genotype (No evidence of STK11 mutation).
DE-0072042	Next Gen SEQ	TP53				Wild Type	Wild Type	The findings are consistent with a wild type TP53 genotype (No evidence of TP53 mutation).
DE-0072042	Next Gen SEQ	VHL				Wild Type	Wild Type	The findings are consistent with a wild type VHL genotype (No evidence of VHL mutation).
DE-0072104	Next Gen SEQ	APC	E1317Q	53	16	Variant of Unknown Significance	No Result	A missense mutation was detected in the submitted sample. There are conflicting information in literature concerning this variant. Some literature associate this variant with increases risk to colon cancer and some find no statistically significant evidence to support pathogenecity. As such is classified as Variant of Unknown Significance.
DE-0072104	Next Gen SEQ	ABL1		2		Wild Type	Wild Type	The findings are consistent with a wild type ABL1 genotype (No evidence of ABL1 mutation).
DE-0072104	Next Gen SEQ	AKT1				Wild Type	Wild Type	The findings are consistent with a wild type AKT1 genotype (No evidence of AKT1 mutation).
DE-0072104	Next Gen SEQ	ALK				Wild Type	Wild Type	The findings are consistent with a wild type ALK genotype (No evidence of ALK mutation).
DE-0072104	Next Gen SEQ	ATM		4		Wild Type	Wild Type	The findings are consistent with a wild type ATM genotype (No evidence of ATM mutation).
DE-0072104	Next Gen SEQ	BRAF				Wild Type	Wild Type	The findings are consistent with a wild type BRAF genotype (No evidence of BRAF mutation).
DE-0072104	Next Gen SEQ	c-KIT				Wild Type	Wild Type	The findings are consistent with a wild type c-KIT genotype (No evidence of c-KIT mutation).
DE-0072104	Next Gen SEQ	CDH1				Wild Type	Wild Type	The findings are consistent with a wild type CDH1 genotype (No evidence of CDH1 mutation).
DE-0072104	Next Gen SEQ	cMET				Wild Type	Wild Type	The findings are consistent with a wild type MET genotype (No evidence of MET mutation).
DE-0072104	Next Gen SEQ	CSF1R				Wild Type	Wild Type	The findings are consistent with a wild type CSF1R genotype (No evidence of CSF1R mutation).
DE-0072104	Next Gen SEQ	CTNNB1				Wild Type	Wild Type	The findings are consistent with a wild type CTNNB1 genotype (No evidence of CTNNB1 mutation).
DE-0072104	Next Gen SEQ	EGFR				Wild Type	Wild Type	The findings are consistent with a wild type EGFR genotype (No evidence of EGFR mutation).
DE-0072104	Next Gen SEQ	ERBB2				Wild Type	Wild Type	The findings are consistent with a wild type ERBB2 genotype (No evidence of ERBB2 mutation).
DE-0072104	Next Gen SEQ	ERBB4				Wild Type	Wild Type	The findings are consistent with a wild type ERBB4 genotype (No evidence of ERBB4 mutation).
DE-0072104	Next Gen SEQ	FBXW7				Wild Type	Wild Type	The findings are consistent with a wild type FBXW7 genotype (No evidence of FBXW7 mutation).
DE-0072104	Next Gen SEQ	FGFR1				Wild Type	Wild Type	The findings are consistent with a wild type FGFR1 genotype (No evidence of FGFR1 mutation).
DE-0072104	Next Gen SEQ	FGFR2				Wild Type	Wild Type	The findings are consistent with a wild type FGFR2 genotype (No evidence of FGFR2 mutation).
DE-0072104	Next Gen SEQ	FLT3				Wild Type	Wild Type	The findings are consistent with a wild type FLT3 genotype (No evidence of FLT3 mutation).
DE-0072104	Next Gen SEQ	GNA11				Wild Type	Wild Type	The findings are consistent with a wild type GNA11 genotype (No evidence of GNA11 mutation).
DE-0072104	Next Gen SEQ	GNAS				Wild Type	Wild Type	The findings are consistent with a wild type GNAS genotype (No evidence of GNAS mutation).
DE-0072104	Next Gen SEQ	HNF1A		5	4	Wild Type	Wild Type	The findings are consistent with a wild type HNF1A genotype (No evidence of HNF1A mutation).
DE-0072104	Next Gen SEQ	HRAS		12		Indeterminate	Indeterminate	See comment below
DE-0072104	Next Gen SEQ	IDH1				Wild Type	Wild Type	The findings are consistent with a wild type IDH1 genotype (No evidence of IDH1 mutation).
DE-0072104	Next Gen SEQ	JAK2				Wild Type	Wild Type	The findings are consistent with a wild type JAK2 genotype (No evidence of JAK2 mutation).
DE-0072104	Next Gen SEQ	JAK3				Wild Type	Wild Type	The findings are consistent with a wild type JAK3 genotype (No evidence of JAK3 mutation).
DE-0072104	Next Gen SEQ	KDR				Wild Type	Wild Type	The findings are consistent with a wild type KDR genotype (No evidence of KDR mutation).
DE-0072104	Next Gen SEQ	KRAS				Wild Type	Wild Type	The findings are consistent with a wild type KRAS genotype (No evidence of KRAS mutation).
DE-0072104	Next Gen SEQ	MLH1				Wild Type	Wild Type	The findings are consistent with a wild type MLH1 genotype (No evidence of MLH1 mutation).
DE-0072104	Next Gen SEQ	MPL				Wild Type	Wild Type	The findings are consistent with a wild type MPL genotype (No evidence of MPL mutation).
DE-0072104	Next Gen SEQ	NOTCH1				Wild Type	Wild Type	The findings are consistent with a wild type NOTCH1 genotype (No evidence of NOTCH1 mutation).
DE-0072104	Next Gen SEQ	NPM1				Wild Type	Wild Type	The findings are consistent with a wild type NPM1 genotype (No evidence of NPM1 mutation).
DE-0072104	Next Gen SEQ	NRAS				Wild Type	Wild Type	The findings are consistent with a wild type NRAS genotype (No evidence of NRAS mutation).
DE-0072104	Next Gen SEQ	PDGFRA				Wild Type	Wild Type	The findings are consistent with a wild type PDGFRA genotype (No evidence of PDGFRA mutation).
DE-0072104	Next Gen SEQ	PIK3CA				Wild Type	Wild Type	The findings are consistent with a wild type PIK3CA genotype (No evidence of PIK3CA mutation).
DE-0072104	Next Gen SEQ	PTEN				Wild Type	Wild Type	The findings are consistent with a wild type PTEN genotype (No evidence of PTEN mutation).
DE-0072104	Next Gen SEQ	PTPN11				Wild Type	Wild Type	The findings are consistent with a wild type PTPN11 genotype (No evidence of PTPN11 mutation).
DE-0072104	Next Gen SEQ	RB1				Wild Type	Wild Type	The findings are consistent with a wild type RB1 genotype (No evidence of RB1 mutation).
DE-0072104	Next Gen SEQ	RET				Wild Type	Wild Type	The findings are consistent with a wild type RET genotype (No evidence of RET mutation).
DE-0072104	Next Gen SEQ	SMAD4				Wild Type	Wild Type	The findings are consistent with a wild type SMAD4 genotype (No evidence of SMAD4 mutation).
DE-0072104	Next Gen SEQ	SMARCB1				Wild Type	Wild Type	The findings are consistent with a wild type SMARCB1 genotype (No evidence of SMARCB1 mutation).
DE-0072104	Next Gen SEQ	SMO				Wild Type	Wild Type	The findings are consistent with a wild type SMO genotype (No evidence of SMO mutation).
DE-0072104	Next Gen SEQ	STK11		3		Wild Type	Wild Type	The findings are consistent with a wild type STK11 genotype (No evidence of STK11 mutation).
DE-0072104	Next Gen SEQ	TP53				Wild Type	Wild Type	The findings are consistent with a wild type TP53 genotype (No evidence of TP53 mutation).
DE-0072104	Next Gen SEQ	VHL				Wild Type	Wild Type	The findings are consistent with a wild type VHL genotype (No evidence of VHL mutation).
DE-0072531	Next Gen SEQ	PIK3CA	K111N	18	1	Presumed Pathogenic	No Result	A mutation was detected in the submitted sample. This rare mutation has been reported for patients with breast (1 case), large intestine (1 case), lung (1 case), and endometrial (2 cases) cancer. In addition, in vitro studies have shown that this variant weakly activates the kinase function of PIK3CA and is considered to be weakly oncogenic (Gymnopoulos et al , PNAS 2007, and Zhang et al, Breast …
DE-0072531	Next Gen SEQ	PIK3CA	R115Q	18	1	Variant of Unknown Significance	No Result	This variant has not been previously observed in our laboratory and has not been reported in the literature. As such the clinical significance of this variant is not currently known.
DE-0072531	Next Gen SEQ	ABL1				Wild Type	Wild Type	The findings are consistent with a wild type ABL1 genotype (No evidence of ABL1 mutation).
DE-0072531	Next Gen SEQ	AKT1				Wild Type	Wild Type	The findings are consistent with a wild type AKT1 genotype (No evidence of AKT1 mutation).
DE-0072531	Next Gen SEQ	ALK				Wild Type	Wild Type	The findings are consistent with a wild type ALK genotype (No evidence of ALK mutation).
DE-0072531	Next Gen SEQ	APC				Wild Type	Wild Type	The findings are consistent with a wild type APC genotype (No evidence of APC mutation).
DE-0072531	Next Gen SEQ	ATM		3		Wild Type	Wild Type	The findings are consistent with a wild type ATM genotype (No evidence of ATM mutation).
DE-0072531	Next Gen SEQ	BRAF				Wild Type	Wild Type	The findings are consistent with a wild type BRAF genotype (No evidence of BRAF mutation).
DE-0072531	Next Gen SEQ	c-KIT				Wild Type	Wild Type	The findings are consistent with a wild type c-KIT genotype (No evidence of c-KIT mutation).
DE-0072531	Next Gen SEQ	CDH1				Wild Type	Wild Type	The findings are consistent with a wild type CDH1 genotype (No evidence of CDH1 mutation).
DE-0072531	Next Gen SEQ	cMET				Wild Type	Wild Type	The findings are consistent with a wild type MET genotype (No evidence of MET mutation).
DE-0072531	Next Gen SEQ	CSF1R				Wild Type	Wild Type	The findings are consistent with a wild type CSF1R genotype (No evidence of CSF1R mutation).
DE-0072531	Next Gen SEQ	CTNNB1				Wild Type	Wild Type	The findings are consistent with a wild type CTNNB1 genotype (No evidence of CTNNB1 mutation).
DE-0072531	Next Gen SEQ	EGFR				Wild Type	Wild Type	The findings are consistent with a wild type EGFR genotype (No evidence of EGFR mutation).
DE-0072531	Next Gen SEQ	ERBB2				Wild Type	Wild Type	The findings are consistent with a wild type ERBB2 genotype (No evidence of ERBB2 mutation).
DE-0072531	Next Gen SEQ	ERBB4				Wild Type	Wild Type	The findings are consistent with a wild type ERBB4 genotype (No evidence of ERBB4 mutation).
DE-0072531	Next Gen SEQ	FBXW7				Wild Type	Wild Type	The findings are consistent with a wild type FBXW7 genotype (No evidence of FBXW7 mutation).
DE-0072531	Next Gen SEQ	FGFR1				Wild Type	Wild Type	The findings are consistent with a wild type FGFR1 genotype (No evidence of FGFR1 mutation).
DE-0072531	Next Gen SEQ	FGFR2				Wild Type	Wild Type	The findings are consistent with a wild type FGFR2 genotype (No evidence of FGFR2 mutation).
DE-0072531	Next Gen SEQ	FLT3				Wild Type	Wild Type	The findings are consistent with a wild type FLT3 genotype (No evidence of FLT3 mutation).
DE-0072531	Next Gen SEQ	GNA11				Indeterminate	Indeterminate	See comment below
DE-0072531	Next Gen SEQ	GNAS				Wild Type	Wild Type	The findings are consistent with a wild type GNAS genotype (No evidence of GNAS mutation).
DE-0072531	Next Gen SEQ	HNF1A		5	4	Wild Type	Wild Type	The findings are consistent with a wild type HNF1A genotype (No evidence of HNF1A mutation).
DE-0072531	Next Gen SEQ	HRAS				Wild Type	Wild Type	The findings are consistent with a wild type HRAS genotype (No evidence of HRAS mutation).
DE-0072531	Next Gen SEQ	IDH1				Wild Type	Wild Type	The findings are consistent with a wild type IDH1 genotype (No evidence of IDH1 mutation).
DE-0072531	Next Gen SEQ	JAK2				Wild Type	Wild Type	The findings are consistent with a wild type JAK2 genotype (No evidence of JAK2 mutation).
DE-0072531	Next Gen SEQ	JAK3				Wild Type	Wild Type	The findings are consistent with a wild type JAK3 genotype (No evidence of JAK3 mutation).
DE-0072531	Next Gen SEQ	KDR				Wild Type	Wild Type	The findings are consistent with a wild type KDR genotype (No evidence of KDR mutation).
DE-0072531	Next Gen SEQ	KRAS				Wild Type	Wild Type	The findings are consistent with a wild type KRAS genotype (No evidence of KRAS mutation).
DE-0072531	Next Gen SEQ	MLH1				Wild Type	Wild Type	The findings are consistent with a wild type MLH1 genotype (No evidence of MLH1 mutation).
DE-0072531	Next Gen SEQ	MPL				Indeterminate	Indeterminate	See comment below
DE-0072531	Next Gen SEQ	NOTCH1				Wild Type	Wild Type	The findings are consistent with a wild type NOTCH1 genotype (No evidence of NOTCH1 mutation).
DE-0072531	Next Gen SEQ	NPM1				Wild Type	Wild Type	The findings are consistent with a wild type NPM1 genotype (No evidence of NPM1 mutation).
DE-0072531	Next Gen SEQ	NRAS				Wild Type	Wild Type	The findings are consistent with a wild type NRAS genotype (No evidence of NRAS mutation).
DE-0072531	Next Gen SEQ	PDGFRA				Wild Type	Wild Type	The findings are consistent with a wild type PDGFRA genotype (No evidence of PDGFRA mutation).
DE-0072531	Next Gen SEQ	PTEN				Wild Type	Wild Type	The findings are consistent with a wild type PTEN genotype (No evidence of PTEN mutation).
DE-0072531	Next Gen SEQ	PTPN11				Wild Type	Wild Type	The findings are consistent with a wild type PTPN11 genotype (No evidence of PTPN11 mutation).
DE-0072531	Next Gen SEQ	RB1				Wild Type	Wild Type	The findings are consistent with a wild type RB1 genotype (No evidence of RB1 mutation).
DE-0072531	Next Gen SEQ	RET				Wild Type	Wild Type	The findings are consistent with a wild type RET genotype (No evidence of RET mutation).
DE-0072531	Next Gen SEQ	SMAD4				Wild Type	Wild Type	The findings are consistent with a wild type SMAD4 genotype (No evidence of SMAD4 mutation).
DE-0072531	Next Gen SEQ	SMARCB1				Wild Type	Wild Type	The findings are consistent with a wild type SMARCB1 genotype (No evidence of SMARCB1 mutation).
DE-0072531	Next Gen SEQ	SMO				Wild Type	Wild Type	The findings are consistent with a wild type SMO genotype (No evidence of SMO mutation).
DE-0072531	Next Gen SEQ	STK11				Wild Type	Wild Type	The findings are consistent with a wild type STK11 genotype (No evidence of STK11 mutation).
DE-0072531	Next Gen SEQ	TP53				Wild Type	Wild Type	The findings are consistent with a wild type TP53 genotype (No evidence of TP53 mutation).
DE-0072531	Next Gen SEQ	VHL				Wild Type	Wild Type	The findings are consistent with a wild type VHL genotype (No evidence of VHL mutation).
DE-0072796	Next Gen SEQ	ABL1				Wild Type	Wild Type	The findings are consistent with a wild type ABL1 genotype (No evidence of ABL1 mutation).
DE-0072796	Next Gen SEQ	AKT1				Wild Type	Wild Type	The findings are consistent with a wild type AKT1 genotype (No evidence of AKT1 mutation).
DE-0072796	Next Gen SEQ	ALK				Wild Type	Wild Type	The findings are consistent with a wild type ALK genotype (No evidence of ALK mutation).
DE-0072796	Next Gen SEQ	APC				Wild Type	Wild Type	The findings are consistent with a wild type APC genotype (No evidence of APC mutation).
DE-0072796	Next Gen SEQ	ATM		3		Wild Type	Wild Type	The findings are consistent with a wild type ATM genotype (No evidence of ATM mutation).
DE-0072796	Next Gen SEQ	BRAF				Wild Type	Wild Type	The findings are consistent with a wild type BRAF genotype (No evidence of BRAF mutation).
DE-0072796	Next Gen SEQ	c-KIT				Wild Type	Wild Type	The findings are consistent with a wild type c-KIT genotype (No evidence of c-KIT mutation).
DE-0072796	Next Gen SEQ	CDH1				Wild Type	Wild Type	The findings are consistent with a wild type CDH1 genotype (No evidence of CDH1 mutation).
DE-0072796	Next Gen SEQ	cMET				Wild Type	Wild Type	The findings are consistent with a wild type MET genotype (No evidence of MET mutation).
DE-0072796	Next Gen SEQ	CSF1R				Wild Type	Wild Type	The findings are consistent with a wild type CSF1R genotype (No evidence of CSF1R mutation).
DE-0072796	Next Gen SEQ	CTNNB1				Wild Type	Wild Type	The findings are consistent with a wild type CTNNB1 genotype (No evidence of CTNNB1 mutation).
DE-0072796	Next Gen SEQ	EGFR				Wild Type	Wild Type	The findings are consistent with a wild type EGFR genotype (No evidence of EGFR mutation).
DE-0072796	Next Gen SEQ	ERBB2				Wild Type	Wild Type	The findings are consistent with a wild type ERBB2 genotype (No evidence of ERBB2 mutation).
DE-0072796	Next Gen SEQ	ERBB4				Wild Type	Wild Type	The findings are consistent with a wild type ERBB4 genotype (No evidence of ERBB4 mutation).
DE-0072796	Next Gen SEQ	FBXW7				Wild Type	Wild Type	The findings are consistent with a wild type FBXW7 genotype (No evidence of FBXW7 mutation).
DE-0072796	Next Gen SEQ	FGFR1				Wild Type	Wild Type	The findings are consistent with a wild type FGFR1 genotype (No evidence of FGFR1 mutation).
DE-0072796	Next Gen SEQ	FGFR2				Wild Type	Wild Type	The findings are consistent with a wild type FGFR2 genotype (No evidence of FGFR2 mutation).
DE-0072796	Next Gen SEQ	FLT3				Wild Type	Wild Type	The findings are consistent with a wild type FLT3 genotype (No evidence of FLT3 mutation).
DE-0072796	Next Gen SEQ	GNA11				Wild Type	Wild Type	The findings are consistent with a wild type GNA11 genotype (No evidence of GNA11 mutation).
DE-0072796	Next Gen SEQ	GNAS				Wild Type	Wild Type	The findings are consistent with a wild type GNAS genotype (No evidence of GNAS mutation).
DE-0072796	Next Gen SEQ	HNF1A		5	4	Wild Type	Wild Type	The findings are consistent with a wild type HNF1A genotype (No evidence of HNF1A mutation).
DE-0072796	Next Gen SEQ	HRAS				Wild Type	Wild Type	The findings are consistent with a wild type HRAS genotype (No evidence of HRAS mutation).
DE-0072796	Next Gen SEQ	IDH1				Wild Type	Wild Type	The findings are consistent with a wild type IDH1 genotype (No evidence of IDH1 mutation).
DE-0072796	Next Gen SEQ	JAK2				Wild Type	Wild Type	The findings are consistent with a wild type JAK2 genotype (No evidence of JAK2 mutation).
DE-0072796	Next Gen SEQ	JAK3				Wild Type	Wild Type	The findings are consistent with a wild type JAK3 genotype (No evidence of JAK3 mutation).
DE-0072796	Next Gen SEQ	KDR				Wild Type	Wild Type	The findings are consistent with a wild type KDR genotype (No evidence of KDR mutation).
DE-0072796	Next Gen SEQ	KRAS				Wild Type	Wild Type	The findings are consistent with a wild type KRAS genotype (No evidence of KRAS mutation).
DE-0072796	Next Gen SEQ	MLH1				Wild Type	Wild Type	The findings are consistent with a wild type MLH1 genotype (No evidence of MLH1 mutation).
DE-0072796	Next Gen SEQ	MPL				Wild Type	Wild Type	The findings are consistent with a wild type MPL genotype (No evidence of MPL mutation).
DE-0072796	Next Gen SEQ	NOTCH1				Wild Type	Wild Type	The findings are consistent with a wild type NOTCH1 genotype (No evidence of NOTCH1 mutation).
DE-0072796	Next Gen SEQ	NPM1		2	11	Wild Type	Wild Type	The findings are consistent with a wild type NPM1 genotype (No evidence of NPM1 mutation).
DE-0072796	Next Gen SEQ	NRAS				Wild Type	Wild Type	The findings are consistent with a wild type NRAS genotype (No evidence of NRAS mutation).
DE-0072796	Next Gen SEQ	PDGFRA				Wild Type	Wild Type	The findings are consistent with a wild type PDGFRA genotype (No evidence of PDGFRA mutation).
DE-0072796	Next Gen SEQ	PIK3CA				Wild Type	Wild Type	The findings are consistent with a wild type PIK3CA genotype (No evidence of PIK3CA mutation).
DE-0072796	Next Gen SEQ	PTEN				Wild Type	Wild Type	The findings are consistent with a wild type PTEN genotype (No evidence of PTEN mutation).
DE-0072796	Next Gen SEQ	PTPN11				Wild Type	Wild Type	The findings are consistent with a wild type PTPN11 genotype (No evidence of PTPN11 mutation).
DE-0072796	Next Gen SEQ	RB1				Wild Type	Wild Type	The findings are consistent with a wild type RB1 genotype (No evidence of RB1 mutation).
DE-0072796	Next Gen SEQ	RET				Wild Type	Wild Type	The findings are consistent with a wild type RET genotype (No evidence of RET mutation).
DE-0072796	Next Gen SEQ	SMAD4				Wild Type	Wild Type	The findings are consistent with a wild type SMAD4 genotype (No evidence of SMAD4 mutation).
DE-0072796	Next Gen SEQ	SMARCB1		2	2	Wild Type	Wild Type	The findings are consistent with a wild type SMARCB1 genotype (No evidence of SMARCB1 mutation).
DE-0072796	Next Gen SEQ	SMO				Wild Type	Wild Type	The findings are consistent with a wild type SMO genotype (No evidence of SMO mutation).
DE-0072796	Next Gen SEQ	STK11		3		Wild Type	Wild Type	The findings are consistent with a wild type STK11 genotype (No evidence of STK11 mutation).
DE-0072796	Next Gen SEQ	TP53				Wild Type	Wild Type	The findings are consistent with a wild type TP53 genotype (No evidence of TP53 mutation).
DE-0072796	Next Gen SEQ	VHL				Wild Type	Wild Type	The findings are consistent with a wild type VHL genotype (No evidence of VHL mutation).
DE-0072874	Next Gen SEQ	ABL1		3		Wild Type	Wild Type	The findings are consistent with a wild type ABL1 genotype (No evidence of ABL1 mutation).
DE-0072874	Next Gen SEQ	AKT1				Wild Type	Wild Type	The findings are consistent with a wild type AKT1 genotype (No evidence of AKT1 mutation).
DE-0072874	Next Gen SEQ	ALK				Wild Type	Wild Type	The findings are consistent with a wild type ALK genotype (No evidence of ALK mutation).
DE-0072874	Next Gen SEQ	APC				Wild Type	Wild Type	The findings are consistent with a wild type APC genotype (No evidence of APC mutation).
DE-0072874	Next Gen SEQ	ATM		3		Wild Type	Wild Type	The findings are consistent with a wild type ATM genotype (No evidence of ATM mutation).
DE-0072874	Next Gen SEQ	BRAF				Wild Type	Wild Type	The findings are consistent with a wild type BRAF genotype (No evidence of BRAF mutation).
DE-0072874	Next Gen SEQ	c-KIT				Wild Type	Wild Type	The findings are consistent with a wild type c-KIT genotype (No evidence of c-KIT mutation).
DE-0072874	Next Gen SEQ	CDH1				Wild Type	Wild Type	The findings are consistent with a wild type CDH1 genotype (No evidence of CDH1 mutation).
DE-0072874	Next Gen SEQ	cMET				Wild Type	Wild Type	The findings are consistent with a wild type MET genotype (No evidence of MET mutation).
DE-0072874	Next Gen SEQ	CSF1R				Wild Type	Wild Type	The findings are consistent with a wild type CSF1R genotype (No evidence of CSF1R mutation).
DE-0072874	Next Gen SEQ	CTNNB1				Wild Type	Wild Type	The findings are consistent with a wild type CTNNB1 genotype (No evidence of CTNNB1 mutation).
DE-0072874	Next Gen SEQ	EGFR				Wild Type	Wild Type	The findings are consistent with a wild type EGFR genotype (No evidence of EGFR mutation).
DE-0072874	Next Gen SEQ	ERBB2				Wild Type	Wild Type	The findings are consistent with a wild type ERBB2 genotype (No evidence of ERBB2 mutation).
DE-0072874	Next Gen SEQ	ERBB4				Wild Type	Wild Type	The findings are consistent with a wild type ERBB4 genotype (No evidence of ERBB4 mutation).
DE-0072874	Next Gen SEQ	FBXW7				Wild Type	Wild Type	The findings are consistent with a wild type FBXW7 genotype (No evidence of FBXW7 mutation).
DE-0072874	Next Gen SEQ	FGFR1				Wild Type	Wild Type	The findings are consistent with a wild type FGFR1 genotype (No evidence of FGFR1 mutation).
DE-0072874	Next Gen SEQ	FGFR2				Wild Type	Wild Type	The findings are consistent with a wild type FGFR2 genotype (No evidence of FGFR2 mutation).
DE-0072874	Next Gen SEQ	FLT3				Wild Type	Wild Type	The findings are consistent with a wild type FLT3 genotype (No evidence of FLT3 mutation).
DE-0072874	Next Gen SEQ	GNA11				Wild Type	Wild Type	The findings are consistent with a wild type GNA11 genotype (No evidence of GNA11 mutation).
DE-0072874	Next Gen SEQ	GNAS				Wild Type	Wild Type	The findings are consistent with a wild type GNAS genotype (No evidence of GNAS mutation).
DE-0072874	Next Gen SEQ	HNF1A				Wild Type	Wild Type	The findings are consistent with a wild type HNF1A genotype (No evidence of HNF1A mutation).
DE-0072874	Next Gen SEQ	HRAS				Wild Type	Wild Type	The findings are consistent with a wild type HRAS genotype (No evidence of HRAS mutation).
DE-0072874	Next Gen SEQ	IDH1				Wild Type	Wild Type	The findings are consistent with a wild type IDH1 genotype (No evidence of IDH1 mutation).
DE-0072874	Next Gen SEQ	JAK2				Wild Type	Wild Type	The findings are consistent with a wild type JAK2 genotype (No evidence of JAK2 mutation).
DE-0072874	Next Gen SEQ	JAK3				Wild Type	Wild Type	The findings are consistent with a wild type JAK3 genotype (No evidence of JAK3 mutation).
DE-0072874	Next Gen SEQ	KDR				Wild Type	Wild Type	The findings are consistent with a wild type KDR genotype (No evidence of KDR mutation).
DE-0072874	Next Gen SEQ	KRAS				Wild Type	Wild Type	The findings are consistent with a wild type KRAS genotype (No evidence of KRAS mutation).
DE-0072874	Next Gen SEQ	MLH1				Wild Type	Wild Type	The findings are consistent with a wild type MLH1 genotype (No evidence of MLH1 mutation).
DE-0072874	Next Gen SEQ	MPL				Wild Type	Wild Type	The findings are consistent with a wild type MPL genotype (No evidence of MPL mutation).
DE-0072874	Next Gen SEQ	NOTCH1		4	26	Wild Type	Wild Type	The findings are consistent with a wild type NOTCH1 genotype (No evidence of NOTCH1 mutation).
DE-0072874	Next Gen SEQ	NPM1				Wild Type	Wild Type	The findings are consistent with a wild type NPM1 genotype (No evidence of NPM1 mutation).
DE-0072874	Next Gen SEQ	NRAS				Wild Type	Wild Type	The findings are consistent with a wild type NRAS genotype (No evidence of NRAS mutation).
DE-0072874	Next Gen SEQ	PDGFRA				Wild Type	Wild Type	The findings are consistent with a wild type PDGFRA genotype (No evidence of PDGFRA mutation).
DE-0072874	Next Gen SEQ	PIK3CA				Wild Type	Wild Type	The findings are consistent with a wild type PIK3CA genotype (No evidence of PIK3CA mutation).
DE-0072874	Next Gen SEQ	PTEN				Wild Type	Wild Type	The findings are consistent with a wild type PTEN genotype (No evidence of PTEN mutation).
DE-0072874	Next Gen SEQ	PTPN11				Wild Type	Wild Type	The findings are consistent with a wild type PTPN11 genotype (No evidence of PTPN11 mutation).
DE-0072874	Next Gen SEQ	RB1				Wild Type	Wild Type	The findings are consistent with a wild type RB1 genotype (No evidence of RB1 mutation).
DE-0072874	Next Gen SEQ	RET				Wild Type	Wild Type	The findings are consistent with a wild type RET genotype (No evidence of RET mutation).
DE-0072874	Next Gen SEQ	SMAD4				Wild Type	Wild Type	The findings are consistent with a wild type SMAD4 genotype (No evidence of SMAD4 mutation).
DE-0072874	Next Gen SEQ	SMARCB1		3	2	Wild Type	Wild Type	The findings are consistent with a wild type SMARCB1 genotype (No evidence of SMARCB1 mutation).
DE-0072874	Next Gen SEQ	SMO				Wild Type	Wild Type	The findings are consistent with a wild type SMO genotype (No evidence of SMO mutation).
DE-0072874	Next Gen SEQ	STK11				Wild Type	Wild Type	The findings are consistent with a wild type STK11 genotype (No evidence of STK11 mutation).
DE-0072874	Next Gen SEQ	TP53				Wild Type	Wild Type	The findings are consistent with a wild type TP53 genotype (No evidence of TP53 mutation).
DE-0072874	Next Gen SEQ	VHL				Wild Type	Wild Type	The findings are consistent with a wild type VHL genotype (No evidence of VHL mutation).
DE-0072921	Next Gen SEQ	ABL1		2		Wild Type	Wild Type	The findings are consistent with a wild type ABL1 genotype (No evidence of ABL1 mutation).
DE-0072921	Next Gen SEQ	AKT1				Wild Type	Wild Type	The findings are consistent with a wild type AKT1 genotype (No evidence of AKT1 mutation).
DE-0072921	Next Gen SEQ	ALK				Wild Type	Wild Type	The findings are consistent with a wild type ALK genotype (No evidence of ALK mutation).
DE-0072921	Next Gen SEQ	APC				Wild Type	Wild Type	The findings are consistent with a wild type APC genotype (No evidence of APC mutation).
DE-0072921	Next Gen SEQ	ATM		4		Wild Type	Wild Type	The findings are consistent with a wild type ATM genotype (No evidence of ATM mutation).
DE-0072921	Next Gen SEQ	BRAF				Wild Type	Wild Type	The findings are consistent with a wild type BRAF genotype (No evidence of BRAF mutation).
DE-0072921	Next Gen SEQ	c-KIT				Wild Type	Wild Type	The findings are consistent with a wild type c-KIT genotype (No evidence of c-KIT mutation).
DE-0072921	Next Gen SEQ	CDH1				Wild Type	Wild Type	The findings are consistent with a wild type CDH1 genotype (No evidence of CDH1 mutation).
DE-0072921	Next Gen SEQ	cMET				Wild Type	Wild Type	The findings are consistent with a wild type MET genotype (No evidence of MET mutation).
DE-0072921	Next Gen SEQ	CSF1R				Wild Type	Wild Type	The findings are consistent with a wild type CSF1R genotype (No evidence of CSF1R mutation).
DE-0072921	Next Gen SEQ	CTNNB1				Wild Type	Wild Type	The findings are consistent with a wild type CTNNB1 genotype (No evidence of CTNNB1 mutation).
DE-0072921	Next Gen SEQ	EGFR				Wild Type	Wild Type	The findings are consistent with a wild type EGFR genotype (No evidence of EGFR mutation).
DE-0072921	Next Gen SEQ	ERBB2				Wild Type	Wild Type	The findings are consistent with a wild type ERBB2 genotype (No evidence of ERBB2 mutation).
DE-0072921	Next Gen SEQ	ERBB4				Wild Type	Wild Type	The findings are consistent with a wild type ERBB4 genotype (No evidence of ERBB4 mutation).
DE-0072921	Next Gen SEQ	FBXW7				Wild Type	Wild Type	The findings are consistent with a wild type FBXW7 genotype (No evidence of FBXW7 mutation).
DE-0072921	Next Gen SEQ	FGFR1				Wild Type	Wild Type	The findings are consistent with a wild type FGFR1 genotype (No evidence of FGFR1 mutation).
DE-0072921	Next Gen SEQ	FGFR2				Wild Type	Wild Type	The findings are consistent with a wild type FGFR2 genotype (No evidence of FGFR2 mutation).
DE-0072921	Next Gen SEQ	FLT3				Wild Type	Wild Type	The findings are consistent with a wild type FLT3 genotype (No evidence of FLT3 mutation).
DE-0072921	Next Gen SEQ	GNA11		6		Indeterminate	Indeterminate	See comment below
DE-0072921	Next Gen SEQ	GNAS				Wild Type	Wild Type	The findings are consistent with a wild type GNAS genotype (No evidence of GNAS mutation).
DE-0072921	Next Gen SEQ	HNF1A		5	4	Wild Type	Wild Type	The findings are consistent with a wild type HNF1A genotype (No evidence of HNF1A mutation).
DE-0072921	Next Gen SEQ	HRAS				Wild Type	Wild Type	The findings are consistent with a wild type HRAS genotype (No evidence of HRAS mutation).
DE-0072921	Next Gen SEQ	IDH1				Wild Type	Wild Type	The findings are consistent with a wild type IDH1 genotype (No evidence of IDH1 mutation).
DE-0072921	Next Gen SEQ	JAK2				Wild Type	Wild Type	The findings are consistent with a wild type JAK2 genotype (No evidence of JAK2 mutation).
DE-0072921	Next Gen SEQ	JAK3				Wild Type	Wild Type	The findings are consistent with a wild type JAK3 genotype (No evidence of JAK3 mutation).
DE-0072921	Next Gen SEQ	KDR				Wild Type	Wild Type	The findings are consistent with a wild type KDR genotype (No evidence of KDR mutation).
DE-0072921	Next Gen SEQ	KRAS				Wild Type	Wild Type	The findings are consistent with a wild type KRAS genotype (No evidence of KRAS mutation).
DE-0072921	Next Gen SEQ	MLH1				Wild Type	Wild Type	The findings are consistent with a wild type MLH1 genotype (No evidence of MLH1 mutation).
DE-0072921	Next Gen SEQ	MPL				Wild Type	Wild Type	The findings are consistent with a wild type MPL genotype (No evidence of MPL mutation).
DE-0072921	Next Gen SEQ	NOTCH1				Wild Type	Wild Type	The findings are consistent with a wild type NOTCH1 genotype (No evidence of NOTCH1 mutation).
DE-0072921	Next Gen SEQ	NPM1				Wild Type	Wild Type	The findings are consistent with a wild type NPM1 genotype (No evidence of NPM1 mutation).
DE-0072921	Next Gen SEQ	NRAS				Wild Type	Wild Type	The findings are consistent with a wild type NRAS genotype (No evidence of NRAS mutation).
DE-0072921	Next Gen SEQ	PDGFRA				Wild Type	Wild Type	The findings are consistent with a wild type PDGFRA genotype (No evidence of PDGFRA mutation).
DE-0072921	Next Gen SEQ	PIK3CA				Wild Type	Wild Type	The findings are consistent with a wild type PIK3CA genotype (No evidence of PIK3CA mutation).
DE-0072921	Next Gen SEQ	PTEN				Wild Type	Wild Type	The findings are consistent with a wild type PTEN genotype (No evidence of PTEN mutation).
DE-0072921	Next Gen SEQ	PTPN11				Wild Type	Wild Type	The findings are consistent with a wild type PTPN11 genotype (No evidence of PTPN11 mutation).
DE-0072921	Next Gen SEQ	RB1				Wild Type	Wild Type	The findings are consistent with a wild type RB1 genotype (No evidence of RB1 mutation).
DE-0072921	Next Gen SEQ	RET				Wild Type	Wild Type	The findings are consistent with a wild type RET genotype (No evidence of RET mutation).
DE-0072921	Next Gen SEQ	SMAD4				Wild Type	Wild Type	The findings are consistent with a wild type SMAD4 genotype (No evidence of SMAD4 mutation).
DE-0072921	Next Gen SEQ	SMARCB1				Wild Type	Wild Type	The findings are consistent with a wild type SMARCB1 genotype (No evidence of SMARCB1 mutation).
DE-0072921	Next Gen SEQ	SMO				Wild Type	Wild Type	The findings are consistent with a wild type SMO genotype (No evidence of SMO mutation).
DE-0072921	Next Gen SEQ	STK11				Wild Type	Wild Type	The findings are consistent with a wild type STK11 genotype (No evidence of STK11 mutation).
DE-0072921	Next Gen SEQ	TP53				Wild Type	Wild Type	The findings are consistent with a wild type TP53 genotype (No evidence of TP53 mutation).
DE-0072921	Next Gen SEQ	VHL				Wild Type	Wild Type	The findings are consistent with a wild type VHL genotype (No evidence of VHL mutation).
DE-0072990	Next Gen SEQ	PIK3CA	H1047L	26	20	Pathogenic	Exon 20	A pathogenic mutation was detected in PIK3CA
DE-0072990	Next Gen SEQ	ABL1		2		Wild Type	Wild Type	The findings are consistent with a wild type ABL1 genotype (No evidence of ABL1 mutation).
DE-0072990	Next Gen SEQ	AKT1				Wild Type	Wild Type	The findings are consistent with a wild type AKT1 genotype (No evidence of AKT1 mutation).
DE-0072990	Next Gen SEQ	ALK				Wild Type	Wild Type	The findings are consistent with a wild type ALK genotype (No evidence of ALK mutation).
DE-0072990	Next Gen SEQ	APC				Wild Type	Wild Type	The findings are consistent with a wild type APC genotype (No evidence of APC mutation).
DE-0072990	Next Gen SEQ	ATM		2	36	Wild Type	Wild Type	The findings are consistent with a wild type ATM genotype (No evidence of ATM mutation).
DE-0072990	Next Gen SEQ	BRAF				Wild Type	Wild Type	The findings are consistent with a wild type BRAF genotype (No evidence of BRAF mutation).
DE-0072990	Next Gen SEQ	c-KIT				Wild Type	Wild Type	The findings are consistent with a wild type c-KIT genotype (No evidence of c-KIT mutation).
DE-0072990	Next Gen SEQ	CDH1				Wild Type	Wild Type	The findings are consistent with a wild type CDH1 genotype (No evidence of CDH1 mutation).
DE-0072990	Next Gen SEQ	cMET				Wild Type	Wild Type	The findings are consistent with a wild type MET genotype (No evidence of MET mutation).
DE-0072990	Next Gen SEQ	CSF1R				Wild Type	Wild Type	The findings are consistent with a wild type CSF1R genotype (No evidence of CSF1R mutation).
DE-0072990	Next Gen SEQ	CTNNB1				Wild Type	Wild Type	The findings are consistent with a wild type CTNNB1 genotype (No evidence of CTNNB1 mutation).
DE-0072990	Next Gen SEQ	EGFR				Wild Type	Wild Type	The findings are consistent with a wild type EGFR genotype (No evidence of EGFR mutation).
DE-0072990	Next Gen SEQ	ERBB2				Wild Type	Wild Type	The findings are consistent with a wild type ERBB2 genotype (No evidence of ERBB2 mutation).
DE-0072990	Next Gen SEQ	ERBB4				Wild Type	Wild Type	The findings are consistent with a wild type ERBB4 genotype (No evidence of ERBB4 mutation).
DE-0072990	Next Gen SEQ	FBXW7				Wild Type	Wild Type	The findings are consistent with a wild type FBXW7 genotype (No evidence of FBXW7 mutation).
DE-0072990	Next Gen SEQ	FGFR1				Wild Type	Wild Type	The findings are consistent with a wild type FGFR1 genotype (No evidence of FGFR1 mutation).
DE-0072990	Next Gen SEQ	FGFR2				Wild Type	Wild Type	The findings are consistent with a wild type FGFR2 genotype (No evidence of FGFR2 mutation).
DE-0072990	Next Gen SEQ	FLT3				Wild Type	Wild Type	The findings are consistent with a wild type FLT3 genotype (No evidence of FLT3 mutation).
DE-0072990	Next Gen SEQ	GNA11				Wild Type	Wild Type	The findings are consistent with a wild type GNA11 genotype (No evidence of GNA11 mutation).
DE-0072990	Next Gen SEQ	GNAS				Wild Type	Wild Type	The findings are consistent with a wild type GNAS genotype (No evidence of GNAS mutation).
DE-0072990	Next Gen SEQ	HNF1A		4	4	Wild Type	Wild Type	The findings are consistent with a wild type HNF1A genotype (No evidence of HNF1A mutation).
DE-0072990	Next Gen SEQ	HRAS				Wild Type	Wild Type	The findings are consistent with a wild type HRAS genotype (No evidence of HRAS mutation).
DE-0072990	Next Gen SEQ	IDH1				Wild Type	Wild Type	The findings are consistent with a wild type IDH1 genotype (No evidence of IDH1 mutation).
DE-0072990	Next Gen SEQ	JAK2				Wild Type	Wild Type	The findings are consistent with a wild type JAK2 genotype (No evidence of JAK2 mutation).
DE-0072990	Next Gen SEQ	JAK3				Wild Type	Wild Type	The findings are consistent with a wild type JAK3 genotype (No evidence of JAK3 mutation).
DE-0072990	Next Gen SEQ	KDR				Wild Type	Wild Type	The findings are consistent with a wild type KDR genotype (No evidence of KDR mutation).
DE-0072990	Next Gen SEQ	KRAS				Wild Type	Wild Type	The findings are consistent with a wild type KRAS genotype (No evidence of KRAS mutation).
DE-0072990	Next Gen SEQ	MLH1				Wild Type	Wild Type	The findings are consistent with a wild type MLH1 genotype (No evidence of MLH1 mutation).
DE-0072990	Next Gen SEQ	MPL				Wild Type	Wild Type	The findings are consistent with a wild type MPL genotype (No evidence of MPL mutation).
DE-0072990	Next Gen SEQ	NOTCH1				Wild Type	Wild Type	The findings are consistent with a wild type NOTCH1 genotype (No evidence of NOTCH1 mutation).
DE-0072990	Next Gen SEQ	NPM1				Wild Type	Wild Type	The findings are consistent with a wild type NPM1 genotype (No evidence of NPM1 mutation).
DE-0072990	Next Gen SEQ	NRAS				Wild Type	Wild Type	The findings are consistent with a wild type NRAS genotype (No evidence of NRAS mutation).
DE-0072990	Next Gen SEQ	PDGFRA				Wild Type	Wild Type	The findings are consistent with a wild type PDGFRA genotype (No evidence of PDGFRA mutation).
DE-0072990	Next Gen SEQ	PTEN				Wild Type	Wild Type	The findings are consistent with a wild type PTEN genotype (No evidence of PTEN mutation).
DE-0072990	Next Gen SEQ	PTPN11				Wild Type	Wild Type	The findings are consistent with a wild type PTPN11 genotype (No evidence of PTPN11 mutation).
DE-0072990	Next Gen SEQ	RB1				Wild Type	Wild Type	The findings are consistent with a wild type RB1 genotype (No evidence of RB1 mutation).
DE-0072990	Next Gen SEQ	RET				Wild Type	Wild Type	The findings are consistent with a wild type RET genotype (No evidence of RET mutation).
DE-0072990	Next Gen SEQ	SMAD4				Wild Type	Wild Type	The findings are consistent with a wild type SMAD4 genotype (No evidence of SMAD4 mutation).
DE-0072990	Next Gen SEQ	SMARCB1		2	2	Wild Type	Wild Type	The findings are consistent with a wild type SMARCB1 genotype (No evidence of SMARCB1 mutation).
DE-0072990	Next Gen SEQ	SMO				Wild Type	Wild Type	The findings are consistent with a wild type SMO genotype (No evidence of SMO mutation).
DE-0072990	Next Gen SEQ	STK11		2		Wild Type	Wild Type	The findings are consistent with a wild type STK11 genotype (No evidence of STK11 mutation).
DE-0072990	Next Gen SEQ	TP53				Wild Type	Wild Type	The findings are consistent with a wild type TP53 genotype (No evidence of TP53 mutation).
DE-0072990	Next Gen SEQ	VHL				Wild Type	Wild Type	The findings are consistent with a wild type VHL genotype (No evidence of VHL mutation).
DE-0073062	Next Gen SEQ	ABL1		3		Wild Type	Wild Type	The findings are consistent with a wild type ABL1 genotype (No evidence of ABL1 mutation).
DE-0073062	Next Gen SEQ	AKT1				Wild Type	Wild Type	The findings are consistent with a wild type AKT1 genotype (No evidence of AKT1 mutation).
DE-0073062	Next Gen SEQ	ALK				Wild Type	Wild Type	The findings are consistent with a wild type ALK genotype (No evidence of ALK mutation).
DE-0073062	Next Gen SEQ	APC				Wild Type	Wild Type	The findings are consistent with a wild type APC genotype (No evidence of APC mutation).
DE-0073062	Next Gen SEQ	ATM		3	12	Wild Type	Wild Type	The findings are consistent with a wild type ATM genotype (No evidence of ATM mutation).
DE-0073062	Next Gen SEQ	BRAF				Wild Type	Wild Type	The findings are consistent with a wild type BRAF genotype (No evidence of BRAF mutation).
DE-0073062	Next Gen SEQ	c-KIT				Wild Type	Wild Type	The findings are consistent with a wild type c-KIT genotype (No evidence of c-KIT mutation).
DE-0073062	Next Gen SEQ	CDH1				Wild Type	Wild Type	The findings are consistent with a wild type CDH1 genotype (No evidence of CDH1 mutation).
DE-0073062	Next Gen SEQ	cMET				Wild Type	Wild Type	The findings are consistent with a wild type MET genotype (No evidence of MET mutation).
DE-0073062	Next Gen SEQ	CSF1R				Wild Type	Wild Type	The findings are consistent with a wild type CSF1R genotype (No evidence of CSF1R mutation).
DE-0073062	Next Gen SEQ	CTNNB1				Wild Type	Wild Type	The findings are consistent with a wild type CTNNB1 genotype (No evidence of CTNNB1 mutation).
DE-0073062	Next Gen SEQ	EGFR				Wild Type	Wild Type	The findings are consistent with a wild type EGFR genotype (No evidence of EGFR mutation).
DE-0073062	Next Gen SEQ	ERBB2				Wild Type	Wild Type	The findings are consistent with a wild type ERBB2 genotype (No evidence of ERBB2 mutation).
DE-0073062	Next Gen SEQ	ERBB4				Wild Type	Wild Type	The findings are consistent with a wild type ERBB4 genotype (No evidence of ERBB4 mutation).
DE-0073062	Next Gen SEQ	FBXW7				Wild Type	Wild Type	The findings are consistent with a wild type FBXW7 genotype (No evidence of FBXW7 mutation).
DE-0073062	Next Gen SEQ	FGFR1		3	7	Wild Type	Wild Type	The findings are consistent with a wild type FGFR1 genotype (No evidence of FGFR1 mutation).
DE-0073062	Next Gen SEQ	FGFR2				Wild Type	Wild Type	The findings are consistent with a wild type FGFR2 genotype (No evidence of FGFR2 mutation).
DE-0073062	Next Gen SEQ	FLT3				Wild Type	Wild Type	The findings are consistent with a wild type FLT3 genotype (No evidence of FLT3 mutation).
DE-0073062	Next Gen SEQ	GNA11		5	6	Indeterminate	Indeterminate	See comment below
DE-0073062	Next Gen SEQ	GNAS				Wild Type	Wild Type	The findings are consistent with a wild type GNAS genotype (No evidence of GNAS mutation).
DE-0073062	Next Gen SEQ	HNF1A		3	4	Wild Type	Wild Type	The findings are consistent with a wild type HNF1A genotype (No evidence of HNF1A mutation).
DE-0073062	Next Gen SEQ	HRAS				Wild Type	Wild Type	The findings are consistent with a wild type HRAS genotype (No evidence of HRAS mutation).
DE-0073062	Next Gen SEQ	IDH1				Wild Type	Wild Type	The findings are consistent with a wild type IDH1 genotype (No evidence of IDH1 mutation).
DE-0073062	Next Gen SEQ	JAK2				Wild Type	Wild Type	The findings are consistent with a wild type JAK2 genotype (No evidence of JAK2 mutation).
DE-0073062	Next Gen SEQ	JAK3		3	16	Wild Type	Wild Type	The findings are consistent with a wild type JAK3 genotype (No evidence of JAK3 mutation).
DE-0073062	Next Gen SEQ	KDR				Wild Type	Wild Type	The findings are consistent with a wild type KDR genotype (No evidence of KDR mutation).
DE-0073062	Next Gen SEQ	KRAS				Wild Type	Wild Type	The findings are consistent with a wild type KRAS genotype (No evidence of KRAS mutation).
DE-0073062	Next Gen SEQ	MLH1				Wild Type	Wild Type	The findings are consistent with a wild type MLH1 genotype (No evidence of MLH1 mutation).
DE-0073062	Next Gen SEQ	MPL				Wild Type	Wild Type	The findings are consistent with a wild type MPL genotype (No evidence of MPL mutation).
DE-0073062	Next Gen SEQ	NOTCH1				Wild Type	Wild Type	The findings are consistent with a wild type NOTCH1 genotype (No evidence of NOTCH1 mutation).
DE-0073062	Next Gen SEQ	NPM1				Wild Type	Wild Type	The findings are consistent with a wild type NPM1 genotype (No evidence of NPM1 mutation).
DE-0073062	Next Gen SEQ	NRAS				Wild Type	Wild Type	The findings are consistent with a wild type NRAS genotype (No evidence of NRAS mutation).
DE-0073062	Next Gen SEQ	PDGFRA				Wild Type	Wild Type	The findings are consistent with a wild type PDGFRA genotype (No evidence of PDGFRA mutation).
DE-0073062	Next Gen SEQ	PIK3CA				Wild Type	Wild Type	The findings are consistent with a wild type PIK3CA genotype (No evidence of PIK3CA mutation).
DE-0073062	Next Gen SEQ	PTEN				Wild Type	Wild Type	The findings are consistent with a wild type PTEN genotype (No evidence of PTEN mutation).
DE-0073062	Next Gen SEQ	PTPN11				Wild Type	Wild Type	The findings are consistent with a wild type PTPN11 genotype (No evidence of PTPN11 mutation).
DE-0073062	Next Gen SEQ	RB1				Wild Type	Wild Type	The findings are consistent with a wild type RB1 genotype (No evidence of RB1 mutation).
DE-0073062	Next Gen SEQ	RET				Wild Type	Wild Type	The findings are consistent with a wild type RET genotype (No evidence of RET mutation).
DE-0073062	Next Gen SEQ	SMAD4				Wild Type	Wild Type	The findings are consistent with a wild type SMAD4 genotype (No evidence of SMAD4 mutation).
DE-0073062	Next Gen SEQ	SMARCB1		3	2	Wild Type	Wild Type	The findings are consistent with a wild type SMARCB1 genotype (No evidence of SMARCB1 mutation).
DE-0073062	Next Gen SEQ	SMO		5	11	Indeterminate	Indeterminate	See comment below
DE-0073062	Next Gen SEQ	STK11		5		Indeterminate	Indeterminate	See comment below
DE-0073062	Next Gen SEQ	TP53				Wild Type	Wild Type	The findings are consistent with a wild type TP53 genotype (No evidence of TP53 mutation).
DE-0073062	Next Gen SEQ	VHL				Wild Type	Wild Type	The findings are consistent with a wild type VHL genotype (No evidence of VHL mutation).
DE-0073103	Next Gen SEQ	JAK3	V718L	45	16	Variant of Unknown Significance	No Result	This mutation has not been previously reported in the literature. As such, the clinical significance of this variant is not currently known.
DE-0073103	Next Gen SEQ	ABL1		3	5	Wild Type	Wild Type	The findings are consistent with a wild type ABL1 genotype (No evidence of ABL1 mutation).
DE-0073103	Next Gen SEQ	AKT1				Wild Type	Wild Type	The findings are consistent with a wild type AKT1 genotype (No evidence of AKT1 mutation).
DE-0073103	Next Gen SEQ	ALK				Wild Type	Wild Type	The findings are consistent with a wild type ALK genotype (No evidence of ALK mutation).
DE-0073103	Next Gen SEQ	APC				Wild Type	Wild Type	The findings are consistent with a wild type APC genotype (No evidence of APC mutation).
DE-0073103	Next Gen SEQ	ATM		4		Wild Type	Wild Type	The findings are consistent with a wild type ATM genotype (No evidence of ATM mutation).
DE-0073103	Next Gen SEQ	BRAF				Wild Type	Wild Type	The findings are consistent with a wild type BRAF genotype (No evidence of BRAF mutation).
DE-0073103	Next Gen SEQ	c-KIT				Wild Type	Wild Type	The findings are consistent with a wild type c-KIT genotype (No evidence of c-KIT mutation).
DE-0073103	Next Gen SEQ	CDH1				Wild Type	Wild Type	The findings are consistent with a wild type CDH1 genotype (No evidence of CDH1 mutation).
DE-0073103	Next Gen SEQ	cMET				Wild Type	Wild Type	The findings are consistent with a wild type MET genotype (No evidence of MET mutation).
DE-0073103	Next Gen SEQ	CSF1R				Wild Type	Wild Type	The findings are consistent with a wild type CSF1R genotype (No evidence of CSF1R mutation).
DE-0073103	Next Gen SEQ	CTNNB1		2	3	Wild Type	Wild Type	The findings are consistent with a wild type CTNNB1 genotype (No evidence of CTNNB1 mutation).
DE-0073103	Next Gen SEQ	EGFR				Wild Type	Wild Type	The findings are consistent with a wild type EGFR genotype (No evidence of EGFR mutation).
DE-0073103	Next Gen SEQ	ERBB2				Wild Type	Wild Type	The findings are consistent with a wild type ERBB2 genotype (No evidence of ERBB2 mutation).
DE-0073103	Next Gen SEQ	ERBB4				Wild Type	Wild Type	The findings are consistent with a wild type ERBB4 genotype (No evidence of ERBB4 mutation).
DE-0073103	Next Gen SEQ	FBXW7				Wild Type	Wild Type	The findings are consistent with a wild type FBXW7 genotype (No evidence of FBXW7 mutation).
DE-0073103	Next Gen SEQ	FGFR1				Wild Type	Wild Type	The findings are consistent with a wild type FGFR1 genotype (No evidence of FGFR1 mutation).
DE-0073103	Next Gen SEQ	FGFR2		1	7	Wild Type	Wild Type	The findings are consistent with a wild type FGFR2 genotype (No evidence of FGFR2 mutation).
DE-0073103	Next Gen SEQ	FLT3				Wild Type	Wild Type	The findings are consistent with a wild type FLT3 genotype (No evidence of FLT3 mutation).
DE-0073103	Next Gen SEQ	GNA11				Indeterminate	Indeterminate	See comment below
DE-0073103	Next Gen SEQ	GNAS				Wild Type	Wild Type	The findings are consistent with a wild type GNAS genotype (No evidence of GNAS mutation).
DE-0073103	Next Gen SEQ	HNF1A		6	4	Wild Type	Wild Type	The findings are consistent with a wild type HNF1A genotype (No evidence of HNF1A mutation).
DE-0073103	Next Gen SEQ	HRAS				Wild Type	Wild Type	The findings are consistent with a wild type HRAS genotype (No evidence of HRAS mutation).
DE-0073103	Next Gen SEQ	IDH1				Wild Type	Wild Type	The findings are consistent with a wild type IDH1 genotype (No evidence of IDH1 mutation).
DE-0073103	Next Gen SEQ	JAK2				Wild Type	Wild Type	The findings are consistent with a wild type JAK2 genotype (No evidence of JAK2 mutation).
DE-0073103	Next Gen SEQ	KDR				Wild Type	Wild Type	The findings are consistent with a wild type KDR genotype (No evidence of KDR mutation).
DE-0073103	Next Gen SEQ	KRAS				Wild Type	Wild Type	The findings are consistent with a wild type KRAS genotype (No evidence of KRAS mutation).
DE-0073103	Next Gen SEQ	MLH1				Wild Type	Wild Type	The findings are consistent with a wild type MLH1 genotype (No evidence of MLH1 mutation).
DE-0073103	Next Gen SEQ	MPL				Wild Type	Wild Type	The findings are consistent with a wild type MPL genotype (No evidence of MPL mutation).
DE-0073103	Next Gen SEQ	NOTCH1				Wild Type	Wild Type	The findings are consistent with a wild type NOTCH1 genotype (No evidence of NOTCH1 mutation).
DE-0073103	Next Gen SEQ	NPM1				Wild Type	Wild Type	The findings are consistent with a wild type NPM1 genotype (No evidence of NPM1 mutation).
DE-0073103	Next Gen SEQ	NRAS				Wild Type	Wild Type	The findings are consistent with a wild type NRAS genotype (No evidence of NRAS mutation).
DE-0073103	Next Gen SEQ	PDGFRA				Wild Type	Wild Type	The findings are consistent with a wild type PDGFRA genotype (No evidence of PDGFRA mutation).
DE-0073103	Next Gen SEQ	PIK3CA				Wild Type	Wild Type	The findings are consistent with a wild type PIK3CA genotype (No evidence of PIK3CA mutation).
DE-0073103	Next Gen SEQ	PTEN				Wild Type	Wild Type	The findings are consistent with a wild type PTEN genotype (No evidence of PTEN mutation).
DE-0073103	Next Gen SEQ	PTPN11				Wild Type	Wild Type	The findings are consistent with a wild type PTPN11 genotype (No evidence of PTPN11 mutation).
DE-0073103	Next Gen SEQ	RB1				Wild Type	Wild Type	The findings are consistent with a wild type RB1 genotype (No evidence of RB1 mutation).
DE-0073103	Next Gen SEQ	RET				Wild Type	Wild Type	The findings are consistent with a wild type RET genotype (No evidence of RET mutation).
DE-0073103	Next Gen SEQ	SMAD4				Wild Type	Wild Type	The findings are consistent with a wild type SMAD4 genotype (No evidence of SMAD4 mutation).
DE-0073103	Next Gen SEQ	SMARCB1				Wild Type	Wild Type	The findings are consistent with a wild type SMARCB1 genotype (No evidence of SMARCB1 mutation).
DE-0073103	Next Gen SEQ	SMO				Wild Type	Wild Type	The findings are consistent with a wild type SMO genotype (No evidence of SMO mutation).
DE-0073103	Next Gen SEQ	STK11				Wild Type	Wild Type	The findings are consistent with a wild type STK11 genotype (No evidence of STK11 mutation).
DE-0073103	Next Gen SEQ	TP53				Wild Type	Wild Type	The findings are consistent with a wild type TP53 genotype (No evidence of TP53 mutation).
DE-0073103	Next Gen SEQ	VHL				Wild Type	Wild Type	The findings are consistent with a wild type VHL genotype (No evidence of VHL mutation).
DE-0073145	Next Gen SEQ	AKT1	E17K	31	3	Pathogenic	Mutated	AKT1 mutation detected
DE-0073145	Next Gen SEQ	ABL1		4	4	Wild Type	Wild Type	The findings are consistent with a wild type ABL1 genotype (No evidence of ABL1 mutation).
DE-0073145	Next Gen SEQ	ALK				Wild Type	Wild Type	The findings are consistent with a wild type ALK genotype (No evidence of ALK mutation).
DE-0073145	Next Gen SEQ	APC		2	16	Wild Type	Wild Type	The findings are consistent with a wild type APC genotype (No evidence of APC mutation).
DE-0073145	Next Gen SEQ	ATM		2	17	Wild Type	Wild Type	The findings are consistent with a wild type ATM genotype (No evidence of ATM mutation).
DE-0073145	Next Gen SEQ	BRAF		2	15	Wild Type	Wild Type	The findings are consistent with a wild type BRAF genotype (No evidence of BRAF mutation).
DE-0073145	Next Gen SEQ	c-KIT		2	10	Wild Type	Wild Type	The findings are consistent with a wild type c-KIT genotype (No evidence of c-KIT mutation).
DE-0073145	Next Gen SEQ	CDH1		2	9	Wild Type	Wild Type	The findings are consistent with a wild type CDH1 genotype (No evidence of CDH1 mutation).
DE-0073145	Next Gen SEQ	cMET				Wild Type	Wild Type	The findings are consistent with a wild type MET genotype (No evidence of MET mutation).
DE-0073145	Next Gen SEQ	CSF1R				Wild Type	Wild Type	The findings are consistent with a wild type CSF1R genotype (No evidence of CSF1R mutation).
DE-0073145	Next Gen SEQ	CTNNB1				Wild Type	Wild Type	The findings are consistent with a wild type CTNNB1 genotype (No evidence of CTNNB1 mutation).
DE-0073145	Next Gen SEQ	EGFR		2	15	Wild Type	Wild Type	The findings are consistent with a wild type EGFR genotype (No evidence of EGFR mutation).
DE-0073145	Next Gen SEQ	ERBB2		3	20	Wild Type	Wild Type	The findings are consistent with a wild type ERBB2 genotype (No evidence of ERBB2 mutation).
DE-0073145	Next Gen SEQ	ERBB4		2	4	Wild Type	Wild Type	The findings are consistent with a wild type ERBB4 genotype (No evidence of ERBB4 mutation).
DE-0073145	Next Gen SEQ	FBXW7		2	8	Wild Type	Wild Type	The findings are consistent with a wild type FBXW7 genotype (No evidence of FBXW7 mutation).
DE-0073145	Next Gen SEQ	FGFR1				Wild Type	Wild Type	The findings are consistent with a wild type FGFR1 genotype (No evidence of FGFR1 mutation).
DE-0073145	Next Gen SEQ	FGFR2				Wild Type	Wild Type	The findings are consistent with a wild type FGFR2 genotype (No evidence of FGFR2 mutation).
DE-0073145	Next Gen SEQ	FLT3		2	16	Wild Type	Wild Type	The findings are consistent with a wild type FLT3 genotype (No evidence of FLT3 mutation).
DE-0073145	Next Gen SEQ	GNA11				Wild Type	Wild Type	The findings are consistent with a wild type GNA11 genotype (No evidence of GNA11 mutation).
DE-0073145	Next Gen SEQ	GNAS		2	8	Wild Type	Wild Type	The findings are consistent with a wild type GNAS genotype (No evidence of GNAS mutation).
DE-0073145	Next Gen SEQ	HNF1A		8	4	Indeterminate	Indeterminate	See comment below
DE-0073145	Next Gen SEQ	HRAS				Wild Type	Wild Type	The findings are consistent with a wild type HRAS genotype (No evidence of HRAS mutation).
DE-0073145	Next Gen SEQ	IDH1				Wild Type	Wild Type	The findings are consistent with a wild type IDH1 genotype (No evidence of IDH1 mutation).
DE-0073145	Next Gen SEQ	JAK2				Wild Type	Wild Type	The findings are consistent with a wild type JAK2 genotype (No evidence of JAK2 mutation).
DE-0073145	Next Gen SEQ	JAK3		2	16	Wild Type	Wild Type	The findings are consistent with a wild type JAK3 genotype (No evidence of JAK3 mutation).
DE-0073145	Next Gen SEQ	KDR		2	30	Wild Type	Wild Type	The findings are consistent with a wild type KDR genotype (No evidence of KDR mutation).
DE-0073145	Next Gen SEQ	KRAS		2	4	Wild Type	Wild Type	The findings are consistent with a wild type KRAS genotype (No evidence of KRAS mutation).
DE-0073145	Next Gen SEQ	MLH1				Wild Type	Wild Type	The findings are consistent with a wild type MLH1 genotype (No evidence of MLH1 mutation).
DE-0073145	Next Gen SEQ	MPL				Wild Type	Wild Type	The findings are consistent with a wild type MPL genotype (No evidence of MPL mutation).
DE-0073145	Next Gen SEQ	NOTCH1		3	27	Wild Type	Wild Type	The findings are consistent with a wild type NOTCH1 genotype (No evidence of NOTCH1 mutation).
DE-0073145	Next Gen SEQ	NPM1				Wild Type	Wild Type	The findings are consistent with a wild type NPM1 genotype (No evidence of NPM1 mutation).
DE-0073145	Next Gen SEQ	NRAS				Wild Type	Wild Type	The findings are consistent with a wild type NRAS genotype (No evidence of NRAS mutation).
DE-0073145	Next Gen SEQ	PDGFRA		2	18	Wild Type	Wild Type	The findings are consistent with a wild type PDGFRA genotype (No evidence of PDGFRA mutation).
DE-0073145	Next Gen SEQ	PIK3CA		2	1	Wild Type	Wild Type	The findings are consistent with a wild type PIK3CA genotype (No evidence of PIK3CA mutation).
DE-0073145	Next Gen SEQ	PTEN		5	1	Wild Type	Wild Type	The findings are consistent with a wild type PTEN genotype (No evidence of PTEN mutation).
DE-0073145	Next Gen SEQ	PTPN11				Wild Type	Wild Type	The findings are consistent with a wild type PTPN11 genotype (No evidence of PTPN11 mutation).
DE-0073145	Next Gen SEQ	RB1		2	4	Wild Type	Wild Type	The findings are consistent with a wild type RB1 genotype (No evidence of RB1 mutation).
DE-0073145	Next Gen SEQ	RET				Wild Type	Wild Type	The findings are consistent with a wild type RET genotype (No evidence of RET mutation).
DE-0073145	Next Gen SEQ	SMAD4		2	8	Wild Type	Wild Type	The findings are consistent with a wild type SMAD4 genotype (No evidence of SMAD4 mutation).
DE-0073145	Next Gen SEQ	SMARCB1		2	2	Wild Type	Wild Type	The findings are consistent with a wild type SMARCB1 genotype (No evidence of SMARCB1 mutation).
DE-0073145	Next Gen SEQ	SMO		2	5	Wild Type	Wild Type	The findings are consistent with a wild type SMO genotype (No evidence of SMO mutation).
DE-0073145	Next Gen SEQ	STK11		3		Wild Type	Wild Type	The findings are consistent with a wild type STK11 genotype (No evidence of STK11 mutation).
DE-0073145	Next Gen SEQ	TP53		3		Wild Type	Wild Type	The findings are consistent with a wild type TP53 genotype (No evidence of TP53 mutation).
DE-0073145	Next Gen SEQ	VHL				Wild Type	Wild Type	The findings are consistent with a wild type VHL genotype (No evidence of VHL mutation).
DE-0073526	Next Gen SEQ	ABL1		2		Wild Type	Wild Type	The findings are consistent with a wild type ABL1 genotype (No evidence of ABL1 mutation).
DE-0073526	Next Gen SEQ	AKT1				Wild Type	Wild Type	The findings are consistent with a wild type AKT1 genotype (No evidence of AKT1 mutation).
DE-0073526	Next Gen SEQ	ALK				Wild Type	Wild Type	The findings are consistent with a wild type ALK genotype (No evidence of ALK mutation).
DE-0073526	Next Gen SEQ	APC				Wild Type	Wild Type	The findings are consistent with a wild type APC genotype (No evidence of APC mutation).
DE-0073526	Next Gen SEQ	ATM		4		Wild Type	Wild Type	The findings are consistent with a wild type ATM genotype (No evidence of ATM mutation).
DE-0073526	Next Gen SEQ	BRAF				Wild Type	Wild Type	The findings are consistent with a wild type BRAF genotype (No evidence of BRAF mutation).
DE-0073526	Next Gen SEQ	c-KIT				Wild Type	Wild Type	The findings are consistent with a wild type c-KIT genotype (No evidence of c-KIT mutation).
DE-0073526	Next Gen SEQ	CDH1				Wild Type	Wild Type	The findings are consistent with a wild type CDH1 genotype (No evidence of CDH1 mutation).
DE-0073526	Next Gen SEQ	cMET				Wild Type	Wild Type	The findings are consistent with a wild type MET genotype (No evidence of MET mutation).
DE-0073526	Next Gen SEQ	CSF1R				Wild Type	Wild Type	The findings are consistent with a wild type CSF1R genotype (No evidence of CSF1R mutation).
DE-0073526	Next Gen SEQ	CTNNB1				Wild Type	Wild Type	The findings are consistent with a wild type CTNNB1 genotype (No evidence of CTNNB1 mutation).
DE-0073526	Next Gen SEQ	EGFR				Wild Type	Wild Type	The findings are consistent with a wild type EGFR genotype (No evidence of EGFR mutation).
DE-0073526	Next Gen SEQ	ERBB2				Wild Type	Wild Type	The findings are consistent with a wild type ERBB2 genotype (No evidence of ERBB2 mutation).
DE-0073526	Next Gen SEQ	ERBB4				Wild Type	Wild Type	The findings are consistent with a wild type ERBB4 genotype (No evidence of ERBB4 mutation).
DE-0073526	Next Gen SEQ	FBXW7				Wild Type	Wild Type	The findings are consistent with a wild type FBXW7 genotype (No evidence of FBXW7 mutation).
DE-0073526	Next Gen SEQ	FGFR1				Wild Type	Wild Type	The findings are consistent with a wild type FGFR1 genotype (No evidence of FGFR1 mutation).
DE-0073526	Next Gen SEQ	FGFR2				Wild Type	Wild Type	The findings are consistent with a wild type FGFR2 genotype (No evidence of FGFR2 mutation).
DE-0073526	Next Gen SEQ	FLT3				Wild Type	Wild Type	The findings are consistent with a wild type FLT3 genotype (No evidence of FLT3 mutation).
DE-0073526	Next Gen SEQ	GNA11				Wild Type	Wild Type	The findings are consistent with a wild type GNA11 genotype (No evidence of GNA11 mutation).
DE-0073526	Next Gen SEQ	GNAS				Wild Type	Wild Type	The findings are consistent with a wild type GNAS genotype (No evidence of GNAS mutation).
DE-0073526	Next Gen SEQ	HNF1A		3	4	Wild Type	Wild Type	The findings are consistent with a wild type HNF1A genotype (No evidence of HNF1A mutation).
DE-0073526	Next Gen SEQ	HRAS				Wild Type	Wild Type	The findings are consistent with a wild type HRAS genotype (No evidence of HRAS mutation).
DE-0073526	Next Gen SEQ	IDH1				Wild Type	Wild Type	The findings are consistent with a wild type IDH1 genotype (No evidence of IDH1 mutation).
DE-0073526	Next Gen SEQ	JAK2				Wild Type	Wild Type	The findings are consistent with a wild type JAK2 genotype (No evidence of JAK2 mutation).
DE-0073526	Next Gen SEQ	JAK3				Wild Type	Wild Type	The findings are consistent with a wild type JAK3 genotype (No evidence of JAK3 mutation).
DE-0073526	Next Gen SEQ	KDR		2		Wild Type	Wild Type	The findings are consistent with a wild type KDR genotype (No evidence of KDR mutation).
DE-0073526	Next Gen SEQ	KRAS				Wild Type	Wild Type	The findings are consistent with a wild type KRAS genotype (No evidence of KRAS mutation).
DE-0073526	Next Gen SEQ	MLH1				Wild Type	Wild Type	The findings are consistent with a wild type MLH1 genotype (No evidence of MLH1 mutation).
DE-0073526	Next Gen SEQ	MPL				Wild Type	Wild Type	The findings are consistent with a wild type MPL genotype (No evidence of MPL mutation).
DE-0073526	Next Gen SEQ	NOTCH1				Wild Type	Wild Type	The findings are consistent with a wild type NOTCH1 genotype (No evidence of NOTCH1 mutation).
DE-0073526	Next Gen SEQ	NPM1		2	11	Wild Type	Wild Type	The findings are consistent with a wild type NPM1 genotype (No evidence of NPM1 mutation).
DE-0073526	Next Gen SEQ	NRAS				Wild Type	Wild Type	The findings are consistent with a wild type NRAS genotype (No evidence of NRAS mutation).
DE-0073526	Next Gen SEQ	PDGFRA				Wild Type	Wild Type	The findings are consistent with a wild type PDGFRA genotype (No evidence of PDGFRA mutation).
DE-0073526	Next Gen SEQ	PIK3CA				Wild Type	Wild Type	The findings are consistent with a wild type PIK3CA genotype (No evidence of PIK3CA mutation).
DE-0073526	Next Gen SEQ	PTEN				Wild Type	Wild Type	The findings are consistent with a wild type PTEN genotype (No evidence of PTEN mutation).
DE-0073526	Next Gen SEQ	PTPN11				Wild Type	Wild Type	The findings are consistent with a wild type PTPN11 genotype (No evidence of PTPN11 mutation).
DE-0073526	Next Gen SEQ	RB1				Wild Type	Wild Type	The findings are consistent with a wild type RB1 genotype (No evidence of RB1 mutation).
DE-0073526	Next Gen SEQ	RET				Wild Type	Wild Type	The findings are consistent with a wild type RET genotype (No evidence of RET mutation).
DE-0073526	Next Gen SEQ	SMAD4				Wild Type	Wild Type	The findings are consistent with a wild type SMAD4 genotype (No evidence of SMAD4 mutation).
DE-0073526	Next Gen SEQ	SMARCB1		2	2	Wild Type	Wild Type	The findings are consistent with a wild type SMARCB1 genotype (No evidence of SMARCB1 mutation).
DE-0073526	Next Gen SEQ	SMO				Wild Type	Wild Type	The findings are consistent with a wild type SMO genotype (No evidence of SMO mutation).
DE-0073526	Next Gen SEQ	STK11		4		Wild Type	Wild Type	The findings are consistent with a wild type STK11 genotype (No evidence of STK11 mutation).
DE-0073526	Next Gen SEQ	TP53				Wild Type	Wild Type	The findings are consistent with a wild type TP53 genotype (No evidence of TP53 mutation).
DE-0073526	Next Gen SEQ	VHL				Wild Type	Wild Type	The findings are consistent with a wild type VHL genotype (No evidence of VHL mutation).
DE-0073713	Next Gen SEQ	ABL1		2		Wild Type	Wild Type	The findings are consistent with a wild type ABL1 genotype (No evidence of ABL1 mutation).
DE-0073713	Next Gen SEQ	AKT1				Wild Type	Wild Type	The findings are consistent with a wild type AKT1 genotype (No evidence of AKT1 mutation).
DE-0073713	Next Gen SEQ	ALK				Wild Type	Wild Type	The findings are consistent with a wild type ALK genotype (No evidence of ALK mutation).
DE-0073713	Next Gen SEQ	APC				Wild Type	Wild Type	The findings are consistent with a wild type APC genotype (No evidence of APC mutation).
DE-0073713	Next Gen SEQ	ATM		3		Wild Type	Wild Type	The findings are consistent with a wild type ATM genotype (No evidence of ATM mutation).
DE-0073713	Next Gen SEQ	BRAF				Wild Type	Wild Type	The findings are consistent with a wild type BRAF genotype (No evidence of BRAF mutation).
DE-0073713	Next Gen SEQ	c-KIT				Wild Type	Wild Type	The findings are consistent with a wild type c-KIT genotype (No evidence of c-KIT mutation).
DE-0073713	Next Gen SEQ	CDH1				Wild Type	Wild Type	The findings are consistent with a wild type CDH1 genotype (No evidence of CDH1 mutation).
DE-0073713	Next Gen SEQ	cMET				Wild Type	Wild Type	The findings are consistent with a wild type MET genotype (No evidence of MET mutation).
DE-0073713	Next Gen SEQ	CSF1R				Wild Type	Wild Type	The findings are consistent with a wild type CSF1R genotype (No evidence of CSF1R mutation).
DE-0073713	Next Gen SEQ	CTNNB1				Wild Type	Wild Type	The findings are consistent with a wild type CTNNB1 genotype (No evidence of CTNNB1 mutation).
DE-0073713	Next Gen SEQ	EGFR				Wild Type	Wild Type	The findings are consistent with a wild type EGFR genotype (No evidence of EGFR mutation).
DE-0073713	Next Gen SEQ	ERBB2				Wild Type	Wild Type	The findings are consistent with a wild type ERBB2 genotype (No evidence of ERBB2 mutation).
DE-0073713	Next Gen SEQ	ERBB4				Wild Type	Wild Type	The findings are consistent with a wild type ERBB4 genotype (No evidence of ERBB4 mutation).
DE-0073713	Next Gen SEQ	FBXW7				Wild Type	Wild Type	The findings are consistent with a wild type FBXW7 genotype (No evidence of FBXW7 mutation).
DE-0073713	Next Gen SEQ	FGFR1				Wild Type	Wild Type	The findings are consistent with a wild type FGFR1 genotype (No evidence of FGFR1 mutation).
DE-0073713	Next Gen SEQ	FGFR2				Wild Type	Wild Type	The findings are consistent with a wild type FGFR2 genotype (No evidence of FGFR2 mutation).
DE-0073713	Next Gen SEQ	FLT3				Wild Type	Wild Type	The findings are consistent with a wild type FLT3 genotype (No evidence of FLT3 mutation).
DE-0073713	Next Gen SEQ	GNA11				Wild Type	Wild Type	The findings are consistent with a wild type GNA11 genotype (No evidence of GNA11 mutation).
DE-0073713	Next Gen SEQ	GNAS				Wild Type	Wild Type	The findings are consistent with a wild type GNAS genotype (No evidence of GNAS mutation).
DE-0073713	Next Gen SEQ	HNF1A		4	4	Wild Type	Wild Type	The findings are consistent with a wild type HNF1A genotype (No evidence of HNF1A mutation).
DE-0073713	Next Gen SEQ	HRAS				Wild Type	Wild Type	The findings are consistent with a wild type HRAS genotype (No evidence of HRAS mutation).
DE-0073713	Next Gen SEQ	IDH1				Wild Type	Wild Type	The findings are consistent with a wild type IDH1 genotype (No evidence of IDH1 mutation).
DE-0073713	Next Gen SEQ	JAK2				Wild Type	Wild Type	The findings are consistent with a wild type JAK2 genotype (No evidence of JAK2 mutation).
DE-0073713	Next Gen SEQ	JAK3				Wild Type	Wild Type	The findings are consistent with a wild type JAK3 genotype (No evidence of JAK3 mutation).
DE-0073713	Next Gen SEQ	KDR				Wild Type	Wild Type	The findings are consistent with a wild type KDR genotype (No evidence of KDR mutation).
DE-0073713	Next Gen SEQ	KRAS				Wild Type	Wild Type	The findings are consistent with a wild type KRAS genotype (No evidence of KRAS mutation).
DE-0073713	Next Gen SEQ	MLH1				Wild Type	Wild Type	The findings are consistent with a wild type MLH1 genotype (No evidence of MLH1 mutation).
DE-0073713	Next Gen SEQ	MPL				Wild Type	Wild Type	The findings are consistent with a wild type MPL genotype (No evidence of MPL mutation).
DE-0073713	Next Gen SEQ	NOTCH1				Wild Type	Wild Type	The findings are consistent with a wild type NOTCH1 genotype (No evidence of NOTCH1 mutation).
DE-0073713	Next Gen SEQ	NPM1				Wild Type	Wild Type	The findings are consistent with a wild type NPM1 genotype (No evidence of NPM1 mutation).
DE-0073713	Next Gen SEQ	NRAS				Wild Type	Wild Type	The findings are consistent with a wild type NRAS genotype (No evidence of NRAS mutation).
DE-0073713	Next Gen SEQ	PDGFRA				Wild Type	Wild Type	The findings are consistent with a wild type PDGFRA genotype (No evidence of PDGFRA mutation).
DE-0073713	Next Gen SEQ	PIK3CA				Wild Type	Wild Type	The findings are consistent with a wild type PIK3CA genotype (No evidence of PIK3CA mutation).
DE-0073713	Next Gen SEQ	PTEN				Wild Type	Wild Type	The findings are consistent with a wild type PTEN genotype (No evidence of PTEN mutation).
DE-0073713	Next Gen SEQ	PTPN11				Wild Type	Wild Type	The findings are consistent with a wild type PTPN11 genotype (No evidence of PTPN11 mutation).
DE-0073713	Next Gen SEQ	RB1				Wild Type	Wild Type	The findings are consistent with a wild type RB1 genotype (No evidence of RB1 mutation).
DE-0073713	Next Gen SEQ	RET				Wild Type	Wild Type	The findings are consistent with a wild type RET genotype (No evidence of RET mutation).
DE-0073713	Next Gen SEQ	SMAD4				Wild Type	Wild Type	The findings are consistent with a wild type SMAD4 genotype (No evidence of SMAD4 mutation).
DE-0073713	Next Gen SEQ	SMARCB1		2	2	Wild Type	Wild Type	The findings are consistent with a wild type SMARCB1 genotype (No evidence of SMARCB1 mutation).
DE-0073713	Next Gen SEQ	SMO				Wild Type	Wild Type	The findings are consistent with a wild type SMO genotype (No evidence of SMO mutation).
DE-0073713	Next Gen SEQ	STK11		3		Wild Type	Wild Type	The findings are consistent with a wild type STK11 genotype (No evidence of STK11 mutation).
DE-0073713	Next Gen SEQ	TP53				Wild Type	Wild Type	The findings are consistent with a wild type TP53 genotype (No evidence of TP53 mutation).
DE-0073713	Next Gen SEQ	VHL				Wild Type	Wild Type	The findings are consistent with a wild type VHL genotype (No evidence of VHL mutation).
DE-0073840	Next Gen SEQ	ABL1				Wild Type	Wild Type	The findings are consistent with a wild type ABL1 genotype (No evidence of ABL1 mutation).
DE-0073840	Next Gen SEQ	AKT1				Wild Type	Wild Type	The findings are consistent with a wild type AKT1 genotype (No evidence of AKT1 mutation).
DE-0073840	Next Gen SEQ	ALK				Wild Type	Wild Type	The findings are consistent with a wild type ALK genotype (No evidence of ALK mutation).
DE-0073840	Next Gen SEQ	APC				Wild Type	Wild Type	The findings are consistent with a wild type APC genotype (No evidence of APC mutation).
DE-0073840	Next Gen SEQ	ATM		3		Wild Type	Wild Type	The findings are consistent with a wild type ATM genotype (No evidence of ATM mutation).
DE-0073840	Next Gen SEQ	BRAF				Wild Type	Wild Type	The findings are consistent with a wild type BRAF genotype (No evidence of BRAF mutation).
DE-0073840	Next Gen SEQ	c-KIT				Wild Type	Wild Type	The findings are consistent with a wild type c-KIT genotype (No evidence of c-KIT mutation).
DE-0073840	Next Gen SEQ	CDH1				Wild Type	Wild Type	The findings are consistent with a wild type CDH1 genotype (No evidence of CDH1 mutation).
DE-0073840	Next Gen SEQ	cMET				Wild Type	Wild Type	The findings are consistent with a wild type MET genotype (No evidence of MET mutation).
DE-0073840	Next Gen SEQ	CSF1R				Wild Type	Wild Type	The findings are consistent with a wild type CSF1R genotype (No evidence of CSF1R mutation).
DE-0073840	Next Gen SEQ	CTNNB1		2	3	Wild Type	Wild Type	The findings are consistent with a wild type CTNNB1 genotype (No evidence of CTNNB1 mutation).
DE-0073840	Next Gen SEQ	EGFR				Wild Type	Wild Type	The findings are consistent with a wild type EGFR genotype (No evidence of EGFR mutation).
DE-0073840	Next Gen SEQ	ERBB2				Wild Type	Wild Type	The findings are consistent with a wild type ERBB2 genotype (No evidence of ERBB2 mutation).
DE-0073840	Next Gen SEQ	ERBB4				Wild Type	Wild Type	The findings are consistent with a wild type ERBB4 genotype (No evidence of ERBB4 mutation).
DE-0073840	Next Gen SEQ	FBXW7				Wild Type	Wild Type	The findings are consistent with a wild type FBXW7 genotype (No evidence of FBXW7 mutation).
DE-0073840	Next Gen SEQ	FGFR1				Wild Type	Wild Type	The findings are consistent with a wild type FGFR1 genotype (No evidence of FGFR1 mutation).
DE-0073840	Next Gen SEQ	FGFR2				Wild Type	Wild Type	The findings are consistent with a wild type FGFR2 genotype (No evidence of FGFR2 mutation).
DE-0073840	Next Gen SEQ	FLT3				Wild Type	Wild Type	The findings are consistent with a wild type FLT3 genotype (No evidence of FLT3 mutation).
DE-0073840	Next Gen SEQ	GNA11				Wild Type	Wild Type	The findings are consistent with a wild type GNA11 genotype (No evidence of GNA11 mutation).
DE-0073840	Next Gen SEQ	GNAS				Wild Type	Wild Type	The findings are consistent with a wild type GNAS genotype (No evidence of GNAS mutation).
DE-0073840	Next Gen SEQ	HNF1A		3	4	Wild Type	Wild Type	The findings are consistent with a wild type HNF1A genotype (No evidence of HNF1A mutation).
DE-0073840	Next Gen SEQ	HRAS				Wild Type	Wild Type	The findings are consistent with a wild type HRAS genotype (No evidence of HRAS mutation).
DE-0073840	Next Gen SEQ	IDH1				Wild Type	Wild Type	The findings are consistent with a wild type IDH1 genotype (No evidence of IDH1 mutation).
DE-0073840	Next Gen SEQ	JAK2				Wild Type	Wild Type	The findings are consistent with a wild type JAK2 genotype (No evidence of JAK2 mutation).
DE-0073840	Next Gen SEQ	JAK3				Wild Type	Wild Type	The findings are consistent with a wild type JAK3 genotype (No evidence of JAK3 mutation).
DE-0073840	Next Gen SEQ	KDR				Wild Type	Wild Type	The findings are consistent with a wild type KDR genotype (No evidence of KDR mutation).
DE-0073840	Next Gen SEQ	KRAS				Wild Type	Wild Type	The findings are consistent with a wild type KRAS genotype (No evidence of KRAS mutation).
DE-0073840	Next Gen SEQ	MLH1				Wild Type	Wild Type	The findings are consistent with a wild type MLH1 genotype (No evidence of MLH1 mutation).
DE-0073840	Next Gen SEQ	MPL				Indeterminate	Indeterminate	See comment below
DE-0073840	Next Gen SEQ	NOTCH1				Wild Type	Wild Type	The findings are consistent with a wild type NOTCH1 genotype (No evidence of NOTCH1 mutation).
DE-0073840	Next Gen SEQ	NPM1		5		Wild Type	Wild Type	The findings are consistent with a wild type NPM1 genotype (No evidence of NPM1 mutation).
DE-0073840	Next Gen SEQ	NRAS				Wild Type	Wild Type	The findings are consistent with a wild type NRAS genotype (No evidence of NRAS mutation).
DE-0073840	Next Gen SEQ	PDGFRA				Wild Type	Wild Type	The findings are consistent with a wild type PDGFRA genotype (No evidence of PDGFRA mutation).
DE-0073840	Next Gen SEQ	PIK3CA				Wild Type	Wild Type	The findings are consistent with a wild type PIK3CA genotype (No evidence of PIK3CA mutation).
DE-0073840	Next Gen SEQ	PTEN				Wild Type	Wild Type	The findings are consistent with a wild type PTEN genotype (No evidence of PTEN mutation).
DE-0073840	Next Gen SEQ	PTPN11				Wild Type	Wild Type	The findings are consistent with a wild type PTPN11 genotype (No evidence of PTPN11 mutation).
DE-0073840	Next Gen SEQ	RB1				Wild Type	Wild Type	The findings are consistent with a wild type RB1 genotype (No evidence of RB1 mutation).
DE-0073840	Next Gen SEQ	RET				Wild Type	Wild Type	The findings are consistent with a wild type RET genotype (No evidence of RET mutation).
DE-0073840	Next Gen SEQ	SMAD4				Wild Type	Wild Type	The findings are consistent with a wild type SMAD4 genotype (No evidence of SMAD4 mutation).
DE-0073840	Next Gen SEQ	SMARCB1		2	2	Wild Type	Wild Type	The findings are consistent with a wild type SMARCB1 genotype (No evidence of SMARCB1 mutation).
DE-0073840	Next Gen SEQ	SMO				Wild Type	Wild Type	The findings are consistent with a wild type SMO genotype (No evidence of SMO mutation).
DE-0073840	Next Gen SEQ	STK11		3		Wild Type	Wild Type	The findings are consistent with a wild type STK11 genotype (No evidence of STK11 mutation).
DE-0073840	Next Gen SEQ	TP53				Wild Type	Wild Type	The findings are consistent with a wild type TP53 genotype (No evidence of TP53 mutation).
DE-0073840	Next Gen SEQ	VHL				Wild Type	Wild Type	The findings are consistent with a wild type VHL genotype (No evidence of VHL mutation).
DE-0073841	Next Gen SEQ	ERBB4	R168Q	31	4	Variant of Unknown Significance	No Result	A missense mutation was detected in the submitted sample. Very limited/no biochemical or clinical data is available on the effect of this mutation and as such is classified as Variant of Unknown Significance.
DE-0073841	Next Gen SEQ	ABL1		2		Wild Type	Wild Type	The findings are consistent with a wild type ABL1 genotype (No evidence of ABL1 mutation).
DE-0073841	Next Gen SEQ	AKT1				Wild Type	Wild Type	The findings are consistent with a wild type AKT1 genotype (No evidence of AKT1 mutation).
DE-0073841	Next Gen SEQ	ALK				Wild Type	Wild Type	The findings are consistent with a wild type ALK genotype (No evidence of ALK mutation).
DE-0073841	Next Gen SEQ	APC				Wild Type	Wild Type	The findings are consistent with a wild type APC genotype (No evidence of APC mutation).
DE-0073841	Next Gen SEQ	ATM		4		Wild Type	Wild Type	The findings are consistent with a wild type ATM genotype (No evidence of ATM mutation).
DE-0073841	Next Gen SEQ	BRAF				Wild Type	Wild Type	The findings are consistent with a wild type BRAF genotype (No evidence of BRAF mutation).
DE-0073841	Next Gen SEQ	c-KIT				Wild Type	Wild Type	The findings are consistent with a wild type c-KIT genotype (No evidence of c-KIT mutation).
DE-0073841	Next Gen SEQ	CDH1				Wild Type	Wild Type	The findings are consistent with a wild type CDH1 genotype (No evidence of CDH1 mutation).
DE-0073841	Next Gen SEQ	cMET				Wild Type	Wild Type	The findings are consistent with a wild type MET genotype (No evidence of MET mutation).
DE-0073841	Next Gen SEQ	CSF1R				Wild Type	Wild Type	The findings are consistent with a wild type CSF1R genotype (No evidence of CSF1R mutation).
DE-0073841	Next Gen SEQ	CTNNB1		3	3	Wild Type	Wild Type	The findings are consistent with a wild type CTNNB1 genotype (No evidence of CTNNB1 mutation).
DE-0073841	Next Gen SEQ	EGFR				Wild Type	Wild Type	The findings are consistent with a wild type EGFR genotype (No evidence of EGFR mutation).
DE-0073841	Next Gen SEQ	ERBB2				Wild Type	Wild Type	The findings are consistent with a wild type ERBB2 genotype (No evidence of ERBB2 mutation).
DE-0073841	Next Gen SEQ	FBXW7				Wild Type	Wild Type	The findings are consistent with a wild type FBXW7 genotype (No evidence of FBXW7 mutation).
DE-0073841	Next Gen SEQ	FGFR1				Wild Type	Wild Type	The findings are consistent with a wild type FGFR1 genotype (No evidence of FGFR1 mutation).
DE-0073841	Next Gen SEQ	FGFR2		1	7	Wild Type	Wild Type	The findings are consistent with a wild type FGFR2 genotype (No evidence of FGFR2 mutation).
DE-0073841	Next Gen SEQ	FLT3				Wild Type	Wild Type	The findings are consistent with a wild type FLT3 genotype (No evidence of FLT3 mutation).
DE-0073841	Next Gen SEQ	GNA11		6		Indeterminate	Indeterminate	See comment below
DE-0073841	Next Gen SEQ	GNAS				Wild Type	Wild Type	The findings are consistent with a wild type GNAS genotype (No evidence of GNAS mutation).
DE-0073841	Next Gen SEQ	HNF1A		8	4	Indeterminate	Indeterminate	See comment below
DE-0073841	Next Gen SEQ	HRAS				Wild Type	Wild Type	The findings are consistent with a wild type HRAS genotype (No evidence of HRAS mutation).
DE-0073841	Next Gen SEQ	IDH1				Wild Type	Wild Type	The findings are consistent with a wild type IDH1 genotype (No evidence of IDH1 mutation).
DE-0073841	Next Gen SEQ	JAK2				Wild Type	Wild Type	The findings are consistent with a wild type JAK2 genotype (No evidence of JAK2 mutation).
DE-0073841	Next Gen SEQ	JAK3				Wild Type	Wild Type	The findings are consistent with a wild type JAK3 genotype (No evidence of JAK3 mutation).
DE-0073841	Next Gen SEQ	KDR		2		Wild Type	Wild Type	The findings are consistent with a wild type KDR genotype (No evidence of KDR mutation).
DE-0073841	Next Gen SEQ	KRAS				Wild Type	Wild Type	The findings are consistent with a wild type KRAS genotype (No evidence of KRAS mutation).
DE-0073841	Next Gen SEQ	MLH1				Wild Type	Wild Type	The findings are consistent with a wild type MLH1 genotype (No evidence of MLH1 mutation).
DE-0073841	Next Gen SEQ	MPL				Wild Type	Wild Type	The findings are consistent with a wild type MPL genotype (No evidence of MPL mutation).
DE-0073841	Next Gen SEQ	NOTCH1				Wild Type	Wild Type	The findings are consistent with a wild type NOTCH1 genotype (No evidence of NOTCH1 mutation).
DE-0073841	Next Gen SEQ	NPM1				Wild Type	Wild Type	The findings are consistent with a wild type NPM1 genotype (No evidence of NPM1 mutation).
DE-0073841	Next Gen SEQ	NRAS				Wild Type	Wild Type	The findings are consistent with a wild type NRAS genotype (No evidence of NRAS mutation).
DE-0073841	Next Gen SEQ	PDGFRA				Wild Type	Wild Type	The findings are consistent with a wild type PDGFRA genotype (No evidence of PDGFRA mutation).
DE-0073841	Next Gen SEQ	PIK3CA				Wild Type	Wild Type	The findings are consistent with a wild type PIK3CA genotype (No evidence of PIK3CA mutation).
DE-0073841	Next Gen SEQ	PTEN				Wild Type	Wild Type	The findings are consistent with a wild type PTEN genotype (No evidence of PTEN mutation).
DE-0073841	Next Gen SEQ	PTPN11				Wild Type	Wild Type	The findings are consistent with a wild type PTPN11 genotype (No evidence of PTPN11 mutation).
DE-0073841	Next Gen SEQ	RB1				Wild Type	Wild Type	The findings are consistent with a wild type RB1 genotype (No evidence of RB1 mutation).
DE-0073841	Next Gen SEQ	RET				Wild Type	Wild Type	The findings are consistent with a wild type RET genotype (No evidence of RET mutation).
DE-0073841	Next Gen SEQ	SMAD4				Wild Type	Wild Type	The findings are consistent with a wild type SMAD4 genotype (No evidence of SMAD4 mutation).
DE-0073841	Next Gen SEQ	SMARCB1		2	2	Wild Type	Wild Type	The findings are consistent with a wild type SMARCB1 genotype (No evidence of SMARCB1 mutation).
DE-0073841	Next Gen SEQ	SMO				Wild Type	Wild Type	The findings are consistent with a wild type SMO genotype (No evidence of SMO mutation).
DE-0073841	Next Gen SEQ	STK11		3		Wild Type	Wild Type	The findings are consistent with a wild type STK11 genotype (No evidence of STK11 mutation).
DE-0073841	Next Gen SEQ	TP53				Wild Type	Wild Type	The findings are consistent with a wild type TP53 genotype (No evidence of TP53 mutation).
DE-0073841	Next Gen SEQ	VHL				Wild Type	Wild Type	The findings are consistent with a wild type VHL genotype (No evidence of VHL mutation).
DE-0073868	Next Gen SEQ	ABL1		3	5	Wild Type	Wild Type	The findings are consistent with a wild type ABL1 genotype (No evidence of ABL1 mutation).
DE-0073868	Next Gen SEQ	AKT1		3	3	Wild Type	Wild Type	The findings are consistent with a wild type AKT1 genotype (No evidence of AKT1 mutation).
DE-0073868	Next Gen SEQ	ALK				Wild Type	Wild Type	The findings are consistent with a wild type ALK genotype (No evidence of ALK mutation).
DE-0073868	Next Gen SEQ	APC		2	16	Wild Type	Wild Type	The findings are consistent with a wild type APC genotype (No evidence of APC mutation).
DE-0073868	Next Gen SEQ	ATM		2	35	Wild Type	Wild Type	The findings are consistent with a wild type ATM genotype (No evidence of ATM mutation).
DE-0073868	Next Gen SEQ	BRAF				Wild Type	Wild Type	The findings are consistent with a wild type BRAF genotype (No evidence of BRAF mutation).
DE-0073868	Next Gen SEQ	c-KIT		2	10	Wild Type	Wild Type	The findings are consistent with a wild type c-KIT genotype (No evidence of c-KIT mutation).
DE-0073868	Next Gen SEQ	CDH1		2	3	Wild Type	Wild Type	The findings are consistent with a wild type CDH1 genotype (No evidence of CDH1 mutation).
DE-0073868	Next Gen SEQ	cMET				Wild Type	Wild Type	The findings are consistent with a wild type MET genotype (No evidence of MET mutation).
DE-0073868	Next Gen SEQ	CSF1R				Wild Type	Wild Type	The findings are consistent with a wild type CSF1R genotype (No evidence of CSF1R mutation).
DE-0073868	Next Gen SEQ	CTNNB1		2	3	Wild Type	Wild Type	The findings are consistent with a wild type CTNNB1 genotype (No evidence of CTNNB1 mutation).
DE-0073868	Next Gen SEQ	EGFR		2	20	Wild Type	Wild Type	The findings are consistent with a wild type EGFR genotype (No evidence of EGFR mutation).
DE-0073868	Next Gen SEQ	ERBB2				Wild Type	Wild Type	The findings are consistent with a wild type ERBB2 genotype (No evidence of ERBB2 mutation).
DE-0073868	Next Gen SEQ	ERBB4		2	6	Wild Type	Wild Type	The findings are consistent with a wild type ERBB4 genotype (No evidence of ERBB4 mutation).
DE-0073868	Next Gen SEQ	FBXW7		2	10	Wild Type	Wild Type	The findings are consistent with a wild type FBXW7 genotype (No evidence of FBXW7 mutation).
DE-0073868	Next Gen SEQ	FGFR1				Wild Type	Wild Type	The findings are consistent with a wild type FGFR1 genotype (No evidence of FGFR1 mutation).
DE-0073868	Next Gen SEQ	FGFR2				Wild Type	Wild Type	The findings are consistent with a wild type FGFR2 genotype (No evidence of FGFR2 mutation).
DE-0073868	Next Gen SEQ	FLT3				Wild Type	Wild Type	The findings are consistent with a wild type FLT3 genotype (No evidence of FLT3 mutation).
DE-0073868	Next Gen SEQ	GNA11		2	6	Wild Type	Wild Type	The findings are consistent with a wild type GNA11 genotype (No evidence of GNA11 mutation).
DE-0073868	Next Gen SEQ	GNAS				Wild Type	Wild Type	The findings are consistent with a wild type GNAS genotype (No evidence of GNAS mutation).
DE-0073868	Next Gen SEQ	HNF1A		4	4	Wild Type	Wild Type	The findings are consistent with a wild type HNF1A genotype (No evidence of HNF1A mutation).
DE-0073868	Next Gen SEQ	HRAS				Wild Type	Wild Type	The findings are consistent with a wild type HRAS genotype (No evidence of HRAS mutation).
DE-0073868	Next Gen SEQ	IDH1				Wild Type	Wild Type	The findings are consistent with a wild type IDH1 genotype (No evidence of IDH1 mutation).
DE-0073868	Next Gen SEQ	JAK2				Wild Type	Wild Type	The findings are consistent with a wild type JAK2 genotype (No evidence of JAK2 mutation).
DE-0073868	Next Gen SEQ	JAK3				Wild Type	Wild Type	The findings are consistent with a wild type JAK3 genotype (No evidence of JAK3 mutation).
DE-0073868	Next Gen SEQ	KDR		2	21	Wild Type	Wild Type	The findings are consistent with a wild type KDR genotype (No evidence of KDR mutation).
DE-0073868	Next Gen SEQ	KRAS				Wild Type	Wild Type	The findings are consistent with a wild type KRAS genotype (No evidence of KRAS mutation).
DE-0073868	Next Gen SEQ	MLH1				Wild Type	Wild Type	The findings are consistent with a wild type MLH1 genotype (No evidence of MLH1 mutation).
DE-0073868	Next Gen SEQ	MPL				Wild Type	Wild Type	The findings are consistent with a wild type MPL genotype (No evidence of MPL mutation).
DE-0073868	Next Gen SEQ	NOTCH1				Wild Type	Wild Type	The findings are consistent with a wild type NOTCH1 genotype (No evidence of NOTCH1 mutation).
DE-0073868	Next Gen SEQ	NPM1				Wild Type	Wild Type	The findings are consistent with a wild type NPM1 genotype (No evidence of NPM1 mutation).
DE-0073868	Next Gen SEQ	NRAS				Wild Type	Wild Type	The findings are consistent with a wild type NRAS genotype (No evidence of NRAS mutation).
DE-0073868	Next Gen SEQ	PDGFRA		2	12	Wild Type	Wild Type	The findings are consistent with a wild type PDGFRA genotype (No evidence of PDGFRA mutation).
DE-0073868	Next Gen SEQ	PIK3CA		2	13	Wild Type	Wild Type	The findings are consistent with a wild type PIK3CA genotype (No evidence of PIK3CA mutation).
DE-0073868	Next Gen SEQ	PTEN				Wild Type	Wild Type	The findings are consistent with a wild type PTEN genotype (No evidence of PTEN mutation).
DE-0073868	Next Gen SEQ	PTPN11		2	13	Wild Type	Wild Type	The findings are consistent with a wild type PTPN11 genotype (No evidence of PTPN11 mutation).
DE-0073868	Next Gen SEQ	RB1		2	4	Wild Type	Wild Type	The findings are consistent with a wild type RB1 genotype (No evidence of RB1 mutation).
DE-0073868	Next Gen SEQ	RET				Wild Type	Wild Type	The findings are consistent with a wild type RET genotype (No evidence of RET mutation).
DE-0073868	Next Gen SEQ	SMAD4		2	5	Wild Type	Wild Type	The findings are consistent with a wild type SMAD4 genotype (No evidence of SMAD4 mutation).
DE-0073868	Next Gen SEQ	SMARCB1				Wild Type	Wild Type	The findings are consistent with a wild type SMARCB1 genotype (No evidence of SMARCB1 mutation).
DE-0073868	Next Gen SEQ	SMO		2	5	Wild Type	Wild Type	The findings are consistent with a wild type SMO genotype (No evidence of SMO mutation).
DE-0073868	Next Gen SEQ	STK11		2	6	Wild Type	Wild Type	The findings are consistent with a wild type STK11 genotype (No evidence of STK11 mutation).
DE-0073868	Next Gen SEQ	TP53				Wild Type	Wild Type	The findings are consistent with a wild type TP53 genotype (No evidence of TP53 mutation).
DE-0073868	Next Gen SEQ	VHL				Wild Type	Wild Type	The findings are consistent with a wild type VHL genotype (No evidence of VHL mutation).
DE-0073902	Next Gen SEQ	FBXW7	H580Y	57	11	Variant of Unknown Significance	No Result	A variant of unknown clinical significance was detected in this sample
DE-0073902	Next Gen SEQ	APC	K1561N	25	16	Variant of Unknown Significance	No Result	A variant of unknown clinical significance was detected in this sample
DE-0073902	Next Gen SEQ	ABL1				Wild Type	Wild Type	The findings are consistent with a wild type ABL1 genotype (No evidence of ABL1 mutation).
DE-0073902	Next Gen SEQ	AKT1				Wild Type	Wild Type	The findings are consistent with a wild type AKT1 genotype (No evidence of AKT1 mutation).
DE-0073902	Next Gen SEQ	ALK				Wild Type	Wild Type	The findings are consistent with a wild type ALK genotype (No evidence of ALK mutation).
DE-0073902	Next Gen SEQ	ATM		3		Wild Type	Wild Type	The findings are consistent with a wild type ATM genotype (No evidence of ATM mutation).
DE-0073902	Next Gen SEQ	BRAF				Wild Type	Wild Type	The findings are consistent with a wild type BRAF genotype (No evidence of BRAF mutation).
DE-0073902	Next Gen SEQ	c-KIT				Wild Type	Wild Type	The findings are consistent with a wild type c-KIT genotype (No evidence of c-KIT mutation).
DE-0073902	Next Gen SEQ	CDH1				Wild Type	Wild Type	The findings are consistent with a wild type CDH1 genotype (No evidence of CDH1 mutation).
DE-0073902	Next Gen SEQ	cMET				Wild Type	Wild Type	The findings are consistent with a wild type MET genotype (No evidence of MET mutation).
DE-0073902	Next Gen SEQ	CSF1R				Wild Type	Wild Type	The findings are consistent with a wild type CSF1R genotype (No evidence of CSF1R mutation).
DE-0073902	Next Gen SEQ	CTNNB1				Wild Type	Wild Type	The findings are consistent with a wild type CTNNB1 genotype (No evidence of CTNNB1 mutation).
DE-0073902	Next Gen SEQ	EGFR				Wild Type	Wild Type	The findings are consistent with a wild type EGFR genotype (No evidence of EGFR mutation).
DE-0073902	Next Gen SEQ	ERBB2				Wild Type	Wild Type	The findings are consistent with a wild type ERBB2 genotype (No evidence of ERBB2 mutation).
DE-0073902	Next Gen SEQ	ERBB4				Wild Type	Wild Type	The findings are consistent with a wild type ERBB4 genotype (No evidence of ERBB4 mutation).
DE-0073902	Next Gen SEQ	FGFR1				Wild Type	Wild Type	The findings are consistent with a wild type FGFR1 genotype (No evidence of FGFR1 mutation).
DE-0073902	Next Gen SEQ	FGFR2				Wild Type	Wild Type	The findings are consistent with a wild type FGFR2 genotype (No evidence of FGFR2 mutation).
DE-0073902	Next Gen SEQ	FLT3				Wild Type	Wild Type	The findings are consistent with a wild type FLT3 genotype (No evidence of FLT3 mutation).
DE-0073902	Next Gen SEQ	GNA11		52	4	Indeterminate	Indeterminate	See comment below
DE-0073902	Next Gen SEQ	GNAS		2	8	Wild Type	Wild Type	The findings are consistent with a wild type GNAS genotype (No evidence of GNAS mutation).
DE-0073902	Next Gen SEQ	HNF1A		4	4	Wild Type	Wild Type	The findings are consistent with a wild type HNF1A genotype (No evidence of HNF1A mutation).
DE-0073902	Next Gen SEQ	HRAS				Wild Type	Wild Type	The findings are consistent with a wild type HRAS genotype (No evidence of HRAS mutation).
DE-0073902	Next Gen SEQ	IDH1				Wild Type	Wild Type	The findings are consistent with a wild type IDH1 genotype (No evidence of IDH1 mutation).
DE-0073902	Next Gen SEQ	JAK2				Wild Type	Wild Type	The findings are consistent with a wild type JAK2 genotype (No evidence of JAK2 mutation).
DE-0073902	Next Gen SEQ	JAK3				Wild Type	Wild Type	The findings are consistent with a wild type JAK3 genotype (No evidence of JAK3 mutation).
DE-0073902	Next Gen SEQ	KDR		2		Wild Type	Wild Type	The findings are consistent with a wild type KDR genotype (No evidence of KDR mutation).
DE-0073902	Next Gen SEQ	KRAS				Wild Type	Wild Type	The findings are consistent with a wild type KRAS genotype (No evidence of KRAS mutation).
DE-0073902	Next Gen SEQ	MLH1				Wild Type	Wild Type	The findings are consistent with a wild type MLH1 genotype (No evidence of MLH1 mutation).
DE-0073902	Next Gen SEQ	MPL				Wild Type	Wild Type	The findings are consistent with a wild type MPL genotype (No evidence of MPL mutation).
DE-0073902	Next Gen SEQ	NOTCH1				Wild Type	Wild Type	The findings are consistent with a wild type NOTCH1 genotype (No evidence of NOTCH1 mutation).
DE-0073902	Next Gen SEQ	NPM1				Wild Type	Wild Type	The findings are consistent with a wild type NPM1 genotype (No evidence of NPM1 mutation).
DE-0073902	Next Gen SEQ	NRAS				Wild Type	Wild Type	The findings are consistent with a wild type NRAS genotype (No evidence of NRAS mutation).
DE-0073902	Next Gen SEQ	PDGFRA				Wild Type	Wild Type	The findings are consistent with a wild type PDGFRA genotype (No evidence of PDGFRA mutation).
DE-0073902	Next Gen SEQ	PIK3CA		3	9	Wild Type	Wild Type	The findings are consistent with a wild type PIK3CA genotype (No evidence of PIK3CA mutation).
DE-0073902	Next Gen SEQ	PTEN				Wild Type	Wild Type	The findings are consistent with a wild type PTEN genotype (No evidence of PTEN mutation).
DE-0073902	Next Gen SEQ	PTPN11				Wild Type	Wild Type	The findings are consistent with a wild type PTPN11 genotype (No evidence of PTPN11 mutation).
DE-0073902	Next Gen SEQ	RB1				Wild Type	Wild Type	The findings are consistent with a wild type RB1 genotype (No evidence of RB1 mutation).
DE-0073902	Next Gen SEQ	RET				Wild Type	Wild Type	The findings are consistent with a wild type RET genotype (No evidence of RET mutation).
DE-0073902	Next Gen SEQ	SMAD4				Wild Type	Wild Type	The findings are consistent with a wild type SMAD4 genotype (No evidence of SMAD4 mutation).
DE-0073902	Next Gen SEQ	SMARCB1				Wild Type	Wild Type	The findings are consistent with a wild type SMARCB1 genotype (No evidence of SMARCB1 mutation).
DE-0073902	Next Gen SEQ	SMO				Wild Type	Wild Type	The findings are consistent with a wild type SMO genotype (No evidence of SMO mutation).
DE-0073902	Next Gen SEQ	STK11		3		Wild Type	Wild Type	The findings are consistent with a wild type STK11 genotype (No evidence of STK11 mutation).
DE-0073902	Next Gen SEQ	TP53				Wild Type	Wild Type	The findings are consistent with a wild type TP53 genotype (No evidence of TP53 mutation).
DE-0073902	Next Gen SEQ	VHL				Indeterminate	Indeterminate	See comment below
DE-0073926	Next Gen SEQ	PTEN	L182V	12	6	Variant of Unknown Significance	No Result	This variant has been detected in a single patient with gastric cancer. However, prognotic or therapeutic response data was not available.
DE-0073926	Next Gen SEQ	PTEN	L186V	12	6	Variant of Unknown Significance	No Result	A variant of unknown clinical significance was detected in this sample_x000D_\
DE-0073926	Next Gen SEQ	ABL1				Wild Type	Wild Type	The findings are consistent with a wild type ABL1 genotype (No evidence of ABL1 mutation).
DE-0073926	Next Gen SEQ	AKT1				Wild Type	Wild Type	The findings are consistent with a wild type AKT1 genotype (No evidence of AKT1 mutation).
DE-0073926	Next Gen SEQ	ALK				Wild Type	Wild Type	The findings are consistent with a wild type ALK genotype (No evidence of ALK mutation).
DE-0073926	Next Gen SEQ	APC				Wild Type	Wild Type	The findings are consistent with a wild type APC genotype (No evidence of APC mutation).
DE-0073926	Next Gen SEQ	ATM		3		Wild Type	Wild Type	The findings are consistent with a wild type ATM genotype (No evidence of ATM mutation).
DE-0073926	Next Gen SEQ	BRAF				Wild Type	Wild Type	The findings are consistent with a wild type BRAF genotype (No evidence of BRAF mutation).
DE-0073926	Next Gen SEQ	c-KIT				Wild Type	Wild Type	The findings are consistent with a wild type c-KIT genotype (No evidence of c-KIT mutation).
DE-0073926	Next Gen SEQ	CDH1				Wild Type	Wild Type	The findings are consistent with a wild type CDH1 genotype (No evidence of CDH1 mutation).
DE-0073926	Next Gen SEQ	cMET				Wild Type	Wild Type	The findings are consistent with a wild type MET genotype (No evidence of MET mutation).
DE-0073926	Next Gen SEQ	CSF1R				Wild Type	Wild Type	The findings are consistent with a wild type CSF1R genotype (No evidence of CSF1R mutation).
DE-0073926	Next Gen SEQ	CTNNB1				Wild Type	Wild Type	The findings are consistent with a wild type CTNNB1 genotype (No evidence of CTNNB1 mutation).
DE-0073926	Next Gen SEQ	EGFR				Wild Type	Wild Type	The findings are consistent with a wild type EGFR genotype (No evidence of EGFR mutation).
DE-0073926	Next Gen SEQ	ERBB2				Wild Type	Wild Type	The findings are consistent with a wild type ERBB2 genotype (No evidence of ERBB2 mutation).
DE-0073926	Next Gen SEQ	ERBB4				Wild Type	Wild Type	The findings are consistent with a wild type ERBB4 genotype (No evidence of ERBB4 mutation).
DE-0073926	Next Gen SEQ	FBXW7				Wild Type	Wild Type	The findings are consistent with a wild type FBXW7 genotype (No evidence of FBXW7 mutation).
DE-0073926	Next Gen SEQ	FGFR1				Wild Type	Wild Type	The findings are consistent with a wild type FGFR1 genotype (No evidence of FGFR1 mutation).
DE-0073926	Next Gen SEQ	FGFR2				Wild Type	Wild Type	The findings are consistent with a wild type FGFR2 genotype (No evidence of FGFR2 mutation).
DE-0073926	Next Gen SEQ	FLT3				Wild Type	Wild Type	The findings are consistent with a wild type FLT3 genotype (No evidence of FLT3 mutation).
DE-0073926	Next Gen SEQ	GNA11				Wild Type	Wild Type	The findings are consistent with a wild type GNA11 genotype (No evidence of GNA11 mutation).
DE-0073926	Next Gen SEQ	GNAS				Wild Type	Wild Type	The findings are consistent with a wild type GNAS genotype (No evidence of GNAS mutation).
DE-0073926	Next Gen SEQ	HNF1A		3	4	Wild Type	Wild Type	The findings are consistent with a wild type HNF1A genotype (No evidence of HNF1A mutation).
DE-0073926	Next Gen SEQ	HRAS				Wild Type	Wild Type	The findings are consistent with a wild type HRAS genotype (No evidence of HRAS mutation).
DE-0073926	Next Gen SEQ	IDH1				Wild Type	Wild Type	The findings are consistent with a wild type IDH1 genotype (No evidence of IDH1 mutation).
DE-0073926	Next Gen SEQ	JAK2				Wild Type	Wild Type	The findings are consistent with a wild type JAK2 genotype (No evidence of JAK2 mutation).
DE-0073926	Next Gen SEQ	JAK3				Wild Type	Wild Type	The findings are consistent with a wild type JAK3 genotype (No evidence of JAK3 mutation).
DE-0073926	Next Gen SEQ	KDR		2		Wild Type	Wild Type	The findings are consistent with a wild type KDR genotype (No evidence of KDR mutation).
DE-0073926	Next Gen SEQ	KRAS				Wild Type	Wild Type	The findings are consistent with a wild type KRAS genotype (No evidence of KRAS mutation).
DE-0073926	Next Gen SEQ	MLH1				Wild Type	Wild Type	The findings are consistent with a wild type MLH1 genotype (No evidence of MLH1 mutation).
DE-0073926	Next Gen SEQ	MPL				Wild Type	Wild Type	The findings are consistent with a wild type MPL genotype (No evidence of MPL mutation).
DE-0073926	Next Gen SEQ	NOTCH1				Wild Type	Wild Type	The findings are consistent with a wild type NOTCH1 genotype (No evidence of NOTCH1 mutation).
DE-0073926	Next Gen SEQ	NPM1				Wild Type	Wild Type	The findings are consistent with a wild type NPM1 genotype (No evidence of NPM1 mutation).
DE-0073926	Next Gen SEQ	NRAS				Wild Type	Wild Type	The findings are consistent with a wild type NRAS genotype (No evidence of NRAS mutation).
DE-0073926	Next Gen SEQ	PDGFRA				Wild Type	Wild Type	The findings are consistent with a wild type PDGFRA genotype (No evidence of PDGFRA mutation).
DE-0073926	Next Gen SEQ	PIK3CA				Wild Type	Wild Type	The findings are consistent with a wild type PIK3CA genotype (No evidence of PIK3CA mutation).
DE-0073926	Next Gen SEQ	PTPN11				Wild Type	Wild Type	The findings are consistent with a wild type PTPN11 genotype (No evidence of PTPN11 mutation).
DE-0073926	Next Gen SEQ	RB1				Wild Type	Wild Type	The findings are consistent with a wild type RB1 genotype (No evidence of RB1 mutation).
DE-0073926	Next Gen SEQ	RET				Wild Type	Wild Type	The findings are consistent with a wild type RET genotype (No evidence of RET mutation).
DE-0073926	Next Gen SEQ	SMAD4				Wild Type	Wild Type	The findings are consistent with a wild type SMAD4 genotype (No evidence of SMAD4 mutation).
DE-0073926	Next Gen SEQ	SMARCB1				Wild Type	Wild Type	The findings are consistent with a wild type SMARCB1 genotype (No evidence of SMARCB1 mutation).
DE-0073926	Next Gen SEQ	SMO				Wild Type	Wild Type	The findings are consistent with a wild type SMO genotype (No evidence of SMO mutation).
DE-0073926	Next Gen SEQ	STK11		3		Wild Type	Wild Type	The findings are consistent with a wild type STK11 genotype (No evidence of STK11 mutation).
DE-0073926	Next Gen SEQ	TP53				Wild Type	Wild Type	The findings are consistent with a wild type TP53 genotype (No evidence of TP53 mutation).
DE-0073926	Next Gen SEQ	VHL				Wild Type	Wild Type	The findings are consistent with a wild type VHL genotype (No evidence of VHL mutation).
DE-0073951	Next Gen SEQ	PIK3CA	E545K	23	9	Pathogenic	Mutated	A pathogenic mutation was detected in PIK3CA
DE-0073951	Next Gen SEQ	FBXW7	R505G	54	10	Pathogenic	Mutated	A pathogenic mutation was detected in FBXW7
DE-0073951	Next Gen SEQ	ABL1		3		Wild Type	Wild Type	The findings are consistent with a wild type ABL1 genotype (No evidence of ABL1 mutation).
DE-0073951	Next Gen SEQ	AKT1				Wild Type	Wild Type	The findings are consistent with a wild type AKT1 genotype (No evidence of AKT1 mutation).
DE-0073951	Next Gen SEQ	ALK				Wild Type	Wild Type	The findings are consistent with a wild type ALK genotype (No evidence of ALK mutation).
DE-0073951	Next Gen SEQ	APC				Wild Type	Wild Type	The findings are consistent with a wild type APC genotype (No evidence of APC mutation).
DE-0073951	Next Gen SEQ	ATM		4		Wild Type	Wild Type	The findings are consistent with a wild type ATM genotype (No evidence of ATM mutation).
DE-0073951	Next Gen SEQ	BRAF				Wild Type	Wild Type	The findings are consistent with a wild type BRAF genotype (No evidence of BRAF mutation).
DE-0073951	Next Gen SEQ	c-KIT				Wild Type	Wild Type	The findings are consistent with a wild type c-KIT genotype (No evidence of c-KIT mutation).
DE-0073951	Next Gen SEQ	CDH1				Wild Type	Wild Type	The findings are consistent with a wild type CDH1 genotype (No evidence of CDH1 mutation).
DE-0073951	Next Gen SEQ	cMET				Wild Type	Wild Type	The findings are consistent with a wild type MET genotype (No evidence of MET mutation).
DE-0073951	Next Gen SEQ	CSF1R				Wild Type	Wild Type	The findings are consistent with a wild type CSF1R genotype (No evidence of CSF1R mutation).
DE-0073951	Next Gen SEQ	CTNNB1				Wild Type	Wild Type	The findings are consistent with a wild type CTNNB1 genotype (No evidence of CTNNB1 mutation).
DE-0073951	Next Gen SEQ	EGFR				Wild Type	Wild Type	The findings are consistent with a wild type EGFR genotype (No evidence of EGFR mutation).
DE-0073951	Next Gen SEQ	ERBB2				Wild Type	Wild Type	The findings are consistent with a wild type ERBB2 genotype (No evidence of ERBB2 mutation).
DE-0073951	Next Gen SEQ	ERBB4				Wild Type	Wild Type	The findings are consistent with a wild type ERBB4 genotype (No evidence of ERBB4 mutation).
DE-0073951	Next Gen SEQ	FGFR1				Wild Type	Wild Type	The findings are consistent with a wild type FGFR1 genotype (No evidence of FGFR1 mutation).
DE-0073951	Next Gen SEQ	FGFR2				Wild Type	Wild Type	The findings are consistent with a wild type FGFR2 genotype (No evidence of FGFR2 mutation).
DE-0073951	Next Gen SEQ	FLT3				Wild Type	Wild Type	The findings are consistent with a wild type FLT3 genotype (No evidence of FLT3 mutation).
DE-0073951	Next Gen SEQ	GNA11				Wild Type	Wild Type	The findings are consistent with a wild type GNA11 genotype (No evidence of GNA11 mutation).
DE-0073951	Next Gen SEQ	GNAS				Wild Type	Wild Type	The findings are consistent with a wild type GNAS genotype (No evidence of GNAS mutation).
DE-0073951	Next Gen SEQ	HNF1A		7	4	Indeterminate	Indeterminate	See comment below
DE-0073951	Next Gen SEQ	HRAS				Wild Type	Wild Type	The findings are consistent with a wild type HRAS genotype (No evidence of HRAS mutation).
DE-0073951	Next Gen SEQ	IDH1				Wild Type	Wild Type	The findings are consistent with a wild type IDH1 genotype (No evidence of IDH1 mutation).
DE-0073951	Next Gen SEQ	JAK2				Wild Type	Wild Type	The findings are consistent with a wild type JAK2 genotype (No evidence of JAK2 mutation).
DE-0073951	Next Gen SEQ	JAK3				Wild Type	Wild Type	The findings are consistent with a wild type JAK3 genotype (No evidence of JAK3 mutation).
DE-0073951	Next Gen SEQ	KDR				Wild Type	Wild Type	The findings are consistent with a wild type KDR genotype (No evidence of KDR mutation).
DE-0073951	Next Gen SEQ	KRAS				Wild Type	Wild Type	The findings are consistent with a wild type KRAS genotype (No evidence of KRAS mutation).
DE-0073951	Next Gen SEQ	MLH1				Wild Type	Wild Type	The findings are consistent with a wild type MLH1 genotype (No evidence of MLH1 mutation).
DE-0073951	Next Gen SEQ	MPL				Wild Type	Wild Type	The findings are consistent with a wild type MPL genotype (No evidence of MPL mutation).
DE-0073951	Next Gen SEQ	NOTCH1				Wild Type	Wild Type	The findings are consistent with a wild type NOTCH1 genotype (No evidence of NOTCH1 mutation).
DE-0073951	Next Gen SEQ	NPM1				Wild Type	Wild Type	The findings are consistent with a wild type NPM1 genotype (No evidence of NPM1 mutation).
DE-0073951	Next Gen SEQ	NRAS				Wild Type	Wild Type	The findings are consistent with a wild type NRAS genotype (No evidence of NRAS mutation).
DE-0073951	Next Gen SEQ	PDGFRA				Wild Type	Wild Type	The findings are consistent with a wild type PDGFRA genotype (No evidence of PDGFRA mutation).
DE-0073951	Next Gen SEQ	PTEN				Wild Type	Wild Type	The findings are consistent with a wild type PTEN genotype (No evidence of PTEN mutation).
DE-0073951	Next Gen SEQ	PTPN11				Wild Type	Wild Type	The findings are consistent with a wild type PTPN11 genotype (No evidence of PTPN11 mutation).
DE-0073951	Next Gen SEQ	RB1				Wild Type	Wild Type	The findings are consistent with a wild type RB1 genotype (No evidence of RB1 mutation).
DE-0073951	Next Gen SEQ	RET				Wild Type	Wild Type	The findings are consistent with a wild type RET genotype (No evidence of RET mutation).
DE-0073951	Next Gen SEQ	SMAD4				Wild Type	Wild Type	The findings are consistent with a wild type SMAD4 genotype (No evidence of SMAD4 mutation).
DE-0073951	Next Gen SEQ	SMARCB1				Wild Type	Wild Type	The findings are consistent with a wild type SMARCB1 genotype (No evidence of SMARCB1 mutation).
DE-0073951	Next Gen SEQ	SMO				Wild Type	Wild Type	The findings are consistent with a wild type SMO genotype (No evidence of SMO mutation).
DE-0073951	Next Gen SEQ	STK11		4		Wild Type	Wild Type	The findings are consistent with a wild type STK11 genotype (No evidence of STK11 mutation).
DE-0073951	Next Gen SEQ	TP53				Wild Type	Wild Type	The findings are consistent with a wild type TP53 genotype (No evidence of TP53 mutation).
DE-0073951	Next Gen SEQ	VHL				Wild Type	Wild Type	The findings are consistent with a wild type VHL genotype (No evidence of VHL mutation).
DE-0073975	Next Gen SEQ	STK11	S69L	30	1	Variant of Unknown Significance	No Result	A variant of unknown clinical significance was detected in this sample
DE-0073975	Next Gen SEQ	ABL1		2		Wild Type	Wild Type	The findings are consistent with a wild type ABL1 genotype (No evidence of ABL1 mutation).
DE-0073975	Next Gen SEQ	AKT1				Wild Type	Wild Type	The findings are consistent with a wild type AKT1 genotype (No evidence of AKT1 mutation).
DE-0073975	Next Gen SEQ	ALK				Wild Type	Wild Type	The findings are consistent with a wild type ALK genotype (No evidence of ALK mutation).
DE-0073975	Next Gen SEQ	APC				Wild Type	Wild Type	The findings are consistent with a wild type APC genotype (No evidence of APC mutation).
DE-0073975	Next Gen SEQ	ATM		5		Wild Type	Wild Type	The findings are consistent with a wild type ATM genotype (No evidence of ATM mutation).
DE-0073975	Next Gen SEQ	BRAF				Wild Type	Wild Type	The findings are consistent with a wild type BRAF genotype (No evidence of BRAF mutation).
DE-0073975	Next Gen SEQ	c-KIT				Wild Type	Wild Type	The findings are consistent with a wild type c-KIT genotype (No evidence of c-KIT mutation).
DE-0073975	Next Gen SEQ	CDH1				Wild Type	Wild Type	The findings are consistent with a wild type CDH1 genotype (No evidence of CDH1 mutation).
DE-0073975	Next Gen SEQ	cMET				Wild Type	Wild Type	The findings are consistent with a wild type MET genotype (No evidence of MET mutation).
DE-0073975	Next Gen SEQ	CSF1R				Wild Type	Wild Type	The findings are consistent with a wild type CSF1R genotype (No evidence of CSF1R mutation).
DE-0073975	Next Gen SEQ	CTNNB1		2	3	Wild Type	Wild Type	The findings are consistent with a wild type CTNNB1 genotype (No evidence of CTNNB1 mutation).
DE-0073975	Next Gen SEQ	EGFR				Wild Type	Wild Type	The findings are consistent with a wild type EGFR genotype (No evidence of EGFR mutation).
DE-0073975	Next Gen SEQ	ERBB2				Wild Type	Wild Type	The findings are consistent with a wild type ERBB2 genotype (No evidence of ERBB2 mutation).
DE-0073975	Next Gen SEQ	ERBB4				Wild Type	Wild Type	The findings are consistent with a wild type ERBB4 genotype (No evidence of ERBB4 mutation).
DE-0073975	Next Gen SEQ	FBXW7				Wild Type	Wild Type	The findings are consistent with a wild type FBXW7 genotype (No evidence of FBXW7 mutation).
DE-0073975	Next Gen SEQ	FGFR1				Wild Type	Wild Type	The findings are consistent with a wild type FGFR1 genotype (No evidence of FGFR1 mutation).
DE-0073975	Next Gen SEQ	FGFR2				Wild Type	Wild Type	The findings are consistent with a wild type FGFR2 genotype (No evidence of FGFR2 mutation).
DE-0073975	Next Gen SEQ	FLT3				Wild Type	Wild Type	The findings are consistent with a wild type FLT3 genotype (No evidence of FLT3 mutation).
DE-0073975	Next Gen SEQ	GNA11				Wild Type	Wild Type	The findings are consistent with a wild type GNA11 genotype (No evidence of GNA11 mutation).
DE-0073975	Next Gen SEQ	GNAS				Wild Type	Wild Type	The findings are consistent with a wild type GNAS genotype (No evidence of GNAS mutation).
DE-0073975	Next Gen SEQ	HNF1A		3	4	Wild Type	Wild Type	The findings are consistent with a wild type HNF1A genotype (No evidence of HNF1A mutation).
DE-0073975	Next Gen SEQ	HRAS				Wild Type	Wild Type	The findings are consistent with a wild type HRAS genotype (No evidence of HRAS mutation).
DE-0073975	Next Gen SEQ	IDH1				Wild Type	Wild Type	The findings are consistent with a wild type IDH1 genotype (No evidence of IDH1 mutation).
DE-0073975	Next Gen SEQ	JAK2				Wild Type	Wild Type	The findings are consistent with a wild type JAK2 genotype (No evidence of JAK2 mutation).
DE-0073975	Next Gen SEQ	JAK3				Wild Type	Wild Type	The findings are consistent with a wild type JAK3 genotype (No evidence of JAK3 mutation).
DE-0073975	Next Gen SEQ	KDR		2		Wild Type	Wild Type	The findings are consistent with a wild type KDR genotype (No evidence of KDR mutation).
DE-0073975	Next Gen SEQ	KRAS				Wild Type	Wild Type	The findings are consistent with a wild type KRAS genotype (No evidence of KRAS mutation).
DE-0073975	Next Gen SEQ	MLH1				Wild Type	Wild Type	The findings are consistent with a wild type MLH1 genotype (No evidence of MLH1 mutation).
DE-0073975	Next Gen SEQ	MPL				Wild Type	Wild Type	The findings are consistent with a wild type MPL genotype (No evidence of MPL mutation).
DE-0073975	Next Gen SEQ	NOTCH1				Wild Type	Wild Type	The findings are consistent with a wild type NOTCH1 genotype (No evidence of NOTCH1 mutation).
DE-0073975	Next Gen SEQ	NPM1				Wild Type	Wild Type	The findings are consistent with a wild type NPM1 genotype (No evidence of NPM1 mutation).
DE-0073975	Next Gen SEQ	NRAS				Wild Type	Wild Type	The findings are consistent with a wild type NRAS genotype (No evidence of NRAS mutation).
DE-0073975	Next Gen SEQ	PDGFRA				Wild Type	Wild Type	The findings are consistent with a wild type PDGFRA genotype (No evidence of PDGFRA mutation).
DE-0073975	Next Gen SEQ	PIK3CA				Wild Type	Wild Type	The findings are consistent with a wild type PIK3CA genotype (No evidence of PIK3CA mutation).
DE-0073975	Next Gen SEQ	PTEN				Wild Type	Wild Type	The findings are consistent with a wild type PTEN genotype (No evidence of PTEN mutation).
DE-0073975	Next Gen SEQ	PTPN11				Wild Type	Wild Type	The findings are consistent with a wild type PTPN11 genotype (No evidence of PTPN11 mutation).
DE-0073975	Next Gen SEQ	RB1				Wild Type	Wild Type	The findings are consistent with a wild type RB1 genotype (No evidence of RB1 mutation).
DE-0073975	Next Gen SEQ	RET				Wild Type	Wild Type	The findings are consistent with a wild type RET genotype (No evidence of RET mutation).
DE-0073975	Next Gen SEQ	SMAD4				Wild Type	Wild Type	The findings are consistent with a wild type SMAD4 genotype (No evidence of SMAD4 mutation).
DE-0073975	Next Gen SEQ	SMARCB1		2	2	Wild Type	Wild Type	The findings are consistent with a wild type SMARCB1 genotype (No evidence of SMARCB1 mutation).
DE-0073975	Next Gen SEQ	SMO				Wild Type	Wild Type	The findings are consistent with a wild type SMO genotype (No evidence of SMO mutation).
DE-0073975	Next Gen SEQ	TP53				Wild Type	Wild Type	The findings are consistent with a wild type TP53 genotype (No evidence of TP53 mutation).
DE-0073975	Next Gen SEQ	VHL				Wild Type	Wild Type	The findings are consistent with a wild type VHL genotype (No evidence of VHL mutation).
DE-0074050	Next Gen SEQ	PIK3CA	E545K	42	9	Pathogenic	Mutated	A pathogenic mutation was detected in PIK3CA
DE-0074050	Next Gen SEQ	c-KIT	V530I	36	10	Variant of Unknown Significance	No Result	This variant has been previously reported. Kurtz et al. (Sarcoma 2010) associated this variant with imatinib response in extraabdominal aggressive fibromatosis, but they did not differentiate if the variant was a germline or somatic mutation. Beghini et al. (Hematologica 2004) detected this variant in acute myeloid leukemia. This variant was also detected with a frequency of 0.017 in the Caucasia…
DE-0074050	Next Gen SEQ	ABL1		2		Wild Type	Wild Type	The findings are consistent with a wild type ABL1 genotype (No evidence of ABL1 mutation).
DE-0074050	Next Gen SEQ	AKT1				Wild Type	Wild Type	The findings are consistent with a wild type AKT1 genotype (No evidence of AKT1 mutation).
DE-0074050	Next Gen SEQ	ALK				Wild Type	Wild Type	The findings are consistent with a wild type ALK genotype (No evidence of ALK mutation).
DE-0074050	Next Gen SEQ	APC				Wild Type	Wild Type	The findings are consistent with a wild type APC genotype (No evidence of APC mutation).
DE-0074050	Next Gen SEQ	ATM		3		Wild Type	Wild Type	The findings are consistent with a wild type ATM genotype (No evidence of ATM mutation).
DE-0074050	Next Gen SEQ	BRAF				Wild Type	Wild Type	The findings are consistent with a wild type BRAF genotype (No evidence of BRAF mutation).
DE-0074050	Next Gen SEQ	CDH1				Wild Type	Wild Type	The findings are consistent with a wild type CDH1 genotype (No evidence of CDH1 mutation).
DE-0074050	Next Gen SEQ	cMET				Wild Type	Wild Type	The findings are consistent with a wild type MET genotype (No evidence of MET mutation).
DE-0074050	Next Gen SEQ	CSF1R				Wild Type	Wild Type	The findings are consistent with a wild type CSF1R genotype (No evidence of CSF1R mutation).
DE-0074050	Next Gen SEQ	CTNNB1				Wild Type	Wild Type	The findings are consistent with a wild type CTNNB1 genotype (No evidence of CTNNB1 mutation).
DE-0074050	Next Gen SEQ	EGFR				Wild Type	Wild Type	The findings are consistent with a wild type EGFR genotype (No evidence of EGFR mutation).
DE-0074050	Next Gen SEQ	ERBB2				Wild Type	Wild Type	The findings are consistent with a wild type ERBB2 genotype (No evidence of ERBB2 mutation).
DE-0074050	Next Gen SEQ	ERBB4				Wild Type	Wild Type	The findings are consistent with a wild type ERBB4 genotype (No evidence of ERBB4 mutation).
DE-0074050	Next Gen SEQ	FBXW7				Wild Type	Wild Type	The findings are consistent with a wild type FBXW7 genotype (No evidence of FBXW7 mutation).
DE-0074050	Next Gen SEQ	FGFR1				Wild Type	Wild Type	The findings are consistent with a wild type FGFR1 genotype (No evidence of FGFR1 mutation).
DE-0074050	Next Gen SEQ	FGFR2				Wild Type	Wild Type	The findings are consistent with a wild type FGFR2 genotype (No evidence of FGFR2 mutation).
DE-0074050	Next Gen SEQ	FLT3				Wild Type	Wild Type	The findings are consistent with a wild type FLT3 genotype (No evidence of FLT3 mutation).
DE-0074050	Next Gen SEQ	GNA11				Wild Type	Wild Type	The findings are consistent with a wild type GNA11 genotype (No evidence of GNA11 mutation).
DE-0074050	Next Gen SEQ	GNAS				Wild Type	Wild Type	The findings are consistent with a wild type GNAS genotype (No evidence of GNAS mutation).
DE-0074050	Next Gen SEQ	HNF1A		5	4	Wild Type	Wild Type	The findings are consistent with a wild type HNF1A genotype (No evidence of HNF1A mutation).
DE-0074050	Next Gen SEQ	HRAS				Wild Type	Wild Type	The findings are consistent with a wild type HRAS genotype (No evidence of HRAS mutation).
DE-0074050	Next Gen SEQ	IDH1				Wild Type	Wild Type	The findings are consistent with a wild type IDH1 genotype (No evidence of IDH1 mutation).
DE-0074050	Next Gen SEQ	JAK2				Wild Type	Wild Type	The findings are consistent with a wild type JAK2 genotype (No evidence of JAK2 mutation).
DE-0074050	Next Gen SEQ	JAK3				Wild Type	Wild Type	The findings are consistent with a wild type JAK3 genotype (No evidence of JAK3 mutation).
DE-0074050	Next Gen SEQ	KDR				Wild Type	Wild Type	The findings are consistent with a wild type KDR genotype (No evidence of KDR mutation).
DE-0074050	Next Gen SEQ	KRAS				Wild Type	Wild Type	The findings are consistent with a wild type KRAS genotype (No evidence of KRAS mutation).
DE-0074050	Next Gen SEQ	MLH1				Wild Type	Wild Type	The findings are consistent with a wild type MLH1 genotype (No evidence of MLH1 mutation).
DE-0074050	Next Gen SEQ	MPL				Wild Type	Wild Type	The findings are consistent with a wild type MPL genotype (No evidence of MPL mutation).
DE-0074050	Next Gen SEQ	NOTCH1				Wild Type	Wild Type	The findings are consistent with a wild type NOTCH1 genotype (No evidence of NOTCH1 mutation).
DE-0074050	Next Gen SEQ	NPM1				Wild Type	Wild Type	The findings are consistent with a wild type NPM1 genotype (No evidence of NPM1 mutation).
DE-0074050	Next Gen SEQ	NRAS				Wild Type	Wild Type	The findings are consistent with a wild type NRAS genotype (No evidence of NRAS mutation).
DE-0074050	Next Gen SEQ	PDGFRA				Wild Type	Wild Type	The findings are consistent with a wild type PDGFRA genotype (No evidence of PDGFRA mutation).
DE-0074050	Next Gen SEQ	PTEN				Wild Type	Wild Type	The findings are consistent with a wild type PTEN genotype (No evidence of PTEN mutation).
DE-0074050	Next Gen SEQ	PTPN11				Wild Type	Wild Type	The findings are consistent with a wild type PTPN11 genotype (No evidence of PTPN11 mutation).
DE-0074050	Next Gen SEQ	RB1				Wild Type	Wild Type	The findings are consistent with a wild type RB1 genotype (No evidence of RB1 mutation).
DE-0074050	Next Gen SEQ	RET				Wild Type	Wild Type	The findings are consistent with a wild type RET genotype (No evidence of RET mutation).
DE-0074050	Next Gen SEQ	SMAD4				Wild Type	Wild Type	The findings are consistent with a wild type SMAD4 genotype (No evidence of SMAD4 mutation).
DE-0074050	Next Gen SEQ	SMARCB1		2	2	Wild Type	Wild Type	The findings are consistent with a wild type SMARCB1 genotype (No evidence of SMARCB1 mutation).
DE-0074050	Next Gen SEQ	SMO				Wild Type	Wild Type	The findings are consistent with a wild type SMO genotype (No evidence of SMO mutation).
DE-0074050	Next Gen SEQ	STK11				Wild Type	Wild Type	The findings are consistent with a wild type STK11 genotype (No evidence of STK11 mutation).
DE-0074050	Next Gen SEQ	TP53				Wild Type	Wild Type	The findings are consistent with a wild type TP53 genotype (No evidence of TP53 mutation).
DE-0074050	Next Gen SEQ	VHL				Wild Type	Wild Type	The findings are consistent with a wild type VHL genotype (No evidence of VHL mutation).
DE-0074174	Next Gen SEQ	ABL1		2		Wild Type	Wild Type	The findings are consistent with a wild type ABL1 genotype (No evidence of ABL1 mutation).
DE-0074174	Next Gen SEQ	AKT1				Wild Type	Wild Type	The findings are consistent with a wild type AKT1 genotype (No evidence of AKT1 mutation).
DE-0074174	Next Gen SEQ	ALK				Wild Type	Wild Type	The findings are consistent with a wild type ALK genotype (No evidence of ALK mutation).
DE-0074174	Next Gen SEQ	APC				Wild Type	Wild Type	The findings are consistent with a wild type APC genotype (No evidence of APC mutation).
DE-0074174	Next Gen SEQ	ATM		5		Wild Type	Wild Type	The findings are consistent with a wild type ATM genotype (No evidence of ATM mutation).
DE-0074174	Next Gen SEQ	BRAF				Wild Type	Wild Type	The findings are consistent with a wild type BRAF genotype (No evidence of BRAF mutation).
DE-0074174	Next Gen SEQ	c-KIT				Wild Type	Wild Type	The findings are consistent with a wild type c-KIT genotype (No evidence of c-KIT mutation).
DE-0074174	Next Gen SEQ	CDH1				Wild Type	Wild Type	The findings are consistent with a wild type CDH1 genotype (No evidence of CDH1 mutation).
DE-0074174	Next Gen SEQ	cMET				Wild Type	Wild Type	The findings are consistent with a wild type MET genotype (No evidence of MET mutation).
DE-0074174	Next Gen SEQ	CSF1R				Wild Type	Wild Type	The findings are consistent with a wild type CSF1R genotype (No evidence of CSF1R mutation).
DE-0074174	Next Gen SEQ	CTNNB1		2	3	Wild Type	Wild Type	The findings are consistent with a wild type CTNNB1 genotype (No evidence of CTNNB1 mutation).
DE-0074174	Next Gen SEQ	EGFR		3	20	Wild Type	Wild Type	The findings are consistent with a wild type EGFR genotype (No evidence of EGFR mutation).
DE-0074174	Next Gen SEQ	ERBB2				Wild Type	Wild Type	The findings are consistent with a wild type ERBB2 genotype (No evidence of ERBB2 mutation).
DE-0074174	Next Gen SEQ	ERBB4				Wild Type	Wild Type	The findings are consistent with a wild type ERBB4 genotype (No evidence of ERBB4 mutation).
DE-0074174	Next Gen SEQ	FBXW7				Wild Type	Wild Type	The findings are consistent with a wild type FBXW7 genotype (No evidence of FBXW7 mutation).
DE-0074174	Next Gen SEQ	FGFR1				Wild Type	Wild Type	The findings are consistent with a wild type FGFR1 genotype (No evidence of FGFR1 mutation).
DE-0074174	Next Gen SEQ	FGFR2				Wild Type	Wild Type	The findings are consistent with a wild type FGFR2 genotype (No evidence of FGFR2 mutation).
DE-0074174	Next Gen SEQ	FLT3				Wild Type	Wild Type	The findings are consistent with a wild type FLT3 genotype (No evidence of FLT3 mutation).
DE-0074174	Next Gen SEQ	GNA11				Wild Type	Wild Type	The findings are consistent with a wild type GNA11 genotype (No evidence of GNA11 mutation).
DE-0074174	Next Gen SEQ	GNAS				Wild Type	Wild Type	The findings are consistent with a wild type GNAS genotype (No evidence of GNAS mutation).
DE-0074174	Next Gen SEQ	HNF1A		4	4	Wild Type	Wild Type	The findings are consistent with a wild type HNF1A genotype (No evidence of HNF1A mutation).
DE-0074174	Next Gen SEQ	HRAS				Wild Type	Wild Type	The findings are consistent with a wild type HRAS genotype (No evidence of HRAS mutation).
DE-0074174	Next Gen SEQ	IDH1				Wild Type	Wild Type	The findings are consistent with a wild type IDH1 genotype (No evidence of IDH1 mutation).
DE-0074174	Next Gen SEQ	JAK2				Wild Type	Wild Type	The findings are consistent with a wild type JAK2 genotype (No evidence of JAK2 mutation).
DE-0074174	Next Gen SEQ	JAK3				Wild Type	Wild Type	The findings are consistent with a wild type JAK3 genotype (No evidence of JAK3 mutation).
DE-0074174	Next Gen SEQ	KDR				Wild Type	Wild Type	The findings are consistent with a wild type KDR genotype (No evidence of KDR mutation).
DE-0074174	Next Gen SEQ	KRAS				Wild Type	Wild Type	The findings are consistent with a wild type KRAS genotype (No evidence of KRAS mutation).
DE-0074174	Next Gen SEQ	MLH1				Wild Type	Wild Type	The findings are consistent with a wild type MLH1 genotype (No evidence of MLH1 mutation).
DE-0074174	Next Gen SEQ	MPL				Wild Type	Wild Type	The findings are consistent with a wild type MPL genotype (No evidence of MPL mutation).
DE-0074174	Next Gen SEQ	NOTCH1				Wild Type	Wild Type	The findings are consistent with a wild type NOTCH1 genotype (No evidence of NOTCH1 mutation).
DE-0074174	Next Gen SEQ	NPM1				Wild Type	Wild Type	The findings are consistent with a wild type NPM1 genotype (No evidence of NPM1 mutation).
DE-0074174	Next Gen SEQ	NRAS				Wild Type	Wild Type	The findings are consistent with a wild type NRAS genotype (No evidence of NRAS mutation).
DE-0074174	Next Gen SEQ	PDGFRA				Wild Type	Wild Type	The findings are consistent with a wild type PDGFRA genotype (No evidence of PDGFRA mutation).
DE-0074174	Next Gen SEQ	PIK3CA				Wild Type	Wild Type	The findings are consistent with a wild type PIK3CA genotype (No evidence of PIK3CA mutation).
DE-0074174	Next Gen SEQ	PTEN		3	6	Wild Type	Wild Type	The findings are consistent with a wild type PTEN genotype (No evidence of PTEN mutation).
DE-0074174	Next Gen SEQ	PTPN11				Wild Type	Wild Type	The findings are consistent with a wild type PTPN11 genotype (No evidence of PTPN11 mutation).
DE-0074174	Next Gen SEQ	RB1				Wild Type	Wild Type	The findings are consistent with a wild type RB1 genotype (No evidence of RB1 mutation).
DE-0074174	Next Gen SEQ	RET				Wild Type	Wild Type	The findings are consistent with a wild type RET genotype (No evidence of RET mutation).
DE-0074174	Next Gen SEQ	SMAD4				Wild Type	Wild Type	The findings are consistent with a wild type SMAD4 genotype (No evidence of SMAD4 mutation).
DE-0074174	Next Gen SEQ	SMARCB1		2	2	Wild Type	Wild Type	The findings are consistent with a wild type SMARCB1 genotype (No evidence of SMARCB1 mutation).
DE-0074174	Next Gen SEQ	SMO		5	6	Indeterminate	Indeterminate	See comment below
DE-0074174	Next Gen SEQ	STK11		3		Wild Type	Wild Type	The findings are consistent with a wild type STK11 genotype (No evidence of STK11 mutation).
DE-0074174	Next Gen SEQ	TP53				Wild Type	Wild Type	The findings are consistent with a wild type TP53 genotype (No evidence of TP53 mutation).
DE-0074174	Next Gen SEQ	VHL				Wild Type	Wild Type	The findings are consistent with a wild type VHL genotype (No evidence of VHL mutation).
DE-0074486	Next Gen SEQ	ABL1				Wild Type	Wild Type	The findings are consistent with a wild type ABL1 genotype (No evidence of ABL1 mutation).
DE-0074486	Next Gen SEQ	AKT1				Wild Type	Wild Type	The findings are consistent with a wild type AKT1 genotype (No evidence of AKT1 mutation).
DE-0074486	Next Gen SEQ	ALK				Wild Type	Wild Type	The findings are consistent with a wild type ALK genotype (No evidence of ALK mutation).
DE-0074486	Next Gen SEQ	APC				Wild Type	Wild Type	The findings are consistent with a wild type APC genotype (No evidence of APC mutation).
DE-0074486	Next Gen SEQ	ATM		4		Wild Type	Wild Type	The findings are consistent with a wild type ATM genotype (No evidence of ATM mutation).
DE-0074486	Next Gen SEQ	BRAF				Wild Type	Wild Type	The findings are consistent with a wild type BRAF genotype (No evidence of BRAF mutation).
DE-0074486	Next Gen SEQ	c-KIT				Wild Type	Wild Type	The findings are consistent with a wild type c-KIT genotype (No evidence of c-KIT mutation).
DE-0074486	Next Gen SEQ	CDH1				Wild Type	Wild Type	The findings are consistent with a wild type CDH1 genotype (No evidence of CDH1 mutation).
DE-0074486	Next Gen SEQ	cMET				Wild Type	Wild Type	The findings are consistent with a wild type MET genotype (No evidence of MET mutation).
DE-0074486	Next Gen SEQ	CSF1R				Wild Type	Wild Type	The findings are consistent with a wild type CSF1R genotype (No evidence of CSF1R mutation).
DE-0074486	Next Gen SEQ	CTNNB1				Wild Type	Wild Type	The findings are consistent with a wild type CTNNB1 genotype (No evidence of CTNNB1 mutation).
DE-0074486	Next Gen SEQ	EGFR				Wild Type	Wild Type	The findings are consistent with a wild type EGFR genotype (No evidence of EGFR mutation).
DE-0074486	Next Gen SEQ	ERBB2				Wild Type	Wild Type	The findings are consistent with a wild type ERBB2 genotype (No evidence of ERBB2 mutation).
DE-0074486	Next Gen SEQ	ERBB4				Wild Type	Wild Type	The findings are consistent with a wild type ERBB4 genotype (No evidence of ERBB4 mutation).
DE-0074486	Next Gen SEQ	FBXW7				Wild Type	Wild Type	The findings are consistent with a wild type FBXW7 genotype (No evidence of FBXW7 mutation).
DE-0074486	Next Gen SEQ	FGFR1				Wild Type	Wild Type	The findings are consistent with a wild type FGFR1 genotype (No evidence of FGFR1 mutation).
DE-0074486	Next Gen SEQ	FGFR2				Wild Type	Wild Type	The findings are consistent with a wild type FGFR2 genotype (No evidence of FGFR2 mutation).
DE-0074486	Next Gen SEQ	FLT3				Wild Type	Wild Type	The findings are consistent with a wild type FLT3 genotype (No evidence of FLT3 mutation).
DE-0074486	Next Gen SEQ	GNA11				Wild Type	Wild Type	The findings are consistent with a wild type GNA11 genotype (No evidence of GNA11 mutation).
DE-0074486	Next Gen SEQ	GNAS				Wild Type	Wild Type	The findings are consistent with a wild type GNAS genotype (No evidence of GNAS mutation).
DE-0074486	Next Gen SEQ	HNF1A		2	4	Wild Type	Wild Type	The findings are consistent with a wild type HNF1A genotype (No evidence of HNF1A mutation).
DE-0074486	Next Gen SEQ	HRAS				Wild Type	Wild Type	The findings are consistent with a wild type HRAS genotype (No evidence of HRAS mutation).
DE-0074486	Next Gen SEQ	IDH1				Wild Type	Wild Type	The findings are consistent with a wild type IDH1 genotype (No evidence of IDH1 mutation).
DE-0074486	Next Gen SEQ	JAK2				Wild Type	Wild Type	The findings are consistent with a wild type JAK2 genotype (No evidence of JAK2 mutation).
DE-0074486	Next Gen SEQ	JAK3				Wild Type	Wild Type	The findings are consistent with a wild type JAK3 genotype (No evidence of JAK3 mutation).
DE-0074486	Next Gen SEQ	KDR				Wild Type	Wild Type	The findings are consistent with a wild type KDR genotype (No evidence of KDR mutation).
DE-0074486	Next Gen SEQ	KRAS				Wild Type	Wild Type	The findings are consistent with a wild type KRAS genotype (No evidence of KRAS mutation).
DE-0074486	Next Gen SEQ	MLH1				Wild Type	Wild Type	The findings are consistent with a wild type MLH1 genotype (No evidence of MLH1 mutation).
DE-0074486	Next Gen SEQ	MPL				Wild Type	Wild Type	The findings are consistent with a wild type MPL genotype (No evidence of MPL mutation).
DE-0074486	Next Gen SEQ	NOTCH1				Wild Type	Wild Type	The findings are consistent with a wild type NOTCH1 genotype (No evidence of NOTCH1 mutation).
DE-0074486	Next Gen SEQ	NPM1				Wild Type	Wild Type	The findings are consistent with a wild type NPM1 genotype (No evidence of NPM1 mutation).
DE-0074486	Next Gen SEQ	NRAS				Wild Type	Wild Type	The findings are consistent with a wild type NRAS genotype (No evidence of NRAS mutation).
DE-0074486	Next Gen SEQ	PDGFRA				Wild Type	Wild Type	The findings are consistent with a wild type PDGFRA genotype (No evidence of PDGFRA mutation).
DE-0074486	Next Gen SEQ	PIK3CA				Wild Type	Wild Type	The findings are consistent with a wild type PIK3CA genotype (No evidence of PIK3CA mutation).
DE-0074486	Next Gen SEQ	PTEN				Wild Type	Wild Type	The findings are consistent with a wild type PTEN genotype (No evidence of PTEN mutation).
DE-0074486	Next Gen SEQ	PTPN11				Wild Type	Wild Type	The findings are consistent with a wild type PTPN11 genotype (No evidence of PTPN11 mutation).
DE-0074486	Next Gen SEQ	RB1				Wild Type	Wild Type	The findings are consistent with a wild type RB1 genotype (No evidence of RB1 mutation).
DE-0074486	Next Gen SEQ	RET				Wild Type	Wild Type	The findings are consistent with a wild type RET genotype (No evidence of RET mutation).
DE-0074486	Next Gen SEQ	SMAD4				Wild Type	Wild Type	The findings are consistent with a wild type SMAD4 genotype (No evidence of SMAD4 mutation).
DE-0074486	Next Gen SEQ	SMARCB1				Wild Type	Wild Type	The findings are consistent with a wild type SMARCB1 genotype (No evidence of SMARCB1 mutation).
DE-0074486	Next Gen SEQ	SMO				Wild Type	Wild Type	The findings are consistent with a wild type SMO genotype (No evidence of SMO mutation).
DE-0074486	Next Gen SEQ	STK11				Wild Type	Wild Type	The findings are consistent with a wild type STK11 genotype (No evidence of STK11 mutation).
DE-0074486	Next Gen SEQ	TP53				Wild Type	Wild Type	The findings are consistent with a wild type TP53 genotype (No evidence of TP53 mutation).
DE-0074486	Next Gen SEQ	VHL		4	1	Wild Type	Wild Type	The findings are consistent with a wild type VHL genotype (No evidence of VHL mutation).
DE-0074593	Next Gen SEQ	PIK3CA	E545K	53	9	Pathogenic	Mutated	A pathogenic mutation was detected in PIK3CA
DE-0074593	Next Gen SEQ	PTEN	S229X	37	7	Pathogenic	Mutated	A pathogenic mutation has been detected in this sample
DE-0074593	Next Gen SEQ	JAK3	V722I	50	16	Variant of Unknown Significance	No Result	A JAK3 variant was detected in this sample. This variant has been reported previously in two publications for patients with AML and AMKL. In biochemical studies by Malingue et al (Blood 2008) and Walters et al (Cancer cell 2006), this variant has been shown to be activating. But the variant is also present with relatively high frequency in normal individuals, therefore its clinical significance i…
DE-0074593	Next Gen SEQ	ABL1		2		Wild Type	Wild Type	The findings are consistent with a wild type ABL1 genotype (No evidence of ABL1 mutation).
DE-0074593	Next Gen SEQ	AKT1				Wild Type	Wild Type	The findings are consistent with a wild type AKT1 genotype (No evidence of AKT1 mutation).
DE-0074593	Next Gen SEQ	ALK				Wild Type	Wild Type	The findings are consistent with a wild type ALK genotype (No evidence of ALK mutation).
DE-0074593	Next Gen SEQ	APC				Wild Type	Wild Type	The findings are consistent with a wild type APC genotype (No evidence of APC mutation).
DE-0074593	Next Gen SEQ	ATM		3		Wild Type	Wild Type	The findings are consistent with a wild type ATM genotype (No evidence of ATM mutation).
DE-0074593	Next Gen SEQ	BRAF				Wild Type	Wild Type	The findings are consistent with a wild type BRAF genotype (No evidence of BRAF mutation).
DE-0074593	Next Gen SEQ	c-KIT				Wild Type	Wild Type	The findings are consistent with a wild type c-KIT genotype (No evidence of c-KIT mutation).
DE-0074593	Next Gen SEQ	CDH1				Wild Type	Wild Type	The findings are consistent with a wild type CDH1 genotype (No evidence of CDH1 mutation).
DE-0074593	Next Gen SEQ	cMET				Wild Type	Wild Type	The findings are consistent with a wild type MET genotype (No evidence of MET mutation).
DE-0074593	Next Gen SEQ	CSF1R				Wild Type	Wild Type	The findings are consistent with a wild type CSF1R genotype (No evidence of CSF1R mutation).
DE-0074593	Next Gen SEQ	CTNNB1		3	3	Wild Type	Wild Type	The findings are consistent with a wild type CTNNB1 genotype (No evidence of CTNNB1 mutation).
DE-0074593	Next Gen SEQ	EGFR				Wild Type	Wild Type	The findings are consistent with a wild type EGFR genotype (No evidence of EGFR mutation).
DE-0074593	Next Gen SEQ	ERBB2				Wild Type	Wild Type	The findings are consistent with a wild type ERBB2 genotype (No evidence of ERBB2 mutation).
DE-0074593	Next Gen SEQ	ERBB4				Wild Type	Wild Type	The findings are consistent with a wild type ERBB4 genotype (No evidence of ERBB4 mutation).
DE-0074593	Next Gen SEQ	FBXW7				Wild Type	Wild Type	The findings are consistent with a wild type FBXW7 genotype (No evidence of FBXW7 mutation).
DE-0074593	Next Gen SEQ	FGFR1				Wild Type	Wild Type	The findings are consistent with a wild type FGFR1 genotype (No evidence of FGFR1 mutation).
DE-0074593	Next Gen SEQ	FGFR2				Wild Type	Wild Type	The findings are consistent with a wild type FGFR2 genotype (No evidence of FGFR2 mutation).
DE-0074593	Next Gen SEQ	FLT3				Wild Type	Wild Type	The findings are consistent with a wild type FLT3 genotype (No evidence of FLT3 mutation).
DE-0074593	Next Gen SEQ	GNA11				Wild Type	Wild Type	The findings are consistent with a wild type GNA11 genotype (No evidence of GNA11 mutation).
DE-0074593	Next Gen SEQ	GNAS				Wild Type	Wild Type	The findings are consistent with a wild type GNAS genotype (No evidence of GNAS mutation).
DE-0074593	Next Gen SEQ	HNF1A		3	4	Wild Type	Wild Type	The findings are consistent with a wild type HNF1A genotype (No evidence of HNF1A mutation).
DE-0074593	Next Gen SEQ	HRAS		5		Wild Type	Wild Type	The findings are consistent with a wild type HRAS genotype (No evidence of HRAS mutation).
DE-0074593	Next Gen SEQ	IDH1				Wild Type	Wild Type	The findings are consistent with a wild type IDH1 genotype (No evidence of IDH1 mutation).
DE-0074593	Next Gen SEQ	JAK2				Wild Type	Wild Type	The findings are consistent with a wild type JAK2 genotype (No evidence of JAK2 mutation).
DE-0074593	Next Gen SEQ	KDR				Wild Type	Wild Type	The findings are consistent with a wild type KDR genotype (No evidence of KDR mutation).
DE-0074593	Next Gen SEQ	KRAS				Wild Type	Wild Type	The findings are consistent with a wild type KRAS genotype (No evidence of KRAS mutation).
DE-0074593	Next Gen SEQ	MLH1				Wild Type	Wild Type	The findings are consistent with a wild type MLH1 genotype (No evidence of MLH1 mutation).
DE-0074593	Next Gen SEQ	MPL				Wild Type	Wild Type	The findings are consistent with a wild type MPL genotype (No evidence of MPL mutation).
DE-0074593	Next Gen SEQ	NOTCH1				Wild Type	Wild Type	The findings are consistent with a wild type NOTCH1 genotype (No evidence of NOTCH1 mutation).
DE-0074593	Next Gen SEQ	NPM1				Wild Type	Wild Type	The findings are consistent with a wild type NPM1 genotype (No evidence of NPM1 mutation).
DE-0074593	Next Gen SEQ	NRAS				Wild Type	Wild Type	The findings are consistent with a wild type NRAS genotype (No evidence of NRAS mutation).
DE-0074593	Next Gen SEQ	PDGFRA				Wild Type	Wild Type	The findings are consistent with a wild type PDGFRA genotype (No evidence of PDGFRA mutation).
DE-0074593	Next Gen SEQ	PTPN11				Wild Type	Wild Type	The findings are consistent with a wild type PTPN11 genotype (No evidence of PTPN11 mutation).
DE-0074593	Next Gen SEQ	RB1				Wild Type	Wild Type	The findings are consistent with a wild type RB1 genotype (No evidence of RB1 mutation).
DE-0074593	Next Gen SEQ	RET				Wild Type	Wild Type	The findings are consistent with a wild type RET genotype (No evidence of RET mutation).
DE-0074593	Next Gen SEQ	SMAD4				Wild Type	Wild Type	The findings are consistent with a wild type SMAD4 genotype (No evidence of SMAD4 mutation).
DE-0074593	Next Gen SEQ	SMARCB1		2	2	Wild Type	Wild Type	The findings are consistent with a wild type SMARCB1 genotype (No evidence of SMARCB1 mutation).
DE-0074593	Next Gen SEQ	SMO				Wild Type	Wild Type	The findings are consistent with a wild type SMO genotype (No evidence of SMO mutation).
DE-0074593	Next Gen SEQ	STK11				Wild Type	Wild Type	The findings are consistent with a wild type STK11 genotype (No evidence of STK11 mutation).
DE-0074593	Next Gen SEQ	TP53				Wild Type	Wild Type	The findings are consistent with a wild type TP53 genotype (No evidence of TP53 mutation).
DE-0074593	Next Gen SEQ	VHL				Wild Type	Wild Type	The findings are consistent with a wild type VHL genotype (No evidence of VHL mutation).
DE-0074600	Next Gen SEQ	ABL1				Wild Type	Wild Type	The findings are consistent with a wild type ABL1 genotype (No evidence of ABL1 mutation).
DE-0074600	Next Gen SEQ	AKT1				Wild Type	Wild Type	The findings are consistent with a wild type AKT1 genotype (No evidence of AKT1 mutation).
DE-0074600	Next Gen SEQ	ALK				Wild Type	Wild Type	The findings are consistent with a wild type ALK genotype (No evidence of ALK mutation).
DE-0074600	Next Gen SEQ	APC		2	16	Wild Type	Wild Type	The findings are consistent with a wild type APC genotype (No evidence of APC mutation).
DE-0074600	Next Gen SEQ	ATM		2	12	Wild Type	Wild Type	The findings are consistent with a wild type ATM genotype (No evidence of ATM mutation).
DE-0074600	Next Gen SEQ	BRAF				Wild Type	Wild Type	The findings are consistent with a wild type BRAF genotype (No evidence of BRAF mutation).
DE-0074600	Next Gen SEQ	c-KIT		2	14	Wild Type	Wild Type	The findings are consistent with a wild type c-KIT genotype (No evidence of c-KIT mutation).
DE-0074600	Next Gen SEQ	CDH1		2	3	Wild Type	Wild Type	The findings are consistent with a wild type CDH1 genotype (No evidence of CDH1 mutation).
DE-0074600	Next Gen SEQ	cMET				Wild Type	Wild Type	The findings are consistent with a wild type MET genotype (No evidence of MET mutation).
DE-0074600	Next Gen SEQ	CSF1R				Wild Type	Wild Type	The findings are consistent with a wild type CSF1R genotype (No evidence of CSF1R mutation).
DE-0074600	Next Gen SEQ	CTNNB1				Wild Type	Wild Type	The findings are consistent with a wild type CTNNB1 genotype (No evidence of CTNNB1 mutation).
DE-0074600	Next Gen SEQ	EGFR				Wild Type	Wild Type	The findings are consistent with a wild type EGFR genotype (No evidence of EGFR mutation).
DE-0074600	Next Gen SEQ	ERBB2				Wild Type	Wild Type	The findings are consistent with a wild type ERBB2 genotype (No evidence of ERBB2 mutation).
DE-0074600	Next Gen SEQ	ERBB4		2	3	Wild Type	Wild Type	The findings are consistent with a wild type ERBB4 genotype (No evidence of ERBB4 mutation).
DE-0074600	Next Gen SEQ	FBXW7				Wild Type	Wild Type	The findings are consistent with a wild type FBXW7 genotype (No evidence of FBXW7 mutation).
DE-0074600	Next Gen SEQ	FGFR1				Wild Type	Wild Type	The findings are consistent with a wild type FGFR1 genotype (No evidence of FGFR1 mutation).
DE-0074600	Next Gen SEQ	FGFR2		2	7	Wild Type	Wild Type	The findings are consistent with a wild type FGFR2 genotype (No evidence of FGFR2 mutation).
DE-0074600	Next Gen SEQ	FLT3		2	16	Wild Type	Wild Type	The findings are consistent with a wild type FLT3 genotype (No evidence of FLT3 mutation).
DE-0074600	Next Gen SEQ	GNA11				Wild Type	Wild Type	The findings are consistent with a wild type GNA11 genotype (No evidence of GNA11 mutation).
DE-0074600	Next Gen SEQ	GNAS				Wild Type	Wild Type	The findings are consistent with a wild type GNAS genotype (No evidence of GNAS mutation).
DE-0074600	Next Gen SEQ	HNF1A		5	4	Wild Type	Wild Type	The findings are consistent with a wild type HNF1A genotype (No evidence of HNF1A mutation).
DE-0074600	Next Gen SEQ	HRAS				Wild Type	Wild Type	The findings are consistent with a wild type HRAS genotype (No evidence of HRAS mutation).
DE-0074600	Next Gen SEQ	IDH1				Wild Type	Wild Type	The findings are consistent with a wild type IDH1 genotype (No evidence of IDH1 mutation).
DE-0074600	Next Gen SEQ	JAK2				Wild Type	Wild Type	The findings are consistent with a wild type JAK2 genotype (No evidence of JAK2 mutation).
DE-0074600	Next Gen SEQ	JAK3				Wild Type	Wild Type	The findings are consistent with a wild type JAK3 genotype (No evidence of JAK3 mutation).
DE-0074600	Next Gen SEQ	KDR				Wild Type	Wild Type	The findings are consistent with a wild type KDR genotype (No evidence of KDR mutation).
DE-0074600	Next Gen SEQ	KRAS				Wild Type	Wild Type	The findings are consistent with a wild type KRAS genotype (No evidence of KRAS mutation).
DE-0074600	Next Gen SEQ	MLH1				Wild Type	Wild Type	The findings are consistent with a wild type MLH1 genotype (No evidence of MLH1 mutation).
DE-0074600	Next Gen SEQ	MPL				Wild Type	Wild Type	The findings are consistent with a wild type MPL genotype (No evidence of MPL mutation).
DE-0074600	Next Gen SEQ	NOTCH1				Wild Type	Wild Type	The findings are consistent with a wild type NOTCH1 genotype (No evidence of NOTCH1 mutation).
DE-0074600	Next Gen SEQ	NPM1				Wild Type	Wild Type	The findings are consistent with a wild type NPM1 genotype (No evidence of NPM1 mutation).
DE-0074600	Next Gen SEQ	NRAS				Wild Type	Wild Type	The findings are consistent with a wild type NRAS genotype (No evidence of NRAS mutation).
DE-0074600	Next Gen SEQ	PDGFRA				Wild Type	Wild Type	The findings are consistent with a wild type PDGFRA genotype (No evidence of PDGFRA mutation).
DE-0074600	Next Gen SEQ	PIK3CA		2		Wild Type	Wild Type	The findings are consistent with a wild type PIK3CA genotype (No evidence of PIK3CA mutation).
DE-0074600	Next Gen SEQ	PTEN		4	6	Wild Type	Wild Type	The findings are consistent with a wild type PTEN genotype (No evidence of PTEN mutation).
DE-0074600	Next Gen SEQ	PTPN11		2	13	Wild Type	Wild Type	The findings are consistent with a wild type PTPN11 genotype (No evidence of PTPN11 mutation).
DE-0074600	Next Gen SEQ	RB1				Wild Type	Wild Type	The findings are consistent with a wild type RB1 genotype (No evidence of RB1 mutation).
DE-0074600	Next Gen SEQ	RET				Wild Type	Wild Type	The findings are consistent with a wild type RET genotype (No evidence of RET mutation).
DE-0074600	Next Gen SEQ	SMAD4		2	12	Wild Type	Wild Type	The findings are consistent with a wild type SMAD4 genotype (No evidence of SMAD4 mutation).
DE-0074600	Next Gen SEQ	SMARCB1				Wild Type	Wild Type	The findings are consistent with a wild type SMARCB1 genotype (No evidence of SMARCB1 mutation).
DE-0074600	Next Gen SEQ	SMO		4	11	Indeterminate	Indeterminate	See comment below
DE-0074600	Next Gen SEQ	STK11		2	1	Wild Type	Wild Type	The findings are consistent with a wild type STK11 genotype (No evidence of STK11 mutation).
DE-0074600	Next Gen SEQ	TP53				Wild Type	Wild Type	The findings are consistent with a wild type TP53 genotype (No evidence of TP53 mutation).
DE-0074600	Next Gen SEQ	VHL				Wild Type	Wild Type	The findings are consistent with a wild type VHL genotype (No evidence of VHL mutation).
DE-0074776	Next Gen SEQ	ABL1				Wild Type	Wild Type	The findings are consistent with a wild type ABL1 genotype (No evidence of ABL1 mutation).
DE-0074776	Next Gen SEQ	AKT1				Wild Type	Wild Type	The findings are consistent with a wild type AKT1 genotype (No evidence of AKT1 mutation).
DE-0074776	Next Gen SEQ	ALK				Wild Type	Wild Type	The findings are consistent with a wild type ALK genotype (No evidence of ALK mutation).
DE-0074776	Next Gen SEQ	APC		2	16	Wild Type	Wild Type	The findings are consistent with a wild type APC genotype (No evidence of APC mutation).
DE-0074776	Next Gen SEQ	ATM		2	12	Wild Type	Wild Type	The findings are consistent with a wild type ATM genotype (No evidence of ATM mutation).
DE-0074776	Next Gen SEQ	BRAF				Wild Type	Wild Type	The findings are consistent with a wild type BRAF genotype (No evidence of BRAF mutation).
DE-0074776	Next Gen SEQ	c-KIT		2	14	Wild Type	Wild Type	The findings are consistent with a wild type c-KIT genotype (No evidence of c-KIT mutation).
DE-0074776	Next Gen SEQ	CDH1				Wild Type	Wild Type	The findings are consistent with a wild type CDH1 genotype (No evidence of CDH1 mutation).
DE-0074776	Next Gen SEQ	cMET				Wild Type	Wild Type	The findings are consistent with a wild type MET genotype (No evidence of MET mutation).
DE-0074776	Next Gen SEQ	CSF1R				Wild Type	Wild Type	The findings are consistent with a wild type CSF1R genotype (No evidence of CSF1R mutation).
DE-0074776	Next Gen SEQ	CTNNB1		2	3	Wild Type	Wild Type	The findings are consistent with a wild type CTNNB1 genotype (No evidence of CTNNB1 mutation).
DE-0074776	Next Gen SEQ	EGFR				Wild Type	Wild Type	The findings are consistent with a wild type EGFR genotype (No evidence of EGFR mutation).
DE-0074776	Next Gen SEQ	ERBB2				Wild Type	Wild Type	The findings are consistent with a wild type ERBB2 genotype (No evidence of ERBB2 mutation).
DE-0074776	Next Gen SEQ	ERBB4		2	3	Wild Type	Wild Type	The findings are consistent with a wild type ERBB4 genotype (No evidence of ERBB4 mutation).
DE-0074776	Next Gen SEQ	FBXW7				Wild Type	Wild Type	The findings are consistent with a wild type FBXW7 genotype (No evidence of FBXW7 mutation).
DE-0074776	Next Gen SEQ	FGFR1				Wild Type	Wild Type	The findings are consistent with a wild type FGFR1 genotype (No evidence of FGFR1 mutation).
DE-0074776	Next Gen SEQ	FGFR2		2	7	Wild Type	Wild Type	The findings are consistent with a wild type FGFR2 genotype (No evidence of FGFR2 mutation).
DE-0074776	Next Gen SEQ	FLT3		2	16	Wild Type	Wild Type	The findings are consistent with a wild type FLT3 genotype (No evidence of FLT3 mutation).
DE-0074776	Next Gen SEQ	GNA11				Wild Type	Wild Type	The findings are consistent with a wild type GNA11 genotype (No evidence of GNA11 mutation).
DE-0074776	Next Gen SEQ	GNAS		1	8	Wild Type	Wild Type	The findings are consistent with a wild type GNAS genotype (No evidence of GNAS mutation).
DE-0074776	Next Gen SEQ	HNF1A		3	4	Wild Type	Wild Type	The findings are consistent with a wild type HNF1A genotype (No evidence of HNF1A mutation).
DE-0074776	Next Gen SEQ	HRAS				Wild Type	Wild Type	The findings are consistent with a wild type HRAS genotype (No evidence of HRAS mutation).
DE-0074776	Next Gen SEQ	IDH1				Wild Type	Wild Type	The findings are consistent with a wild type IDH1 genotype (No evidence of IDH1 mutation).
DE-0074776	Next Gen SEQ	JAK2				Wild Type	Wild Type	The findings are consistent with a wild type JAK2 genotype (No evidence of JAK2 mutation).
DE-0074776	Next Gen SEQ	JAK3				Wild Type	Wild Type	The findings are consistent with a wild type JAK3 genotype (No evidence of JAK3 mutation).
DE-0074776	Next Gen SEQ	KDR		2	30	Wild Type	Wild Type	The findings are consistent with a wild type KDR genotype (No evidence of KDR mutation).
DE-0074776	Next Gen SEQ	KRAS				Wild Type	Wild Type	The findings are consistent with a wild type KRAS genotype (No evidence of KRAS mutation).
DE-0074776	Next Gen SEQ	MLH1				Wild Type	Wild Type	The findings are consistent with a wild type MLH1 genotype (No evidence of MLH1 mutation).
DE-0074776	Next Gen SEQ	MPL				Wild Type	Wild Type	The findings are consistent with a wild type MPL genotype (No evidence of MPL mutation).
DE-0074776	Next Gen SEQ	NOTCH1				Wild Type	Wild Type	The findings are consistent with a wild type NOTCH1 genotype (No evidence of NOTCH1 mutation).
DE-0074776	Next Gen SEQ	NPM1				Wild Type	Wild Type	The findings are consistent with a wild type NPM1 genotype (No evidence of NPM1 mutation).
DE-0074776	Next Gen SEQ	NRAS				Wild Type	Wild Type	The findings are consistent with a wild type NRAS genotype (No evidence of NRAS mutation).
DE-0074776	Next Gen SEQ	PDGFRA				Wild Type	Wild Type	The findings are consistent with a wild type PDGFRA genotype (No evidence of PDGFRA mutation).
DE-0074776	Next Gen SEQ	PIK3CA		2	13	Wild Type	Wild Type	The findings are consistent with a wild type PIK3CA genotype (No evidence of PIK3CA mutation).
DE-0074776	Next Gen SEQ	PTEN		3	6	Wild Type	Wild Type	The findings are consistent with a wild type PTEN genotype (No evidence of PTEN mutation).
DE-0074776	Next Gen SEQ	PTPN11		2	13	Wild Type	Wild Type	The findings are consistent with a wild type PTPN11 genotype (No evidence of PTPN11 mutation).
DE-0074776	Next Gen SEQ	RB1				Wild Type	Wild Type	The findings are consistent with a wild type RB1 genotype (No evidence of RB1 mutation).
DE-0074776	Next Gen SEQ	RET				Wild Type	Wild Type	The findings are consistent with a wild type RET genotype (No evidence of RET mutation).
DE-0074776	Next Gen SEQ	SMAD4		2	12	Wild Type	Wild Type	The findings are consistent with a wild type SMAD4 genotype (No evidence of SMAD4 mutation).
DE-0074776	Next Gen SEQ	SMARCB1				Wild Type	Wild Type	The findings are consistent with a wild type SMARCB1 genotype (No evidence of SMARCB1 mutation).
DE-0074776	Next Gen SEQ	SMO				Wild Type	Wild Type	The findings are consistent with a wild type SMO genotype (No evidence of SMO mutation).
DE-0074776	Next Gen SEQ	STK11				Wild Type	Wild Type	The findings are consistent with a wild type STK11 genotype (No evidence of STK11 mutation).
DE-0074776	Next Gen SEQ	TP53				Wild Type	Wild Type	The findings are consistent with a wild type TP53 genotype (No evidence of TP53 mutation).
DE-0074776	Next Gen SEQ	VHL				Wild Type	Wild Type	The findings are consistent with a wild type VHL genotype (No evidence of VHL mutation).
DE-0074779	Next Gen SEQ	PIK3CA	E545K	50	9	Pathogenic	Mutated	A pathogenic mutation was detected in PIK3CA
DE-0074779	Next Gen SEQ	ABL1				Wild Type	Wild Type	The findings are consistent with a wild type ABL1 genotype (No evidence of ABL1 mutation).
DE-0074779	Next Gen SEQ	AKT1				Wild Type	Wild Type	The findings are consistent with a wild type AKT1 genotype (No evidence of AKT1 mutation).
DE-0074779	Next Gen SEQ	ALK				Wild Type	Wild Type	The findings are consistent with a wild type ALK genotype (No evidence of ALK mutation).
DE-0074779	Next Gen SEQ	APC				Wild Type	Wild Type	The findings are consistent with a wild type APC genotype (No evidence of APC mutation).
DE-0074779	Next Gen SEQ	ATM		5		Wild Type	Wild Type	The findings are consistent with a wild type ATM genotype (No evidence of ATM mutation).
DE-0074779	Next Gen SEQ	BRAF				Wild Type	Wild Type	The findings are consistent with a wild type BRAF genotype (No evidence of BRAF mutation).
DE-0074779	Next Gen SEQ	c-KIT				Wild Type	Wild Type	The findings are consistent with a wild type c-KIT genotype (No evidence of c-KIT mutation).
DE-0074779	Next Gen SEQ	CDH1				Wild Type	Wild Type	The findings are consistent with a wild type CDH1 genotype (No evidence of CDH1 mutation).
DE-0074779	Next Gen SEQ	cMET				Wild Type	Wild Type	The findings are consistent with a wild type MET genotype (No evidence of MET mutation).
DE-0074779	Next Gen SEQ	CSF1R				Wild Type	Wild Type	The findings are consistent with a wild type CSF1R genotype (No evidence of CSF1R mutation).
DE-0074779	Next Gen SEQ	CTNNB1		2	3	Wild Type	Wild Type	The findings are consistent with a wild type CTNNB1 genotype (No evidence of CTNNB1 mutation).
DE-0074779	Next Gen SEQ	EGFR				Wild Type	Wild Type	The findings are consistent with a wild type EGFR genotype (No evidence of EGFR mutation).
DE-0074779	Next Gen SEQ	ERBB2				Wild Type	Wild Type	The findings are consistent with a wild type ERBB2 genotype (No evidence of ERBB2 mutation).
DE-0074779	Next Gen SEQ	ERBB4				Wild Type	Wild Type	The findings are consistent with a wild type ERBB4 genotype (No evidence of ERBB4 mutation).
DE-0074779	Next Gen SEQ	FBXW7				Wild Type	Wild Type	The findings are consistent with a wild type FBXW7 genotype (No evidence of FBXW7 mutation).
DE-0074779	Next Gen SEQ	FGFR1				Wild Type	Wild Type	The findings are consistent with a wild type FGFR1 genotype (No evidence of FGFR1 mutation).
DE-0074779	Next Gen SEQ	FGFR2				Wild Type	Wild Type	The findings are consistent with a wild type FGFR2 genotype (No evidence of FGFR2 mutation).
DE-0074779	Next Gen SEQ	FLT3				Wild Type	Wild Type	The findings are consistent with a wild type FLT3 genotype (No evidence of FLT3 mutation).
DE-0074779	Next Gen SEQ	GNA11		46	4	Indeterminate	Indeterminate	See comment below
DE-0074779	Next Gen SEQ	GNAS				Wild Type	Wild Type	The findings are consistent with a wild type GNAS genotype (No evidence of GNAS mutation).
DE-0074779	Next Gen SEQ	HNF1A		4	4	Wild Type	Wild Type	The findings are consistent with a wild type HNF1A genotype (No evidence of HNF1A mutation).
DE-0074779	Next Gen SEQ	HRAS				Wild Type	Wild Type	The findings are consistent with a wild type HRAS genotype (No evidence of HRAS mutation).
DE-0074779	Next Gen SEQ	IDH1				Wild Type	Wild Type	The findings are consistent with a wild type IDH1 genotype (No evidence of IDH1 mutation).
DE-0074779	Next Gen SEQ	JAK2				Wild Type	Wild Type	The findings are consistent with a wild type JAK2 genotype (No evidence of JAK2 mutation).
DE-0074779	Next Gen SEQ	JAK3				Wild Type	Wild Type	The findings are consistent with a wild type JAK3 genotype (No evidence of JAK3 mutation).
DE-0074779	Next Gen SEQ	KDR				Wild Type	Wild Type	The findings are consistent with a wild type KDR genotype (No evidence of KDR mutation).
DE-0074779	Next Gen SEQ	KRAS				Wild Type	Wild Type	The findings are consistent with a wild type KRAS genotype (No evidence of KRAS mutation).
DE-0074779	Next Gen SEQ	MLH1				Wild Type	Wild Type	The findings are consistent with a wild type MLH1 genotype (No evidence of MLH1 mutation).
DE-0074779	Next Gen SEQ	MPL				Wild Type	Wild Type	The findings are consistent with a wild type MPL genotype (No evidence of MPL mutation).
DE-0074779	Next Gen SEQ	NOTCH1				Wild Type	Wild Type	The findings are consistent with a wild type NOTCH1 genotype (No evidence of NOTCH1 mutation).
DE-0074779	Next Gen SEQ	NPM1				Wild Type	Wild Type	The findings are consistent with a wild type NPM1 genotype (No evidence of NPM1 mutation).
DE-0074779	Next Gen SEQ	NRAS				Wild Type	Wild Type	The findings are consistent with a wild type NRAS genotype (No evidence of NRAS mutation).
DE-0074779	Next Gen SEQ	PDGFRA				Wild Type	Wild Type	The findings are consistent with a wild type PDGFRA genotype (No evidence of PDGFRA mutation).
DE-0074779	Next Gen SEQ	PTEN		7	6	Indeterminate	Indeterminate	See comment below
DE-0074779	Next Gen SEQ	PTPN11				Wild Type	Wild Type	The findings are consistent with a wild type PTPN11 genotype (No evidence of PTPN11 mutation).
DE-0074779	Next Gen SEQ	RB1				Wild Type	Wild Type	The findings are consistent with a wild type RB1 genotype (No evidence of RB1 mutation).
DE-0074779	Next Gen SEQ	RET				Wild Type	Wild Type	The findings are consistent with a wild type RET genotype (No evidence of RET mutation).
DE-0074779	Next Gen SEQ	SMAD4				Wild Type	Wild Type	The findings are consistent with a wild type SMAD4 genotype (No evidence of SMAD4 mutation).
DE-0074779	Next Gen SEQ	SMARCB1				Wild Type	Wild Type	The findings are consistent with a wild type SMARCB1 genotype (No evidence of SMARCB1 mutation).
DE-0074779	Next Gen SEQ	SMO				Wild Type	Wild Type	The findings are consistent with a wild type SMO genotype (No evidence of SMO mutation).
DE-0074779	Next Gen SEQ	STK11		3		Wild Type	Wild Type	The findings are consistent with a wild type STK11 genotype (No evidence of STK11 mutation).
DE-0074779	Next Gen SEQ	TP53				Wild Type	Wild Type	The findings are consistent with a wild type TP53 genotype (No evidence of TP53 mutation).
DE-0074779	Next Gen SEQ	VHL				Wild Type	Wild Type	The findings are consistent with a wild type VHL genotype (No evidence of VHL mutation).
DE-0074781	Next Gen SEQ	ABL1				Wild Type	Wild Type	The findings are consistent with a wild type ABL1 genotype (No evidence of ABL1 mutation).
DE-0074781	Next Gen SEQ	AKT1				Wild Type	Wild Type	The findings are consistent with a wild type AKT1 genotype (No evidence of AKT1 mutation).
DE-0074781	Next Gen SEQ	ALK				Wild Type	Wild Type	The findings are consistent with a wild type ALK genotype (No evidence of ALK mutation).
DE-0074781	Next Gen SEQ	APC				Wild Type	Wild Type	The findings are consistent with a wild type APC genotype (No evidence of APC mutation).
DE-0074781	Next Gen SEQ	ATM		4		Wild Type	Wild Type	The findings are consistent with a wild type ATM genotype (No evidence of ATM mutation).
DE-0074781	Next Gen SEQ	BRAF				Wild Type	Wild Type	The findings are consistent with a wild type BRAF genotype (No evidence of BRAF mutation).
DE-0074781	Next Gen SEQ	c-KIT				Wild Type	Wild Type	The findings are consistent with a wild type c-KIT genotype (No evidence of c-KIT mutation).
DE-0074781	Next Gen SEQ	CDH1				Wild Type	Wild Type	The findings are consistent with a wild type CDH1 genotype (No evidence of CDH1 mutation).
DE-0074781	Next Gen SEQ	cMET				Wild Type	Wild Type	The findings are consistent with a wild type MET genotype (No evidence of MET mutation).
DE-0074781	Next Gen SEQ	CSF1R				Wild Type	Wild Type	The findings are consistent with a wild type CSF1R genotype (No evidence of CSF1R mutation).
DE-0074781	Next Gen SEQ	CTNNB1				Wild Type	Wild Type	The findings are consistent with a wild type CTNNB1 genotype (No evidence of CTNNB1 mutation).
DE-0074781	Next Gen SEQ	EGFR				Wild Type	Wild Type	The findings are consistent with a wild type EGFR genotype (No evidence of EGFR mutation).
DE-0074781	Next Gen SEQ	ERBB2				Wild Type	Wild Type	The findings are consistent with a wild type ERBB2 genotype (No evidence of ERBB2 mutation).
DE-0074781	Next Gen SEQ	ERBB4				Wild Type	Wild Type	The findings are consistent with a wild type ERBB4 genotype (No evidence of ERBB4 mutation).
DE-0074781	Next Gen SEQ	FBXW7				Wild Type	Wild Type	The findings are consistent with a wild type FBXW7 genotype (No evidence of FBXW7 mutation).
DE-0074781	Next Gen SEQ	FGFR1				Wild Type	Wild Type	The findings are consistent with a wild type FGFR1 genotype (No evidence of FGFR1 mutation).
DE-0074781	Next Gen SEQ	FGFR2				Wild Type	Wild Type	The findings are consistent with a wild type FGFR2 genotype (No evidence of FGFR2 mutation).
DE-0074781	Next Gen SEQ	FLT3				Wild Type	Wild Type	The findings are consistent with a wild type FLT3 genotype (No evidence of FLT3 mutation).
DE-0074781	Next Gen SEQ	GNA11				Wild Type	Wild Type	The findings are consistent with a wild type GNA11 genotype (No evidence of GNA11 mutation).
DE-0074781	Next Gen SEQ	GNAS		2	8	Wild Type	Wild Type	The findings are consistent with a wild type GNAS genotype (No evidence of GNAS mutation).
DE-0074781	Next Gen SEQ	HNF1A		3	4	Wild Type	Wild Type	The findings are consistent with a wild type HNF1A genotype (No evidence of HNF1A mutation).
DE-0074781	Next Gen SEQ	HRAS				Wild Type	Wild Type	The findings are consistent with a wild type HRAS genotype (No evidence of HRAS mutation).
DE-0074781	Next Gen SEQ	IDH1				Wild Type	Wild Type	The findings are consistent with a wild type IDH1 genotype (No evidence of IDH1 mutation).
DE-0074781	Next Gen SEQ	JAK2				Wild Type	Wild Type	The findings are consistent with a wild type JAK2 genotype (No evidence of JAK2 mutation).
DE-0074781	Next Gen SEQ	JAK3				Wild Type	Wild Type	The findings are consistent with a wild type JAK3 genotype (No evidence of JAK3 mutation).
DE-0074781	Next Gen SEQ	KDR				Wild Type	Wild Type	The findings are consistent with a wild type KDR genotype (No evidence of KDR mutation).
DE-0074781	Next Gen SEQ	KRAS				Wild Type	Wild Type	The findings are consistent with a wild type KRAS genotype (No evidence of KRAS mutation).
DE-0074781	Next Gen SEQ	MLH1				Wild Type	Wild Type	The findings are consistent with a wild type MLH1 genotype (No evidence of MLH1 mutation).
DE-0074781	Next Gen SEQ	MPL				Wild Type	Wild Type	The findings are consistent with a wild type MPL genotype (No evidence of MPL mutation).
DE-0074781	Next Gen SEQ	NOTCH1				Wild Type	Wild Type	The findings are consistent with a wild type NOTCH1 genotype (No evidence of NOTCH1 mutation).
DE-0074781	Next Gen SEQ	NPM1				Wild Type	Wild Type	The findings are consistent with a wild type NPM1 genotype (No evidence of NPM1 mutation).
DE-0074781	Next Gen SEQ	NRAS				Wild Type	Wild Type	The findings are consistent with a wild type NRAS genotype (No evidence of NRAS mutation).
DE-0074781	Next Gen SEQ	PDGFRA				Wild Type	Wild Type	The findings are consistent with a wild type PDGFRA genotype (No evidence of PDGFRA mutation).
DE-0074781	Next Gen SEQ	PIK3CA				Wild Type	Wild Type	The findings are consistent with a wild type PIK3CA genotype (No evidence of PIK3CA mutation).
DE-0074781	Next Gen SEQ	PTEN				Wild Type	Wild Type	The findings are consistent with a wild type PTEN genotype (No evidence of PTEN mutation).
DE-0074781	Next Gen SEQ	PTPN11				Wild Type	Wild Type	The findings are consistent with a wild type PTPN11 genotype (No evidence of PTPN11 mutation).
DE-0074781	Next Gen SEQ	RB1				Wild Type	Wild Type	The findings are consistent with a wild type RB1 genotype (No evidence of RB1 mutation).
DE-0074781	Next Gen SEQ	RET				Wild Type	Wild Type	The findings are consistent with a wild type RET genotype (No evidence of RET mutation).
DE-0074781	Next Gen SEQ	SMAD4				Wild Type	Wild Type	The findings are consistent with a wild type SMAD4 genotype (No evidence of SMAD4 mutation).
DE-0074781	Next Gen SEQ	SMARCB1				Wild Type	Wild Type	The findings are consistent with a wild type SMARCB1 genotype (No evidence of SMARCB1 mutation).
DE-0074781	Next Gen SEQ	SMO				Wild Type	Wild Type	The findings are consistent with a wild type SMO genotype (No evidence of SMO mutation).
DE-0074781	Next Gen SEQ	STK11		3		Wild Type	Wild Type	The findings are consistent with a wild type STK11 genotype (No evidence of STK11 mutation).
DE-0074781	Next Gen SEQ	TP53				Wild Type	Wild Type	The findings are consistent with a wild type TP53 genotype (No evidence of TP53 mutation).
DE-0074781	Next Gen SEQ	VHL				Wild Type	Wild Type	The findings are consistent with a wild type VHL genotype (No evidence of VHL mutation).
DE-0074843	Next Gen SEQ	PIK3CA	E545K	25	9	Pathogenic	Mutated	A pathogenic mutation was detected in PIK3CA
DE-0074843	Next Gen SEQ	PIK3CA	E726K	21	13	Variant of Unknown Significance	No Result	This mutation has been previously reported, however, the biochemical effect of this variant is not currently known. As such the clinical significance of this variant cannot be determined at this time.
DE-0074843	Next Gen SEQ	ABL1		2		Wild Type	Wild Type	The findings are consistent with a wild type ABL1 genotype (No evidence of ABL1 mutation).
DE-0074843	Next Gen SEQ	AKT1				Wild Type	Wild Type	The findings are consistent with a wild type AKT1 genotype (No evidence of AKT1 mutation).
DE-0074843	Next Gen SEQ	ALK				Wild Type	Wild Type	The findings are consistent with a wild type ALK genotype (No evidence of ALK mutation).
DE-0074843	Next Gen SEQ	APC				Wild Type	Wild Type	The findings are consistent with a wild type APC genotype (No evidence of APC mutation).
DE-0074843	Next Gen SEQ	ATM		3	12	Wild Type	Wild Type	The findings are consistent with a wild type ATM genotype (No evidence of ATM mutation).
DE-0074843	Next Gen SEQ	BRAF				Wild Type	Wild Type	The findings are consistent with a wild type BRAF genotype (No evidence of BRAF mutation).
DE-0074843	Next Gen SEQ	c-KIT				Wild Type	Wild Type	The findings are consistent with a wild type c-KIT genotype (No evidence of c-KIT mutation).
DE-0074843	Next Gen SEQ	CDH1				Wild Type	Wild Type	The findings are consistent with a wild type CDH1 genotype (No evidence of CDH1 mutation).
DE-0074843	Next Gen SEQ	cMET				Wild Type	Wild Type	The findings are consistent with a wild type MET genotype (No evidence of MET mutation).
DE-0074843	Next Gen SEQ	CSF1R				Wild Type	Wild Type	The findings are consistent with a wild type CSF1R genotype (No evidence of CSF1R mutation).
DE-0074843	Next Gen SEQ	CTNNB1		3	3	Wild Type	Wild Type	The findings are consistent with a wild type CTNNB1 genotype (No evidence of CTNNB1 mutation).
DE-0074843	Next Gen SEQ	EGFR				Wild Type	Wild Type	The findings are consistent with a wild type EGFR genotype (No evidence of EGFR mutation).
DE-0074843	Next Gen SEQ	ERBB2				Wild Type	Wild Type	The findings are consistent with a wild type ERBB2 genotype (No evidence of ERBB2 mutation).
DE-0074843	Next Gen SEQ	ERBB4				Wild Type	Wild Type	The findings are consistent with a wild type ERBB4 genotype (No evidence of ERBB4 mutation).
DE-0074843	Next Gen SEQ	FBXW7				Wild Type	Wild Type	The findings are consistent with a wild type FBXW7 genotype (No evidence of FBXW7 mutation).
DE-0074843	Next Gen SEQ	FGFR1				Wild Type	Wild Type	The findings are consistent with a wild type FGFR1 genotype (No evidence of FGFR1 mutation).
DE-0074843	Next Gen SEQ	FGFR2				Wild Type	Wild Type	The findings are consistent with a wild type FGFR2 genotype (No evidence of FGFR2 mutation).
DE-0074843	Next Gen SEQ	FLT3		3	11	Wild Type	Wild Type	The findings are consistent with a wild type FLT3 genotype (No evidence of FLT3 mutation).
DE-0074843	Next Gen SEQ	GNA11				Wild Type	Wild Type	The findings are consistent with a wild type GNA11 genotype (No evidence of GNA11 mutation).
DE-0074843	Next Gen SEQ	GNAS				Wild Type	Wild Type	The findings are consistent with a wild type GNAS genotype (No evidence of GNAS mutation).
DE-0074843	Next Gen SEQ	HNF1A		4	4	Wild Type	Wild Type	The findings are consistent with a wild type HNF1A genotype (No evidence of HNF1A mutation).
DE-0074843	Next Gen SEQ	HRAS				Wild Type	Wild Type	The findings are consistent with a wild type HRAS genotype (No evidence of HRAS mutation).
DE-0074843	Next Gen SEQ	IDH1				Wild Type	Wild Type	The findings are consistent with a wild type IDH1 genotype (No evidence of IDH1 mutation).
DE-0074843	Next Gen SEQ	JAK2				Wild Type	Wild Type	The findings are consistent with a wild type JAK2 genotype (No evidence of JAK2 mutation).
DE-0074843	Next Gen SEQ	JAK3				Wild Type	Wild Type	The findings are consistent with a wild type JAK3 genotype (No evidence of JAK3 mutation).
DE-0074843	Next Gen SEQ	KDR				Wild Type	Wild Type	The findings are consistent with a wild type KDR genotype (No evidence of KDR mutation).
DE-0074843	Next Gen SEQ	KRAS				Wild Type	Wild Type	The findings are consistent with a wild type KRAS genotype (No evidence of KRAS mutation).
DE-0074843	Next Gen SEQ	MLH1				Wild Type	Wild Type	The findings are consistent with a wild type MLH1 genotype (No evidence of MLH1 mutation).
DE-0074843	Next Gen SEQ	MPL				Wild Type	Wild Type	The findings are consistent with a wild type MPL genotype (No evidence of MPL mutation).
DE-0074843	Next Gen SEQ	NOTCH1				Wild Type	Wild Type	The findings are consistent with a wild type NOTCH1 genotype (No evidence of NOTCH1 mutation).
DE-0074843	Next Gen SEQ	NPM1		2	11	Wild Type	Wild Type	The findings are consistent with a wild type NPM1 genotype (No evidence of NPM1 mutation).
DE-0074843	Next Gen SEQ	NRAS				Wild Type	Wild Type	The findings are consistent with a wild type NRAS genotype (No evidence of NRAS mutation).
DE-0074843	Next Gen SEQ	PDGFRA				Wild Type	Wild Type	The findings are consistent with a wild type PDGFRA genotype (No evidence of PDGFRA mutation).
DE-0074843	Next Gen SEQ	PTEN				Wild Type	Wild Type	The findings are consistent with a wild type PTEN genotype (No evidence of PTEN mutation).
DE-0074843	Next Gen SEQ	PTPN11				Wild Type	Wild Type	The findings are consistent with a wild type PTPN11 genotype (No evidence of PTPN11 mutation).
DE-0074843	Next Gen SEQ	RB1				Wild Type	Wild Type	The findings are consistent with a wild type RB1 genotype (No evidence of RB1 mutation).
DE-0074843	Next Gen SEQ	RET				Wild Type	Wild Type	The findings are consistent with a wild type RET genotype (No evidence of RET mutation).
DE-0074843	Next Gen SEQ	SMAD4				Wild Type	Wild Type	The findings are consistent with a wild type SMAD4 genotype (No evidence of SMAD4 mutation).
DE-0074843	Next Gen SEQ	SMARCB1				Wild Type	Wild Type	The findings are consistent with a wild type SMARCB1 genotype (No evidence of SMARCB1 mutation).
DE-0074843	Next Gen SEQ	SMO				Wild Type	Wild Type	The findings are consistent with a wild type SMO genotype (No evidence of SMO mutation).
DE-0074843	Next Gen SEQ	STK11		3		Wild Type	Wild Type	The findings are consistent with a wild type STK11 genotype (No evidence of STK11 mutation).
DE-0074843	Next Gen SEQ	TP53				Wild Type	Wild Type	The findings are consistent with a wild type TP53 genotype (No evidence of TP53 mutation).
DE-0074843	Next Gen SEQ	VHL				Wild Type	Wild Type	The findings are consistent with a wild type VHL genotype (No evidence of VHL mutation).
DE-0074987	Next Gen SEQ	ABL1		2		Wild Type	Wild Type	The findings are consistent with a wild type ABL1 genotype (No evidence of ABL1 mutation).
DE-0074987	Next Gen SEQ	AKT1				Wild Type	Wild Type	The findings are consistent with a wild type AKT1 genotype (No evidence of AKT1 mutation).
DE-0074987	Next Gen SEQ	ALK				Wild Type	Wild Type	The findings are consistent with a wild type ALK genotype (No evidence of ALK mutation).
DE-0074987	Next Gen SEQ	APC				Wild Type	Wild Type	The findings are consistent with a wild type APC genotype (No evidence of APC mutation).
DE-0074987	Next Gen SEQ	ATM		3		Wild Type	Wild Type	The findings are consistent with a wild type ATM genotype (No evidence of ATM mutation).
DE-0074987	Next Gen SEQ	BRAF				Wild Type	Wild Type	The findings are consistent with a wild type BRAF genotype (No evidence of BRAF mutation).
DE-0074987	Next Gen SEQ	c-KIT				Wild Type	Wild Type	The findings are consistent with a wild type c-KIT genotype (No evidence of c-KIT mutation).
DE-0074987	Next Gen SEQ	CDH1				Wild Type	Wild Type	The findings are consistent with a wild type CDH1 genotype (No evidence of CDH1 mutation).
DE-0074987	Next Gen SEQ	cMET				Wild Type	Wild Type	The findings are consistent with a wild type MET genotype (No evidence of MET mutation).
DE-0074987	Next Gen SEQ	CSF1R				Wild Type	Wild Type	The findings are consistent with a wild type CSF1R genotype (No evidence of CSF1R mutation).
DE-0074987	Next Gen SEQ	CTNNB1				Wild Type	Wild Type	The findings are consistent with a wild type CTNNB1 genotype (No evidence of CTNNB1 mutation).
DE-0074987	Next Gen SEQ	EGFR				Wild Type	Wild Type	The findings are consistent with a wild type EGFR genotype (No evidence of EGFR mutation).
DE-0074987	Next Gen SEQ	ERBB2				Wild Type	Wild Type	The findings are consistent with a wild type ERBB2 genotype (No evidence of ERBB2 mutation).
DE-0074987	Next Gen SEQ	ERBB4				Wild Type	Wild Type	The findings are consistent with a wild type ERBB4 genotype (No evidence of ERBB4 mutation).
DE-0074987	Next Gen SEQ	FBXW7				Wild Type	Wild Type	The findings are consistent with a wild type FBXW7 genotype (No evidence of FBXW7 mutation).
DE-0074987	Next Gen SEQ	FGFR1				Wild Type	Wild Type	The findings are consistent with a wild type FGFR1 genotype (No evidence of FGFR1 mutation).
DE-0074987	Next Gen SEQ	FGFR2				Wild Type	Wild Type	The findings are consistent with a wild type FGFR2 genotype (No evidence of FGFR2 mutation).
DE-0074987	Next Gen SEQ	FLT3				Wild Type	Wild Type	The findings are consistent with a wild type FLT3 genotype (No evidence of FLT3 mutation).
DE-0074987	Next Gen SEQ	GNA11				Wild Type	Wild Type	The findings are consistent with a wild type GNA11 genotype (No evidence of GNA11 mutation).
DE-0074987	Next Gen SEQ	GNAS				Wild Type	Wild Type	The findings are consistent with a wild type GNAS genotype (No evidence of GNAS mutation).
DE-0074987	Next Gen SEQ	HNF1A		3	4	Wild Type	Wild Type	The findings are consistent with a wild type HNF1A genotype (No evidence of HNF1A mutation).
DE-0074987	Next Gen SEQ	HRAS				Wild Type	Wild Type	The findings are consistent with a wild type HRAS genotype (No evidence of HRAS mutation).
DE-0074987	Next Gen SEQ	IDH1				Wild Type	Wild Type	The findings are consistent with a wild type IDH1 genotype (No evidence of IDH1 mutation).
DE-0074987	Next Gen SEQ	JAK2				Wild Type	Wild Type	The findings are consistent with a wild type JAK2 genotype (No evidence of JAK2 mutation).
DE-0074987	Next Gen SEQ	JAK3				Wild Type	Wild Type	The findings are consistent with a wild type JAK3 genotype (No evidence of JAK3 mutation).
DE-0074987	Next Gen SEQ	KDR				Wild Type	Wild Type	The findings are consistent with a wild type KDR genotype (No evidence of KDR mutation).
DE-0074987	Next Gen SEQ	KRAS				Wild Type	Wild Type	The findings are consistent with a wild type KRAS genotype (No evidence of KRAS mutation).
DE-0074987	Next Gen SEQ	MLH1				Wild Type	Wild Type	The findings are consistent with a wild type MLH1 genotype (No evidence of MLH1 mutation).
DE-0074987	Next Gen SEQ	MPL				Wild Type	Wild Type	The findings are consistent with a wild type MPL genotype (No evidence of MPL mutation).
DE-0074987	Next Gen SEQ	NOTCH1				Wild Type	Wild Type	The findings are consistent with a wild type NOTCH1 genotype (No evidence of NOTCH1 mutation).
DE-0074987	Next Gen SEQ	NPM1				Wild Type	Wild Type	The findings are consistent with a wild type NPM1 genotype (No evidence of NPM1 mutation).
DE-0074987	Next Gen SEQ	NRAS				Wild Type	Wild Type	The findings are consistent with a wild type NRAS genotype (No evidence of NRAS mutation).
DE-0074987	Next Gen SEQ	PDGFRA				Wild Type	Wild Type	The findings are consistent with a wild type PDGFRA genotype (No evidence of PDGFRA mutation).
DE-0074987	Next Gen SEQ	PIK3CA				Wild Type	Wild Type	The findings are consistent with a wild type PIK3CA genotype (No evidence of PIK3CA mutation).
DE-0074987	Next Gen SEQ	PTEN				Wild Type	Wild Type	The findings are consistent with a wild type PTEN genotype (No evidence of PTEN mutation).
DE-0074987	Next Gen SEQ	PTPN11				Wild Type	Wild Type	The findings are consistent with a wild type PTPN11 genotype (No evidence of PTPN11 mutation).
DE-0074987	Next Gen SEQ	RB1				Wild Type	Wild Type	The findings are consistent with a wild type RB1 genotype (No evidence of RB1 mutation).
DE-0074987	Next Gen SEQ	RET				Wild Type	Wild Type	The findings are consistent with a wild type RET genotype (No evidence of RET mutation).
DE-0074987	Next Gen SEQ	SMAD4				Wild Type	Wild Type	The findings are consistent with a wild type SMAD4 genotype (No evidence of SMAD4 mutation).
DE-0074987	Next Gen SEQ	SMARCB1		2	2	Wild Type	Wild Type	The findings are consistent with a wild type SMARCB1 genotype (No evidence of SMARCB1 mutation).
DE-0074987	Next Gen SEQ	SMO				Wild Type	Wild Type	The findings are consistent with a wild type SMO genotype (No evidence of SMO mutation).
DE-0074987	Next Gen SEQ	STK11		3		Wild Type	Wild Type	The findings are consistent with a wild type STK11 genotype (No evidence of STK11 mutation).
DE-0074987	Next Gen SEQ	TP53				Wild Type	Wild Type	The findings are consistent with a wild type TP53 genotype (No evidence of TP53 mutation).
DE-0074987	Next Gen SEQ	VHL				Wild Type	Wild Type	The findings are consistent with a wild type VHL genotype (No evidence of VHL mutation).
DE-0075086	Next Gen SEQ	ABL1				Wild Type	Wild Type	The findings are consistent with a wild type ABL1 genotype (No evidence of ABL1 mutation).
DE-0075086	Next Gen SEQ	AKT1				Wild Type	Wild Type	The findings are consistent with a wild type AKT1 genotype (No evidence of AKT1 mutation).
DE-0075086	Next Gen SEQ	ALK				Wild Type	Wild Type	The findings are consistent with a wild type ALK genotype (No evidence of ALK mutation).
DE-0075086	Next Gen SEQ	APC				Wild Type	Wild Type	The findings are consistent with a wild type APC genotype (No evidence of APC mutation).
DE-0075086	Next Gen SEQ	ATM		4		Wild Type	Wild Type	The findings are consistent with a wild type ATM genotype (No evidence of ATM mutation).
DE-0075086	Next Gen SEQ	BRAF				Wild Type	Wild Type	The findings are consistent with a wild type BRAF genotype (No evidence of BRAF mutation).
DE-0075086	Next Gen SEQ	c-KIT				Wild Type	Wild Type	The findings are consistent with a wild type c-KIT genotype (No evidence of c-KIT mutation).
DE-0075086	Next Gen SEQ	CDH1				Wild Type	Wild Type	The findings are consistent with a wild type CDH1 genotype (No evidence of CDH1 mutation).
DE-0075086	Next Gen SEQ	cMET				Wild Type	Wild Type	The findings are consistent with a wild type MET genotype (No evidence of MET mutation).
DE-0075086	Next Gen SEQ	CSF1R				Wild Type	Wild Type	The findings are consistent with a wild type CSF1R genotype (No evidence of CSF1R mutation).
DE-0075086	Next Gen SEQ	CTNNB1		2	3	Wild Type	Wild Type	The findings are consistent with a wild type CTNNB1 genotype (No evidence of CTNNB1 mutation).
DE-0075086	Next Gen SEQ	EGFR				Wild Type	Wild Type	The findings are consistent with a wild type EGFR genotype (No evidence of EGFR mutation).
DE-0075086	Next Gen SEQ	ERBB2				Wild Type	Wild Type	The findings are consistent with a wild type ERBB2 genotype (No evidence of ERBB2 mutation).
DE-0075086	Next Gen SEQ	ERBB4				Wild Type	Wild Type	The findings are consistent with a wild type ERBB4 genotype (No evidence of ERBB4 mutation).
DE-0075086	Next Gen SEQ	FBXW7				Wild Type	Wild Type	The findings are consistent with a wild type FBXW7 genotype (No evidence of FBXW7 mutation).
DE-0075086	Next Gen SEQ	FGFR1				Wild Type	Wild Type	The findings are consistent with a wild type FGFR1 genotype (No evidence of FGFR1 mutation).
DE-0075086	Next Gen SEQ	FGFR2				Wild Type	Wild Type	The findings are consistent with a wild type FGFR2 genotype (No evidence of FGFR2 mutation).
DE-0075086	Next Gen SEQ	FLT3				Wild Type	Wild Type	The findings are consistent with a wild type FLT3 genotype (No evidence of FLT3 mutation).
DE-0075086	Next Gen SEQ	GNA11				Wild Type	Wild Type	The findings are consistent with a wild type GNA11 genotype (No evidence of GNA11 mutation).
DE-0075086	Next Gen SEQ	GNAS				Wild Type	Wild Type	The findings are consistent with a wild type GNAS genotype (No evidence of GNAS mutation).
DE-0075086	Next Gen SEQ	HNF1A		5	4	Wild Type	Wild Type	The findings are consistent with a wild type HNF1A genotype (No evidence of HNF1A mutation).
DE-0075086	Next Gen SEQ	HRAS				Wild Type	Wild Type	The findings are consistent with a wild type HRAS genotype (No evidence of HRAS mutation).
DE-0075086	Next Gen SEQ	IDH1				Wild Type	Wild Type	The findings are consistent with a wild type IDH1 genotype (No evidence of IDH1 mutation).
DE-0075086	Next Gen SEQ	JAK2				Wild Type	Wild Type	The findings are consistent with a wild type JAK2 genotype (No evidence of JAK2 mutation).
DE-0075086	Next Gen SEQ	JAK3				Wild Type	Wild Type	The findings are consistent with a wild type JAK3 genotype (No evidence of JAK3 mutation).
DE-0075086	Next Gen SEQ	KDR				Wild Type	Wild Type	The findings are consistent with a wild type KDR genotype (No evidence of KDR mutation).
DE-0075086	Next Gen SEQ	KRAS				Wild Type	Wild Type	The findings are consistent with a wild type KRAS genotype (No evidence of KRAS mutation).
DE-0075086	Next Gen SEQ	MLH1				Wild Type	Wild Type	The findings are consistent with a wild type MLH1 genotype (No evidence of MLH1 mutation).
DE-0075086	Next Gen SEQ	MPL				Wild Type	Wild Type	The findings are consistent with a wild type MPL genotype (No evidence of MPL mutation).
DE-0075086	Next Gen SEQ	NOTCH1				Wild Type	Wild Type	The findings are consistent with a wild type NOTCH1 genotype (No evidence of NOTCH1 mutation).
DE-0075086	Next Gen SEQ	NPM1				Wild Type	Wild Type	The findings are consistent with a wild type NPM1 genotype (No evidence of NPM1 mutation).
DE-0075086	Next Gen SEQ	NRAS				Wild Type	Wild Type	The findings are consistent with a wild type NRAS genotype (No evidence of NRAS mutation).
DE-0075086	Next Gen SEQ	PDGFRA				Wild Type	Wild Type	The findings are consistent with a wild type PDGFRA genotype (No evidence of PDGFRA mutation).
DE-0075086	Next Gen SEQ	PIK3CA				Wild Type	Wild Type	The findings are consistent with a wild type PIK3CA genotype (No evidence of PIK3CA mutation).
DE-0075086	Next Gen SEQ	PTEN		2	6	Wild Type	Wild Type	The findings are consistent with a wild type PTEN genotype (No evidence of PTEN mutation).
DE-0075086	Next Gen SEQ	PTPN11				Wild Type	Wild Type	The findings are consistent with a wild type PTPN11 genotype (No evidence of PTPN11 mutation).
DE-0075086	Next Gen SEQ	RB1				Wild Type	Wild Type	The findings are consistent with a wild type RB1 genotype (No evidence of RB1 mutation).
DE-0075086	Next Gen SEQ	RET				Wild Type	Wild Type	The findings are consistent with a wild type RET genotype (No evidence of RET mutation).
DE-0075086	Next Gen SEQ	SMAD4				Wild Type	Wild Type	The findings are consistent with a wild type SMAD4 genotype (No evidence of SMAD4 mutation).
DE-0075086	Next Gen SEQ	SMARCB1		2	2	Wild Type	Wild Type	The findings are consistent with a wild type SMARCB1 genotype (No evidence of SMARCB1 mutation).
DE-0075086	Next Gen SEQ	SMO				Wild Type	Wild Type	The findings are consistent with a wild type SMO genotype (No evidence of SMO mutation).
DE-0075086	Next Gen SEQ	STK11				Wild Type	Wild Type	The findings are consistent with a wild type STK11 genotype (No evidence of STK11 mutation).
DE-0075086	Next Gen SEQ	TP53				Wild Type	Wild Type	The findings are consistent with a wild type TP53 genotype (No evidence of TP53 mutation).
DE-0075086	Next Gen SEQ	VHL				Wild Type	Wild Type	The findings are consistent with a wild type VHL genotype (No evidence of VHL mutation).
DE-0075342	Next Gen SEQ	ABL1				Wild Type	Wild Type	The findings are consistent with a wild type ABL1 genotype (No evidence of ABL1 mutation).
DE-0075342	Next Gen SEQ	AKT1				Wild Type	Wild Type	The findings are consistent with a wild type AKT1 genotype (No evidence of AKT1 mutation).
DE-0075342	Next Gen SEQ	ALK				Wild Type	Wild Type	The findings are consistent with a wild type ALK genotype (No evidence of ALK mutation).
DE-0075342	Next Gen SEQ	APC				Wild Type	Wild Type	The findings are consistent with a wild type APC genotype (No evidence of APC mutation).
DE-0075342	Next Gen SEQ	ATM		4		Wild Type	Wild Type	The findings are consistent with a wild type ATM genotype (No evidence of ATM mutation).
DE-0075342	Next Gen SEQ	BRAF				Wild Type	Wild Type	The findings are consistent with a wild type BRAF genotype (No evidence of BRAF mutation).
DE-0075342	Next Gen SEQ	c-KIT				Wild Type	Wild Type	The findings are consistent with a wild type c-KIT genotype (No evidence of c-KIT mutation).
DE-0075342	Next Gen SEQ	CDH1				Wild Type	Wild Type	The findings are consistent with a wild type CDH1 genotype (No evidence of CDH1 mutation).
DE-0075342	Next Gen SEQ	cMET				Wild Type	Wild Type	The findings are consistent with a wild type MET genotype (No evidence of MET mutation).
DE-0075342	Next Gen SEQ	CSF1R				Wild Type	Wild Type	The findings are consistent with a wild type CSF1R genotype (No evidence of CSF1R mutation).
DE-0075342	Next Gen SEQ	CTNNB1		2	3	Wild Type	Wild Type	The findings are consistent with a wild type CTNNB1 genotype (No evidence of CTNNB1 mutation).
DE-0075342	Next Gen SEQ	EGFR				Wild Type	Wild Type	The findings are consistent with a wild type EGFR genotype (No evidence of EGFR mutation).
DE-0075342	Next Gen SEQ	ERBB2				Wild Type	Wild Type	The findings are consistent with a wild type ERBB2 genotype (No evidence of ERBB2 mutation).
DE-0075342	Next Gen SEQ	ERBB4				Wild Type	Wild Type	The findings are consistent with a wild type ERBB4 genotype (No evidence of ERBB4 mutation).
DE-0075342	Next Gen SEQ	FBXW7				Wild Type	Wild Type	The findings are consistent with a wild type FBXW7 genotype (No evidence of FBXW7 mutation).
DE-0075342	Next Gen SEQ	FGFR1				Wild Type	Wild Type	The findings are consistent with a wild type FGFR1 genotype (No evidence of FGFR1 mutation).
DE-0075342	Next Gen SEQ	FGFR2				Wild Type	Wild Type	The findings are consistent with a wild type FGFR2 genotype (No evidence of FGFR2 mutation).
DE-0075342	Next Gen SEQ	FLT3				Wild Type	Wild Type	The findings are consistent with a wild type FLT3 genotype (No evidence of FLT3 mutation).
DE-0075342	Next Gen SEQ	GNA11		7		Indeterminate	Indeterminate	See comment below
DE-0075342	Next Gen SEQ	GNAS				Wild Type	Wild Type	The findings are consistent with a wild type GNAS genotype (No evidence of GNAS mutation).
DE-0075342	Next Gen SEQ	HNF1A		4	4	Wild Type	Wild Type	The findings are consistent with a wild type HNF1A genotype (No evidence of HNF1A mutation).
DE-0075342	Next Gen SEQ	HRAS				Wild Type	Wild Type	The findings are consistent with a wild type HRAS genotype (No evidence of HRAS mutation).
DE-0075342	Next Gen SEQ	IDH1				Wild Type	Wild Type	The findings are consistent with a wild type IDH1 genotype (No evidence of IDH1 mutation).
DE-0075342	Next Gen SEQ	JAK2				Wild Type	Wild Type	The findings are consistent with a wild type JAK2 genotype (No evidence of JAK2 mutation).
DE-0075342	Next Gen SEQ	JAK3				Wild Type	Wild Type	The findings are consistent with a wild type JAK3 genotype (No evidence of JAK3 mutation).
DE-0075342	Next Gen SEQ	KDR				Wild Type	Wild Type	The findings are consistent with a wild type KDR genotype (No evidence of KDR mutation).
DE-0075342	Next Gen SEQ	KRAS				Wild Type	Wild Type	The findings are consistent with a wild type KRAS genotype (No evidence of KRAS mutation).
DE-0075342	Next Gen SEQ	MLH1				Wild Type	Wild Type	The findings are consistent with a wild type MLH1 genotype (No evidence of MLH1 mutation).
DE-0075342	Next Gen SEQ	MPL				Wild Type	Wild Type	The findings are consistent with a wild type MPL genotype (No evidence of MPL mutation).
DE-0075342	Next Gen SEQ	NOTCH1				Wild Type	Wild Type	The findings are consistent with a wild type NOTCH1 genotype (No evidence of NOTCH1 mutation).
DE-0075342	Next Gen SEQ	NPM1				Wild Type	Wild Type	The findings are consistent with a wild type NPM1 genotype (No evidence of NPM1 mutation).
DE-0075342	Next Gen SEQ	NRAS				Wild Type	Wild Type	The findings are consistent with a wild type NRAS genotype (No evidence of NRAS mutation).
DE-0075342	Next Gen SEQ	PDGFRA				Wild Type	Wild Type	The findings are consistent with a wild type PDGFRA genotype (No evidence of PDGFRA mutation).
DE-0075342	Next Gen SEQ	PIK3CA				Wild Type	Wild Type	The findings are consistent with a wild type PIK3CA genotype (No evidence of PIK3CA mutation).
DE-0075342	Next Gen SEQ	PTEN				Wild Type	Wild Type	The findings are consistent with a wild type PTEN genotype (No evidence of PTEN mutation).
DE-0075342	Next Gen SEQ	PTPN11				Wild Type	Wild Type	The findings are consistent with a wild type PTPN11 genotype (No evidence of PTPN11 mutation).
DE-0075342	Next Gen SEQ	RB1				Wild Type	Wild Type	The findings are consistent with a wild type RB1 genotype (No evidence of RB1 mutation).
DE-0075342	Next Gen SEQ	RET				Wild Type	Wild Type	The findings are consistent with a wild type RET genotype (No evidence of RET mutation).
DE-0075342	Next Gen SEQ	SMAD4				Wild Type	Wild Type	The findings are consistent with a wild type SMAD4 genotype (No evidence of SMAD4 mutation).
DE-0075342	Next Gen SEQ	SMARCB1				Wild Type	Wild Type	The findings are consistent with a wild type SMARCB1 genotype (No evidence of SMARCB1 mutation).
DE-0075342	Next Gen SEQ	SMO				Wild Type	Wild Type	The findings are consistent with a wild type SMO genotype (No evidence of SMO mutation).
DE-0075342	Next Gen SEQ	STK11		3		Wild Type	Wild Type	The findings are consistent with a wild type STK11 genotype (No evidence of STK11 mutation).
DE-0075342	Next Gen SEQ	TP53				Wild Type	Wild Type	The findings are consistent with a wild type TP53 genotype (No evidence of TP53 mutation).
DE-0075342	Next Gen SEQ	VHL				Wild Type	Wild Type	The findings are consistent with a wild type VHL genotype (No evidence of VHL mutation).
DE-0075428	Next Gen SEQ	ABL1		3		Wild Type	Wild Type	The findings are consistent with a wild type ABL1 genotype (No evidence of ABL1 mutation).
DE-0075428	Next Gen SEQ	AKT1				Wild Type	Wild Type	The findings are consistent with a wild type AKT1 genotype (No evidence of AKT1 mutation).
DE-0075428	Next Gen SEQ	ALK				Wild Type	Wild Type	The findings are consistent with a wild type ALK genotype (No evidence of ALK mutation).
DE-0075428	Next Gen SEQ	APC				Wild Type	Wild Type	The findings are consistent with a wild type APC genotype (No evidence of APC mutation).
DE-0075428	Next Gen SEQ	ATM		3		Wild Type	Wild Type	The findings are consistent with a wild type ATM genotype (No evidence of ATM mutation).
DE-0075428	Next Gen SEQ	BRAF				Wild Type	Wild Type	The findings are consistent with a wild type BRAF genotype (No evidence of BRAF mutation).
DE-0075428	Next Gen SEQ	c-KIT				Wild Type	Wild Type	The findings are consistent with a wild type c-KIT genotype (No evidence of c-KIT mutation).
DE-0075428	Next Gen SEQ	CDH1		2	9	Wild Type	Wild Type	The findings are consistent with a wild type CDH1 genotype (No evidence of CDH1 mutation).
DE-0075428	Next Gen SEQ	cMET				Wild Type	Wild Type	The findings are consistent with a wild type MET genotype (No evidence of MET mutation).
DE-0075428	Next Gen SEQ	CSF1R				Wild Type	Wild Type	The findings are consistent with a wild type CSF1R genotype (No evidence of CSF1R mutation).
DE-0075428	Next Gen SEQ	CTNNB1		2	3	Wild Type	Wild Type	The findings are consistent with a wild type CTNNB1 genotype (No evidence of CTNNB1 mutation).
DE-0075428	Next Gen SEQ	EGFR				Wild Type	Wild Type	The findings are consistent with a wild type EGFR genotype (No evidence of EGFR mutation).
DE-0075428	Next Gen SEQ	ERBB2				Wild Type	Wild Type	The findings are consistent with a wild type ERBB2 genotype (No evidence of ERBB2 mutation).
DE-0075428	Next Gen SEQ	ERBB4				Wild Type	Wild Type	The findings are consistent with a wild type ERBB4 genotype (No evidence of ERBB4 mutation).
DE-0075428	Next Gen SEQ	FBXW7		2	10	Wild Type	Wild Type	The findings are consistent with a wild type FBXW7 genotype (No evidence of FBXW7 mutation).
DE-0075428	Next Gen SEQ	FGFR1				Wild Type	Wild Type	The findings are consistent with a wild type FGFR1 genotype (No evidence of FGFR1 mutation).
DE-0075428	Next Gen SEQ	FGFR2				Wild Type	Wild Type	The findings are consistent with a wild type FGFR2 genotype (No evidence of FGFR2 mutation).
DE-0075428	Next Gen SEQ	FLT3				Wild Type	Wild Type	The findings are consistent with a wild type FLT3 genotype (No evidence of FLT3 mutation).
DE-0075428	Next Gen SEQ	GNA11				Wild Type	Wild Type	The findings are consistent with a wild type GNA11 genotype (No evidence of GNA11 mutation).
DE-0075428	Next Gen SEQ	GNAS				Wild Type	Wild Type	The findings are consistent with a wild type GNAS genotype (No evidence of GNAS mutation).
DE-0075428	Next Gen SEQ	HNF1A		4	4	Wild Type	Wild Type	The findings are consistent with a wild type HNF1A genotype (No evidence of HNF1A mutation).
DE-0075428	Next Gen SEQ	HRAS		11		Indeterminate	Indeterminate	See comment below
DE-0075428	Next Gen SEQ	IDH1				Wild Type	Wild Type	The findings are consistent with a wild type IDH1 genotype (No evidence of IDH1 mutation).
DE-0075428	Next Gen SEQ	JAK2				Wild Type	Wild Type	The findings are consistent with a wild type JAK2 genotype (No evidence of JAK2 mutation).
DE-0075428	Next Gen SEQ	JAK3				Wild Type	Wild Type	The findings are consistent with a wild type JAK3 genotype (No evidence of JAK3 mutation).
DE-0075428	Next Gen SEQ	KDR				Wild Type	Wild Type	The findings are consistent with a wild type KDR genotype (No evidence of KDR mutation).
DE-0075428	Next Gen SEQ	KRAS				Wild Type	Wild Type	The findings are consistent with a wild type KRAS genotype (No evidence of KRAS mutation).
DE-0075428	Next Gen SEQ	MLH1				Wild Type	Wild Type	The findings are consistent with a wild type MLH1 genotype (No evidence of MLH1 mutation).
DE-0075428	Next Gen SEQ	MPL				Wild Type	Wild Type	The findings are consistent with a wild type MPL genotype (No evidence of MPL mutation).
DE-0075428	Next Gen SEQ	NOTCH1				Wild Type	Wild Type	The findings are consistent with a wild type NOTCH1 genotype (No evidence of NOTCH1 mutation).
DE-0075428	Next Gen SEQ	NPM1				Wild Type	Wild Type	The findings are consistent with a wild type NPM1 genotype (No evidence of NPM1 mutation).
DE-0075428	Next Gen SEQ	NRAS				Wild Type	Wild Type	The findings are consistent with a wild type NRAS genotype (No evidence of NRAS mutation).
DE-0075428	Next Gen SEQ	PDGFRA				Wild Type	Wild Type	The findings are consistent with a wild type PDGFRA genotype (No evidence of PDGFRA mutation).
DE-0075428	Next Gen SEQ	PIK3CA				Wild Type	Wild Type	The findings are consistent with a wild type PIK3CA genotype (No evidence of PIK3CA mutation).
DE-0075428	Next Gen SEQ	PTEN				Wild Type	Wild Type	The findings are consistent with a wild type PTEN genotype (No evidence of PTEN mutation).
DE-0075428	Next Gen SEQ	PTPN11				Wild Type	Wild Type	The findings are consistent with a wild type PTPN11 genotype (No evidence of PTPN11 mutation).
DE-0075428	Next Gen SEQ	RB1				Wild Type	Wild Type	The findings are consistent with a wild type RB1 genotype (No evidence of RB1 mutation).
DE-0075428	Next Gen SEQ	RET				Wild Type	Wild Type	The findings are consistent with a wild type RET genotype (No evidence of RET mutation).
DE-0075428	Next Gen SEQ	SMAD4				Wild Type	Wild Type	The findings are consistent with a wild type SMAD4 genotype (No evidence of SMAD4 mutation).
DE-0075428	Next Gen SEQ	SMARCB1				Wild Type	Wild Type	The findings are consistent with a wild type SMARCB1 genotype (No evidence of SMARCB1 mutation).
DE-0075428	Next Gen SEQ	SMO				Indeterminate	Indeterminate	See comment below
DE-0075428	Next Gen SEQ	STK11				Wild Type	Wild Type	The findings are consistent with a wild type STK11 genotype (No evidence of STK11 mutation).
DE-0075428	Next Gen SEQ	TP53		3	5	Wild Type	Wild Type	The findings are consistent with a wild type TP53 genotype (No evidence of TP53 mutation).
DE-0075428	Next Gen SEQ	VHL				Wild Type	Wild Type	The findings are consistent with a wild type VHL genotype (No evidence of VHL mutation).
DE-0075433	Next Gen SEQ	PIK3CA	E545K	18	9	Pathogenic	Mutated	A pathogenic mutation was detected in PIK3CA
DE-0075433	Next Gen SEQ	ABL1				Wild Type	Wild Type	The findings are consistent with a wild type ABL1 genotype (No evidence of ABL1 mutation).
DE-0075433	Next Gen SEQ	AKT1				Wild Type	Wild Type	The findings are consistent with a wild type AKT1 genotype (No evidence of AKT1 mutation).
DE-0075433	Next Gen SEQ	ALK				Wild Type	Wild Type	The findings are consistent with a wild type ALK genotype (No evidence of ALK mutation).
DE-0075433	Next Gen SEQ	APC				Wild Type	Wild Type	The findings are consistent with a wild type APC genotype (No evidence of APC mutation).
DE-0075433	Next Gen SEQ	ATM		4		Wild Type	Wild Type	The findings are consistent with a wild type ATM genotype (No evidence of ATM mutation).
DE-0075433	Next Gen SEQ	BRAF				Wild Type	Wild Type	The findings are consistent with a wild type BRAF genotype (No evidence of BRAF mutation).
DE-0075433	Next Gen SEQ	c-KIT				Wild Type	Wild Type	The findings are consistent with a wild type c-KIT genotype (No evidence of c-KIT mutation).
DE-0075433	Next Gen SEQ	CDH1				Wild Type	Wild Type	The findings are consistent with a wild type CDH1 genotype (No evidence of CDH1 mutation).
DE-0075433	Next Gen SEQ	cMET				Wild Type	Wild Type	The findings are consistent with a wild type MET genotype (No evidence of MET mutation).
DE-0075433	Next Gen SEQ	CSF1R				Wild Type	Wild Type	The findings are consistent with a wild type CSF1R genotype (No evidence of CSF1R mutation).
DE-0075433	Next Gen SEQ	CTNNB1		2	3	Wild Type	Wild Type	The findings are consistent with a wild type CTNNB1 genotype (No evidence of CTNNB1 mutation).
DE-0075433	Next Gen SEQ	EGFR				Wild Type	Wild Type	The findings are consistent with a wild type EGFR genotype (No evidence of EGFR mutation).
DE-0075433	Next Gen SEQ	ERBB2				Wild Type	Wild Type	The findings are consistent with a wild type ERBB2 genotype (No evidence of ERBB2 mutation).
DE-0075433	Next Gen SEQ	ERBB4				Wild Type	Wild Type	The findings are consistent with a wild type ERBB4 genotype (No evidence of ERBB4 mutation).
DE-0075433	Next Gen SEQ	FBXW7				Wild Type	Wild Type	The findings are consistent with a wild type FBXW7 genotype (No evidence of FBXW7 mutation).
DE-0075433	Next Gen SEQ	FGFR1				Wild Type	Wild Type	The findings are consistent with a wild type FGFR1 genotype (No evidence of FGFR1 mutation).
DE-0075433	Next Gen SEQ	FGFR2		1	7	Wild Type	Wild Type	The findings are consistent with a wild type FGFR2 genotype (No evidence of FGFR2 mutation).
DE-0075433	Next Gen SEQ	FLT3				Wild Type	Wild Type	The findings are consistent with a wild type FLT3 genotype (No evidence of FLT3 mutation).
DE-0075433	Next Gen SEQ	GNA11				Wild Type	Wild Type	The findings are consistent with a wild type GNA11 genotype (No evidence of GNA11 mutation).
DE-0075433	Next Gen SEQ	GNAS				Wild Type	Wild Type	The findings are consistent with a wild type GNAS genotype (No evidence of GNAS mutation).
DE-0075433	Next Gen SEQ	HNF1A		4	4	Wild Type	Wild Type	The findings are consistent with a wild type HNF1A genotype (No evidence of HNF1A mutation).
DE-0075433	Next Gen SEQ	HRAS				Wild Type	Wild Type	The findings are consistent with a wild type HRAS genotype (No evidence of HRAS mutation).
DE-0075433	Next Gen SEQ	IDH1				Wild Type	Wild Type	The findings are consistent with a wild type IDH1 genotype (No evidence of IDH1 mutation).
DE-0075433	Next Gen SEQ	JAK2				Wild Type	Wild Type	The findings are consistent with a wild type JAK2 genotype (No evidence of JAK2 mutation).
DE-0075433	Next Gen SEQ	JAK3				Wild Type	Wild Type	The findings are consistent with a wild type JAK3 genotype (No evidence of JAK3 mutation).
DE-0075433	Next Gen SEQ	KDR				Wild Type	Wild Type	The findings are consistent with a wild type KDR genotype (No evidence of KDR mutation).
DE-0075433	Next Gen SEQ	KRAS				Wild Type	Wild Type	The findings are consistent with a wild type KRAS genotype (No evidence of KRAS mutation).
DE-0075433	Next Gen SEQ	MLH1				Wild Type	Wild Type	The findings are consistent with a wild type MLH1 genotype (No evidence of MLH1 mutation).
DE-0075433	Next Gen SEQ	MPL				Wild Type	Wild Type	The findings are consistent with a wild type MPL genotype (No evidence of MPL mutation).
DE-0075433	Next Gen SEQ	NOTCH1		3	26	Wild Type	Wild Type	The findings are consistent with a wild type NOTCH1 genotype (No evidence of NOTCH1 mutation).
DE-0075433	Next Gen SEQ	NPM1				Wild Type	Wild Type	The findings are consistent with a wild type NPM1 genotype (No evidence of NPM1 mutation).
DE-0075433	Next Gen SEQ	NRAS				Wild Type	Wild Type	The findings are consistent with a wild type NRAS genotype (No evidence of NRAS mutation).
DE-0075433	Next Gen SEQ	PDGFRA				Wild Type	Wild Type	The findings are consistent with a wild type PDGFRA genotype (No evidence of PDGFRA mutation).
DE-0075433	Next Gen SEQ	PTEN		4	6	Wild Type	Wild Type	The findings are consistent with a wild type PTEN genotype (No evidence of PTEN mutation).
DE-0075433	Next Gen SEQ	PTPN11				Wild Type	Wild Type	The findings are consistent with a wild type PTPN11 genotype (No evidence of PTPN11 mutation).
DE-0075433	Next Gen SEQ	RB1				Wild Type	Wild Type	The findings are consistent with a wild type RB1 genotype (No evidence of RB1 mutation).
DE-0075433	Next Gen SEQ	RET				Wild Type	Wild Type	The findings are consistent with a wild type RET genotype (No evidence of RET mutation).
DE-0075433	Next Gen SEQ	SMAD4				Wild Type	Wild Type	The findings are consistent with a wild type SMAD4 genotype (No evidence of SMAD4 mutation).
DE-0075433	Next Gen SEQ	SMARCB1				Wild Type	Wild Type	The findings are consistent with a wild type SMARCB1 genotype (No evidence of SMARCB1 mutation).
DE-0075433	Next Gen SEQ	SMO				Wild Type	Wild Type	The findings are consistent with a wild type SMO genotype (No evidence of SMO mutation).
DE-0075433	Next Gen SEQ	STK11		3		Wild Type	Wild Type	The findings are consistent with a wild type STK11 genotype (No evidence of STK11 mutation).
DE-0075433	Next Gen SEQ	TP53				Wild Type	Wild Type	The findings are consistent with a wild type TP53 genotype (No evidence of TP53 mutation).
DE-0075433	Next Gen SEQ	VHL				Wild Type	Wild Type	The findings are consistent with a wild type VHL genotype (No evidence of VHL mutation).
DE-0075446	Next Gen SEQ	PIK3CA	E545K	27	9	Pathogenic	Mutated	A pathogenic mutation was detected in PIK3CA
DE-0075446	Next Gen SEQ	ABL1				Wild Type	Wild Type	The findings are consistent with a wild type ABL1 genotype (No evidence of ABL1 mutation).
DE-0075446	Next Gen SEQ	AKT1				Wild Type	Wild Type	The findings are consistent with a wild type AKT1 genotype (No evidence of AKT1 mutation).
DE-0075446	Next Gen SEQ	ALK				Wild Type	Wild Type	The findings are consistent with a wild type ALK genotype (No evidence of ALK mutation).
DE-0075446	Next Gen SEQ	APC				Wild Type	Wild Type	The findings are consistent with a wild type APC genotype (No evidence of APC mutation).
DE-0075446	Next Gen SEQ	ATM		4		Wild Type	Wild Type	The findings are consistent with a wild type ATM genotype (No evidence of ATM mutation).
DE-0075446	Next Gen SEQ	BRAF				Wild Type	Wild Type	The findings are consistent with a wild type BRAF genotype (No evidence of BRAF mutation).
DE-0075446	Next Gen SEQ	c-KIT				Wild Type	Wild Type	The findings are consistent with a wild type c-KIT genotype (No evidence of c-KIT mutation).
DE-0075446	Next Gen SEQ	CDH1				Wild Type	Wild Type	The findings are consistent with a wild type CDH1 genotype (No evidence of CDH1 mutation).
DE-0075446	Next Gen SEQ	cMET				Wild Type	Wild Type	The findings are consistent with a wild type MET genotype (No evidence of MET mutation).
DE-0075446	Next Gen SEQ	CSF1R				Wild Type	Wild Type	The findings are consistent with a wild type CSF1R genotype (No evidence of CSF1R mutation).
DE-0075446	Next Gen SEQ	CTNNB1				Wild Type	Wild Type	The findings are consistent with a wild type CTNNB1 genotype (No evidence of CTNNB1 mutation).
DE-0075446	Next Gen SEQ	EGFR		4	20	Wild Type	Wild Type	The findings are consistent with a wild type EGFR genotype (No evidence of EGFR mutation).
DE-0075446	Next Gen SEQ	ERBB2				Wild Type	Wild Type	The findings are consistent with a wild type ERBB2 genotype (No evidence of ERBB2 mutation).
DE-0075446	Next Gen SEQ	ERBB4				Wild Type	Wild Type	The findings are consistent with a wild type ERBB4 genotype (No evidence of ERBB4 mutation).
DE-0075446	Next Gen SEQ	FBXW7				Wild Type	Wild Type	The findings are consistent with a wild type FBXW7 genotype (No evidence of FBXW7 mutation).
DE-0075446	Next Gen SEQ	FGFR1				Wild Type	Wild Type	The findings are consistent with a wild type FGFR1 genotype (No evidence of FGFR1 mutation).
DE-0075446	Next Gen SEQ	FGFR2				Wild Type	Wild Type	The findings are consistent with a wild type FGFR2 genotype (No evidence of FGFR2 mutation).
DE-0075446	Next Gen SEQ	FLT3				Wild Type	Wild Type	The findings are consistent with a wild type FLT3 genotype (No evidence of FLT3 mutation).
DE-0075446	Next Gen SEQ	GNA11				Wild Type	Wild Type	The findings are consistent with a wild type GNA11 genotype (No evidence of GNA11 mutation).
DE-0075446	Next Gen SEQ	GNAS				Wild Type	Wild Type	The findings are consistent with a wild type GNAS genotype (No evidence of GNAS mutation).
DE-0075446	Next Gen SEQ	HNF1A		4	4	Wild Type	Wild Type	The findings are consistent with a wild type HNF1A genotype (No evidence of HNF1A mutation).
DE-0075446	Next Gen SEQ	HRAS				Wild Type	Wild Type	The findings are consistent with a wild type HRAS genotype (No evidence of HRAS mutation).
DE-0075446	Next Gen SEQ	IDH1				Wild Type	Wild Type	The findings are consistent with a wild type IDH1 genotype (No evidence of IDH1 mutation).
DE-0075446	Next Gen SEQ	JAK2				Wild Type	Wild Type	The findings are consistent with a wild type JAK2 genotype (No evidence of JAK2 mutation).
DE-0075446	Next Gen SEQ	JAK3				Wild Type	Wild Type	The findings are consistent with a wild type JAK3 genotype (No evidence of JAK3 mutation).
DE-0075446	Next Gen SEQ	KDR				Wild Type	Wild Type	The findings are consistent with a wild type KDR genotype (No evidence of KDR mutation).
DE-0075446	Next Gen SEQ	KRAS				Wild Type	Wild Type	The findings are consistent with a wild type KRAS genotype (No evidence of KRAS mutation).
DE-0075446	Next Gen SEQ	MLH1				Wild Type	Wild Type	The findings are consistent with a wild type MLH1 genotype (No evidence of MLH1 mutation).
DE-0075446	Next Gen SEQ	MPL				Wild Type	Wild Type	The findings are consistent with a wild type MPL genotype (No evidence of MPL mutation).
DE-0075446	Next Gen SEQ	NOTCH1				Wild Type	Wild Type	The findings are consistent with a wild type NOTCH1 genotype (No evidence of NOTCH1 mutation).
DE-0075446	Next Gen SEQ	NPM1				Wild Type	Wild Type	The findings are consistent with a wild type NPM1 genotype (No evidence of NPM1 mutation).
DE-0075446	Next Gen SEQ	NRAS				Wild Type	Wild Type	The findings are consistent with a wild type NRAS genotype (No evidence of NRAS mutation).
DE-0075446	Next Gen SEQ	PDGFRA				Wild Type	Wild Type	The findings are consistent with a wild type PDGFRA genotype (No evidence of PDGFRA mutation).
DE-0075446	Next Gen SEQ	PTEN		3	7	Wild Type	Wild Type	The findings are consistent with a wild type PTEN genotype (No evidence of PTEN mutation).
DE-0075446	Next Gen SEQ	PTPN11				Wild Type	Wild Type	The findings are consistent with a wild type PTPN11 genotype (No evidence of PTPN11 mutation).
DE-0075446	Next Gen SEQ	RB1				Wild Type	Wild Type	The findings are consistent with a wild type RB1 genotype (No evidence of RB1 mutation).
DE-0075446	Next Gen SEQ	RET				Wild Type	Wild Type	The findings are consistent with a wild type RET genotype (No evidence of RET mutation).
DE-0075446	Next Gen SEQ	SMAD4				Wild Type	Wild Type	The findings are consistent with a wild type SMAD4 genotype (No evidence of SMAD4 mutation).
DE-0075446	Next Gen SEQ	SMARCB1		2	2	Wild Type	Wild Type	The findings are consistent with a wild type SMARCB1 genotype (No evidence of SMARCB1 mutation).
DE-0075446	Next Gen SEQ	SMO				Wild Type	Wild Type	The findings are consistent with a wild type SMO genotype (No evidence of SMO mutation).
DE-0075446	Next Gen SEQ	STK11		3		Wild Type	Wild Type	The findings are consistent with a wild type STK11 genotype (No evidence of STK11 mutation).
DE-0075446	Next Gen SEQ	TP53				Wild Type	Wild Type	The findings are consistent with a wild type TP53 genotype (No evidence of TP53 mutation).
DE-0075446	Next Gen SEQ	VHL				Wild Type	Wild Type	The findings are consistent with a wild type VHL genotype (No evidence of VHL mutation).
DE-0075463	Next Gen SEQ	PIK3CA	E545K	14	9	Pathogenic	Mutated	A pathogenic mutation was detected in PIK3CA
DE-0075463	Next Gen SEQ	cMET	T1010I	53	14	Variant of Unknown Significance	No Result	A missense mutation was detected in the submitted sample. This mutation has been reported for various tumor types in the literature. This mutation has also been associated with familial CRC (Neklason et al, BMC Cancer, 2011). In vitro studies however are conflicting with reports both for and against this mutation being activating. As such, the clinical significance of this mutation is not currenl…
DE-0075463	Next Gen SEQ	ABL1		2		Wild Type	Wild Type	The findings are consistent with a wild type ABL1 genotype (No evidence of ABL1 mutation).
DE-0075463	Next Gen SEQ	AKT1				Wild Type	Wild Type	The findings are consistent with a wild type AKT1 genotype (No evidence of AKT1 mutation).
DE-0075463	Next Gen SEQ	ALK				Wild Type	Wild Type	The findings are consistent with a wild type ALK genotype (No evidence of ALK mutation).
DE-0075463	Next Gen SEQ	APC				Wild Type	Wild Type	The findings are consistent with a wild type APC genotype (No evidence of APC mutation).
DE-0075463	Next Gen SEQ	ATM		2	12	Wild Type	Wild Type	The findings are consistent with a wild type ATM genotype (No evidence of ATM mutation).
DE-0075463	Next Gen SEQ	BRAF				Wild Type	Wild Type	The findings are consistent with a wild type BRAF genotype (No evidence of BRAF mutation).
DE-0075463	Next Gen SEQ	c-KIT		3	2	Wild Type	Wild Type	The findings are consistent with a wild type c-KIT genotype (No evidence of c-KIT mutation).
DE-0075463	Next Gen SEQ	CDH1				Wild Type	Wild Type	The findings are consistent with a wild type CDH1 genotype (No evidence of CDH1 mutation).
DE-0075463	Next Gen SEQ	CSF1R		3	22	Wild Type	Wild Type	The findings are consistent with a wild type CSF1R genotype (No evidence of CSF1R mutation).
DE-0075463	Next Gen SEQ	CTNNB1				Wild Type	Wild Type	The findings are consistent with a wild type CTNNB1 genotype (No evidence of CTNNB1 mutation).
DE-0075463	Next Gen SEQ	EGFR		3	20	Wild Type	Wild Type	The findings are consistent with a wild type EGFR genotype (No evidence of EGFR mutation).
DE-0075463	Next Gen SEQ	ERBB2				Wild Type	Wild Type	The findings are consistent with a wild type ERBB2 genotype (No evidence of ERBB2 mutation).
DE-0075463	Next Gen SEQ	ERBB4		3	3	Wild Type	Wild Type	The findings are consistent with a wild type ERBB4 genotype (No evidence of ERBB4 mutation).
DE-0075463	Next Gen SEQ	FBXW7		2	10	Wild Type	Wild Type	The findings are consistent with a wild type FBXW7 genotype (No evidence of FBXW7 mutation).
DE-0075463	Next Gen SEQ	FGFR1				Wild Type	Wild Type	The findings are consistent with a wild type FGFR1 genotype (No evidence of FGFR1 mutation).
DE-0075463	Next Gen SEQ	FGFR2		2	9	Wild Type	Wild Type	The findings are consistent with a wild type FGFR2 genotype (No evidence of FGFR2 mutation).
DE-0075463	Next Gen SEQ	FLT3				Wild Type	Wild Type	The findings are consistent with a wild type FLT3 genotype (No evidence of FLT3 mutation).
DE-0075463	Next Gen SEQ	GNA11		9		Indeterminate	Indeterminate	See comment below
DE-0075463	Next Gen SEQ	GNAS				Wild Type	Wild Type	The findings are consistent with a wild type GNAS genotype (No evidence of GNAS mutation).
DE-0075463	Next Gen SEQ	HNF1A		4	4	Wild Type	Wild Type	The findings are consistent with a wild type HNF1A genotype (No evidence of HNF1A mutation).
DE-0075463	Next Gen SEQ	HRAS				Wild Type	Wild Type	The findings are consistent with a wild type HRAS genotype (No evidence of HRAS mutation).
DE-0075463	Next Gen SEQ	IDH1				Wild Type	Wild Type	The findings are consistent with a wild type IDH1 genotype (No evidence of IDH1 mutation).
DE-0075463	Next Gen SEQ	JAK2				Wild Type	Wild Type	The findings are consistent with a wild type JAK2 genotype (No evidence of JAK2 mutation).
DE-0075463	Next Gen SEQ	JAK3		2	16	Wild Type	Wild Type	The findings are consistent with a wild type JAK3 genotype (No evidence of JAK3 mutation).
DE-0075463	Next Gen SEQ	KDR				Wild Type	Wild Type	The findings are consistent with a wild type KDR genotype (No evidence of KDR mutation).
DE-0075463	Next Gen SEQ	KRAS		2		Wild Type	Wild Type	The findings are consistent with a wild type KRAS genotype (No evidence of KRAS mutation).
DE-0075463	Next Gen SEQ	MLH1				Wild Type	Wild Type	The findings are consistent with a wild type MLH1 genotype (No evidence of MLH1 mutation).
DE-0075463	Next Gen SEQ	MPL		3	10	Wild Type	Wild Type	The findings are consistent with a wild type MPL genotype (No evidence of MPL mutation).
DE-0075463	Next Gen SEQ	NOTCH1				Wild Type	Wild Type	The findings are consistent with a wild type NOTCH1 genotype (No evidence of NOTCH1 mutation).
DE-0075463	Next Gen SEQ	NPM1				Wild Type	Wild Type	The findings are consistent with a wild type NPM1 genotype (No evidence of NPM1 mutation).
DE-0075463	Next Gen SEQ	NRAS				Wild Type	Wild Type	The findings are consistent with a wild type NRAS genotype (No evidence of NRAS mutation).
DE-0075463	Next Gen SEQ	PDGFRA				Wild Type	Wild Type	The findings are consistent with a wild type PDGFRA genotype (No evidence of PDGFRA mutation).
DE-0075463	Next Gen SEQ	PTEN		4	1	Wild Type	Wild Type	The findings are consistent with a wild type PTEN genotype (No evidence of PTEN mutation).
DE-0075463	Next Gen SEQ	PTPN11				Wild Type	Wild Type	The findings are consistent with a wild type PTPN11 genotype (No evidence of PTPN11 mutation).
DE-0075463	Next Gen SEQ	RB1				Wild Type	Wild Type	The findings are consistent with a wild type RB1 genotype (No evidence of RB1 mutation).
DE-0075463	Next Gen SEQ	RET				Wild Type	Wild Type	The findings are consistent with a wild type RET genotype (No evidence of RET mutation).
DE-0075463	Next Gen SEQ	SMAD4				Wild Type	Wild Type	The findings are consistent with a wild type SMAD4 genotype (No evidence of SMAD4 mutation).
DE-0075463	Next Gen SEQ	SMARCB1		2	2	Wild Type	Wild Type	The findings are consistent with a wild type SMARCB1 genotype (No evidence of SMARCB1 mutation).
DE-0075463	Next Gen SEQ	SMO		2	5	Wild Type	Wild Type	The findings are consistent with a wild type SMO genotype (No evidence of SMO mutation).
DE-0075463	Next Gen SEQ	STK11				Wild Type	Wild Type	The findings are consistent with a wild type STK11 genotype (No evidence of STK11 mutation).
DE-0075463	Next Gen SEQ	TP53		6	4	Indeterminate	Indeterminate	See comment below
DE-0075463	Next Gen SEQ	VHL				Wild Type	Wild Type	The findings are consistent with a wild type VHL genotype (No evidence of VHL mutation).
DE-0075486	Next Gen SEQ	CTNNB1	S37F	49	3	Pathogenic	Mutated	A pathogenic CTNNB1 mutation was detected in this sample
DE-0075486	Next Gen SEQ	PIK3CA	E542K	40	9	Pathogenic	Mutated	A pathogenic mutation was detected in PIK3CA
DE-0075486	Next Gen SEQ	PIK3CA	E726K	39	13	Variant of Unknown Significance	No Result	This mutation has been previously reported, however, the biochemical effect of this variant is not currently known. As such the clinical significance of this variant cannot be determined at this time.
DE-0075486	Next Gen SEQ	ABL1				Wild Type	Wild Type	The findings are consistent with a wild type ABL1 genotype (No evidence of ABL1 mutation).
DE-0075486	Next Gen SEQ	AKT1				Wild Type	Wild Type	The findings are consistent with a wild type AKT1 genotype (No evidence of AKT1 mutation).
DE-0075486	Next Gen SEQ	ALK				Wild Type	Wild Type	The findings are consistent with a wild type ALK genotype (No evidence of ALK mutation).
DE-0075486	Next Gen SEQ	APC				Wild Type	Wild Type	The findings are consistent with a wild type APC genotype (No evidence of APC mutation).
DE-0075486	Next Gen SEQ	ATM		4		Wild Type	Wild Type	The findings are consistent with a wild type ATM genotype (No evidence of ATM mutation).
DE-0075486	Next Gen SEQ	BRAF				Wild Type	Wild Type	The findings are consistent with a wild type BRAF genotype (No evidence of BRAF mutation).
DE-0075486	Next Gen SEQ	c-KIT				Wild Type	Wild Type	The findings are consistent with a wild type c-KIT genotype (No evidence of c-KIT mutation).
DE-0075486	Next Gen SEQ	CDH1				Wild Type	Wild Type	The findings are consistent with a wild type CDH1 genotype (No evidence of CDH1 mutation).
DE-0075486	Next Gen SEQ	cMET				Wild Type	Wild Type	The findings are consistent with a wild type MET genotype (No evidence of MET mutation).
DE-0075486	Next Gen SEQ	CSF1R		4	22	Wild Type	Wild Type	The findings are consistent with a wild type CSF1R genotype (No evidence of CSF1R mutation).
DE-0075486	Next Gen SEQ	EGFR				Wild Type	Wild Type	The findings are consistent with a wild type EGFR genotype (No evidence of EGFR mutation).
DE-0075486	Next Gen SEQ	ERBB2				Wild Type	Wild Type	The findings are consistent with a wild type ERBB2 genotype (No evidence of ERBB2 mutation).
DE-0075486	Next Gen SEQ	ERBB4				Wild Type	Wild Type	The findings are consistent with a wild type ERBB4 genotype (No evidence of ERBB4 mutation).
DE-0075486	Next Gen SEQ	FBXW7				Wild Type	Wild Type	The findings are consistent with a wild type FBXW7 genotype (No evidence of FBXW7 mutation).
DE-0075486	Next Gen SEQ	FGFR1				Wild Type	Wild Type	The findings are consistent with a wild type FGFR1 genotype (No evidence of FGFR1 mutation).
DE-0075486	Next Gen SEQ	FGFR2				Wild Type	Wild Type	The findings are consistent with a wild type FGFR2 genotype (No evidence of FGFR2 mutation).
DE-0075486	Next Gen SEQ	FLT3				Wild Type	Wild Type	The findings are consistent with a wild type FLT3 genotype (No evidence of FLT3 mutation).
DE-0075486	Next Gen SEQ	GNA11				Indeterminate	Indeterminate	See comment below
DE-0075486	Next Gen SEQ	GNAS				Wild Type	Wild Type	The findings are consistent with a wild type GNAS genotype (No evidence of GNAS mutation).
DE-0075486	Next Gen SEQ	HNF1A		7	4	Indeterminate	Indeterminate	See comment below
DE-0075486	Next Gen SEQ	HRAS		4	2	Wild Type	Wild Type	The findings are consistent with a wild type HRAS genotype (No evidence of HRAS mutation).
DE-0075486	Next Gen SEQ	IDH1				Wild Type	Wild Type	The findings are consistent with a wild type IDH1 genotype (No evidence of IDH1 mutation).
DE-0075486	Next Gen SEQ	JAK2				Wild Type	Wild Type	The findings are consistent with a wild type JAK2 genotype (No evidence of JAK2 mutation).
DE-0075486	Next Gen SEQ	JAK3				Wild Type	Wild Type	The findings are consistent with a wild type JAK3 genotype (No evidence of JAK3 mutation).
DE-0075486	Next Gen SEQ	KDR				Wild Type	Wild Type	The findings are consistent with a wild type KDR genotype (No evidence of KDR mutation).
DE-0075486	Next Gen SEQ	KRAS				Wild Type	Wild Type	The findings are consistent with a wild type KRAS genotype (No evidence of KRAS mutation).
DE-0075486	Next Gen SEQ	MLH1				Wild Type	Wild Type	The findings are consistent with a wild type MLH1 genotype (No evidence of MLH1 mutation).
DE-0075486	Next Gen SEQ	MPL				Wild Type	Wild Type	The findings are consistent with a wild type MPL genotype (No evidence of MPL mutation).
DE-0075486	Next Gen SEQ	NOTCH1				Wild Type	Wild Type	The findings are consistent with a wild type NOTCH1 genotype (No evidence of NOTCH1 mutation).
DE-0075486	Next Gen SEQ	NPM1				Wild Type	Wild Type	The findings are consistent with a wild type NPM1 genotype (No evidence of NPM1 mutation).
DE-0075486	Next Gen SEQ	NRAS				Wild Type	Wild Type	The findings are consistent with a wild type NRAS genotype (No evidence of NRAS mutation).
DE-0075486	Next Gen SEQ	PDGFRA				Wild Type	Wild Type	The findings are consistent with a wild type PDGFRA genotype (No evidence of PDGFRA mutation).
DE-0075486	Next Gen SEQ	PTEN				Wild Type	Wild Type	The findings are consistent with a wild type PTEN genotype (No evidence of PTEN mutation).
DE-0075486	Next Gen SEQ	PTPN11				Wild Type	Wild Type	The findings are consistent with a wild type PTPN11 genotype (No evidence of PTPN11 mutation).
DE-0075486	Next Gen SEQ	RB1				Wild Type	Wild Type	The findings are consistent with a wild type RB1 genotype (No evidence of RB1 mutation).
DE-0075486	Next Gen SEQ	RET				Wild Type	Wild Type	The findings are consistent with a wild type RET genotype (No evidence of RET mutation).
DE-0075486	Next Gen SEQ	SMAD4				Wild Type	Wild Type	The findings are consistent with a wild type SMAD4 genotype (No evidence of SMAD4 mutation).
DE-0075486	Next Gen SEQ	SMARCB1				Wild Type	Wild Type	The findings are consistent with a wild type SMARCB1 genotype (No evidence of SMARCB1 mutation).
DE-0075486	Next Gen SEQ	SMO				Indeterminate	Indeterminate	See comment below
DE-0075486	Next Gen SEQ	STK11				Wild Type	Wild Type	The findings are consistent with a wild type STK11 genotype (No evidence of STK11 mutation).
DE-0075486	Next Gen SEQ	TP53				Wild Type	Wild Type	The findings are consistent with a wild type TP53 genotype (No evidence of TP53 mutation).
DE-0075486	Next Gen SEQ	VHL				Indeterminate	Indeterminate	See comment below
DE-0075584	Next Gen SEQ	ABL1				Wild Type	Wild Type	The findings are consistent with a wild type ABL1 genotype (No evidence of ABL1 mutation).
DE-0075584	Next Gen SEQ	AKT1				Wild Type	Wild Type	The findings are consistent with a wild type AKT1 genotype (No evidence of AKT1 mutation).
DE-0075584	Next Gen SEQ	ALK				Wild Type	Wild Type	The findings are consistent with a wild type ALK genotype (No evidence of ALK mutation).
DE-0075584	Next Gen SEQ	APC				Wild Type	Wild Type	The findings are consistent with a wild type APC genotype (No evidence of APC mutation).
DE-0075584	Next Gen SEQ	ATM		4		Wild Type	Wild Type	The findings are consistent with a wild type ATM genotype (No evidence of ATM mutation).
DE-0075584	Next Gen SEQ	BRAF				Wild Type	Wild Type	The findings are consistent with a wild type BRAF genotype (No evidence of BRAF mutation).
DE-0075584	Next Gen SEQ	c-KIT				Wild Type	Wild Type	The findings are consistent with a wild type c-KIT genotype (No evidence of c-KIT mutation).
DE-0075584	Next Gen SEQ	CDH1				Wild Type	Wild Type	The findings are consistent with a wild type CDH1 genotype (No evidence of CDH1 mutation).
DE-0075584	Next Gen SEQ	cMET				Wild Type	Wild Type	The findings are consistent with a wild type MET genotype (No evidence of MET mutation).
DE-0075584	Next Gen SEQ	CSF1R				Wild Type	Wild Type	The findings are consistent with a wild type CSF1R genotype (No evidence of CSF1R mutation).
DE-0075584	Next Gen SEQ	CTNNB1		1	3	Wild Type	Wild Type	The findings are consistent with a wild type CTNNB1 genotype (No evidence of CTNNB1 mutation).
DE-0075584	Next Gen SEQ	EGFR				Wild Type	Wild Type	The findings are consistent with a wild type EGFR genotype (No evidence of EGFR mutation).
DE-0075584	Next Gen SEQ	ERBB2				Wild Type	Wild Type	The findings are consistent with a wild type ERBB2 genotype (No evidence of ERBB2 mutation).
DE-0075584	Next Gen SEQ	ERBB4				Wild Type	Wild Type	The findings are consistent with a wild type ERBB4 genotype (No evidence of ERBB4 mutation).
DE-0075584	Next Gen SEQ	FBXW7				Wild Type	Wild Type	The findings are consistent with a wild type FBXW7 genotype (No evidence of FBXW7 mutation).
DE-0075584	Next Gen SEQ	FGFR1				Wild Type	Wild Type	The findings are consistent with a wild type FGFR1 genotype (No evidence of FGFR1 mutation).
DE-0075584	Next Gen SEQ	FGFR2				Wild Type	Wild Type	The findings are consistent with a wild type FGFR2 genotype (No evidence of FGFR2 mutation).
DE-0075584	Next Gen SEQ	FLT3				Wild Type	Wild Type	The findings are consistent with a wild type FLT3 genotype (No evidence of FLT3 mutation).
DE-0075584	Next Gen SEQ	GNA11				Wild Type	Wild Type	The findings are consistent with a wild type GNA11 genotype (No evidence of GNA11 mutation).
DE-0075584	Next Gen SEQ	GNAS				Wild Type	Wild Type	The findings are consistent with a wild type GNAS genotype (No evidence of GNAS mutation).
DE-0075584	Next Gen SEQ	HNF1A		4	4	Wild Type	Wild Type	The findings are consistent with a wild type HNF1A genotype (No evidence of HNF1A mutation).
DE-0075584	Next Gen SEQ	HRAS				Wild Type	Wild Type	The findings are consistent with a wild type HRAS genotype (No evidence of HRAS mutation).
DE-0075584	Next Gen SEQ	IDH1				Wild Type	Wild Type	The findings are consistent with a wild type IDH1 genotype (No evidence of IDH1 mutation).
DE-0075584	Next Gen SEQ	JAK2				Wild Type	Wild Type	The findings are consistent with a wild type JAK2 genotype (No evidence of JAK2 mutation).
DE-0075584	Next Gen SEQ	JAK3				Wild Type	Wild Type	The findings are consistent with a wild type JAK3 genotype (No evidence of JAK3 mutation).
DE-0075584	Next Gen SEQ	KDR				Wild Type	Wild Type	The findings are consistent with a wild type KDR genotype (No evidence of KDR mutation).
DE-0075584	Next Gen SEQ	KRAS				Wild Type	Wild Type	The findings are consistent with a wild type KRAS genotype (No evidence of KRAS mutation).
DE-0075584	Next Gen SEQ	MLH1				Wild Type	Wild Type	The findings are consistent with a wild type MLH1 genotype (No evidence of MLH1 mutation).
DE-0075584	Next Gen SEQ	MPL				Wild Type	Wild Type	The findings are consistent with a wild type MPL genotype (No evidence of MPL mutation).
DE-0075584	Next Gen SEQ	NOTCH1				Wild Type	Wild Type	The findings are consistent with a wild type NOTCH1 genotype (No evidence of NOTCH1 mutation).
DE-0075584	Next Gen SEQ	NPM1				Wild Type	Wild Type	The findings are consistent with a wild type NPM1 genotype (No evidence of NPM1 mutation).
DE-0075584	Next Gen SEQ	NRAS				Wild Type	Wild Type	The findings are consistent with a wild type NRAS genotype (No evidence of NRAS mutation).
DE-0075584	Next Gen SEQ	PDGFRA				Wild Type	Wild Type	The findings are consistent with a wild type PDGFRA genotype (No evidence of PDGFRA mutation).
DE-0075584	Next Gen SEQ	PIK3CA				Wild Type	Wild Type	The findings are consistent with a wild type PIK3CA genotype (No evidence of PIK3CA mutation).
DE-0075584	Next Gen SEQ	PTEN				Wild Type	Wild Type	The findings are consistent with a wild type PTEN genotype (No evidence of PTEN mutation).
DE-0075584	Next Gen SEQ	PTPN11				Wild Type	Wild Type	The findings are consistent with a wild type PTPN11 genotype (No evidence of PTPN11 mutation).
DE-0075584	Next Gen SEQ	RB1				Wild Type	Wild Type	The findings are consistent with a wild type RB1 genotype (No evidence of RB1 mutation).
DE-0075584	Next Gen SEQ	RET				Wild Type	Wild Type	The findings are consistent with a wild type RET genotype (No evidence of RET mutation).
DE-0075584	Next Gen SEQ	SMAD4				Wild Type	Wild Type	The findings are consistent with a wild type SMAD4 genotype (No evidence of SMAD4 mutation).
DE-0075584	Next Gen SEQ	SMARCB1				Wild Type	Wild Type	The findings are consistent with a wild type SMARCB1 genotype (No evidence of SMARCB1 mutation).
DE-0075584	Next Gen SEQ	SMO				Wild Type	Wild Type	The findings are consistent with a wild type SMO genotype (No evidence of SMO mutation).
DE-0075584	Next Gen SEQ	STK11		3		Wild Type	Wild Type	The findings are consistent with a wild type STK11 genotype (No evidence of STK11 mutation).
DE-0075584	Next Gen SEQ	TP53				Wild Type	Wild Type	The findings are consistent with a wild type TP53 genotype (No evidence of TP53 mutation).
DE-0075584	Next Gen SEQ	VHL				Wild Type	Wild Type	The findings are consistent with a wild type VHL genotype (No evidence of VHL mutation).
DE-0075612	Next Gen SEQ	PIK3CA	E542K	12	9	Pathogenic	Mutated	A pathogenic mutation was detected in PIK3CA
DE-0075612	Next Gen SEQ	KRAS	G12D	13	2	Pathogenic	Mutated	A pathogenic mutation was detected in KRAS
DE-0075612	Next Gen SEQ	ABL1		4	7	Wild Type	Wild Type	The findings are consistent with a wild type ABL1 genotype (No evidence of ABL1 mutation).
DE-0075612	Next Gen SEQ	AKT1				Wild Type	Wild Type	The findings are consistent with a wild type AKT1 genotype (No evidence of AKT1 mutation).
DE-0075612	Next Gen SEQ	ALK				Wild Type	Wild Type	The findings are consistent with a wild type ALK genotype (No evidence of ALK mutation).
DE-0075612	Next Gen SEQ	APC		2	16	Wild Type	Wild Type	The findings are consistent with a wild type APC genotype (No evidence of APC mutation).
DE-0075612	Next Gen SEQ	ATM		6	36	Indeterminate	Indeterminate	See comment below
DE-0075612	Next Gen SEQ	BRAF		2	15	Wild Type	Wild Type	The findings are consistent with a wild type BRAF genotype (No evidence of BRAF mutation).
DE-0075612	Next Gen SEQ	c-KIT		3	9	Wild Type	Wild Type	The findings are consistent with a wild type c-KIT genotype (No evidence of c-KIT mutation).
DE-0075612	Next Gen SEQ	CDH1				Wild Type	Wild Type	The findings are consistent with a wild type CDH1 genotype (No evidence of CDH1 mutation).
DE-0075612	Next Gen SEQ	cMET				Wild Type	Wild Type	The findings are consistent with a wild type MET genotype (No evidence of MET mutation).
DE-0075612	Next Gen SEQ	CSF1R				Wild Type	Wild Type	The findings are consistent with a wild type CSF1R genotype (No evidence of CSF1R mutation).
DE-0075612	Next Gen SEQ	CTNNB1		2	3	Wild Type	Wild Type	The findings are consistent with a wild type CTNNB1 genotype (No evidence of CTNNB1 mutation).
DE-0075612	Next Gen SEQ	EGFR		3	19	Wild Type	Wild Type	The findings are consistent with a wild type EGFR genotype (No evidence of EGFR mutation).
DE-0075612	Next Gen SEQ	ERBB2		4	21	Wild Type	Wild Type	The findings are consistent with a wild type ERBB2 genotype (No evidence of ERBB2 mutation).
[truncated: 36,646 more rows]

## Sheet: Sanger
DeID	Technology	Assay	BioMarker	Analysis	Analysis Description	Conclusion
DE-0041671	Molecular	KRAS	KRAS	Wild-type (12, 13, and 61)	Wild type at codons 12, 13, and 61. Therefore, this sample is negative for a KRAS mutation.	Wild type genotype
DE-0041869	Molecular	KRAS	KRAS	Wild-type (12, 13, and 61)	Wild type at codons 12, 13, and 61. Therefore, this sample is negative for a KRAS mutation.	Wild type genotype
DE-0043527	Molecular	KRAS	KRAS	Wild-type (12, 13, and 61)	Wild type at codons 12, 13, and 61. Therefore, this sample is negative for a KRAS mutation.	Wild type genotype
DE-0044079	Molecular	KRAS	KRAS	Wild-type (12, 13, and 61)	Wild type at codons 12, 13, and 61. Therefore, this sample is negative for a KRAS mutation.	Wild type genotype
DE-0044645	Molecular	KRAS	KRAS	Wild-type (12, 13, and 61)	Wild type at codons 12, 13, and 61. Therefore, this sample is negative for a KRAS mutation.	Wild type genotype
DE-0044666	Molecular	KRAS	KRAS	Wild-type (12, 13, and 61)	Wild type at codons 12, 13, and 61. Therefore, this sample is negative for a KRAS mutation.	Wild type genotype
DE-0044878	Molecular	BRAF	BRAF	Wild-type	Wild type at codons 464-469, and 600. Therefore, this sample is negative for a BRAF mutation.	Wild type genotype
DE-0044878	Molecular	PIK3CA	PIK3CA	Wild Type	Negative for a mutation in PIK3CA.	Wild type genotype
DE-0044878	Molecular	KRAS	KRAS	Wild-type (12, 13, and 61)	Wild type at codons 12, 13, and 61. Therefore, this sample is negative for a KRAS mutation.	Wild type genotype
DE-0044938	Molecular	BRAF	BRAF	Wild-type	Wild type at codons 464-469, and 600. Therefore, this sample is negative for a BRAF mutation.	Wild type genotype
DE-0044938	Molecular	KRAS	KRAS	Wild-type (12, 13, and 61)	Wild type at codons 12, 13, and 61. Therefore, this sample is negative for a KRAS mutation.	Wild type genotype
DE-0044938	Molecular	PIK3CA	PIK3CA	Wild Type	Negative for a mutation in PIK3CA.	Wild type genotype
DE-0045047	Molecular	KRAS	KRAS	Wild-type (12, 13, and 61)	Wild type at codons 12, 13, and 61. Therefore, this sample is negative for a KRAS mutation.	Wild type genotype
DE-0045096	Molecular	KRAS	KRAS	Wild-type (12, 13, and 61)	Wild type at codons 12, 13, and 61. Therefore, this sample is negative for a KRAS mutation.	Wild type genotype
DE-0045237	Molecular	KRAS	KRAS	Wild-type (12, 13, and 61)	Wild type at codons 12, 13, and 61. Therefore, this sample is negative for a KRAS mutation.	Wild type genotype
DE-0045357	Molecular	KRAS	KRAS	Wild-type (12, 13, and 61)	Wild type at codons 12, 13, and 61. Therefore, this sample is negative for a KRAS mutation.	Wild type genotype
DE-0045357	Molecular	BRAF	BRAF	Wild-type	Wild type at codons 464-469, and 600. Therefore, this sample is negative for a BRAF mutation.	Wild type genotype
DE-0045357	Molecular	EGFR	EGFR	Wild Type	Negative for EGFR mutations.	Wild type genotype
DE-0045572	Molecular	KRAS	KRAS	Wild-type (12, 13, and 61)	Wild type at codons 12, 13, and 61. Therefore, this sample is negative for a KRAS mutation.	Wild type genotype
DE-0045572	Molecular	EGFR	EGFR	Wild Type	Negative for EGFR mutations.	Wild type genotype
DE-0045645	Molecular	EGFR	EGFR	Wild Type	Negative for EGFR mutations. Benign sequence variants are not included on this report but are available upon request.	Wild type genotype
DE-0045645	Molecular	KRAS	KRAS	Wild-type (12, 13, and 61)	Wild type at codons 12, 13, and 61. Therefore, this sample is negative for a KRAS mutation.	Wild type genotype
DE-0045645	Molecular	BRAF	BRAF	Wild-type	Wild type at codons 464-469, and 600. Therefore, this sample is negative for a BRAF mutation.	Wild type genotype
DE-0045763	Molecular	KRAS	KRAS	Wild-type (12, 13, and 61)	Wild type at codons 12, 13, and 61. Therefore, this sample is negative for a KRAS mutation.	Wild type genotype
DE-0046276	Molecular	KRAS	KRAS	Wild-type (12, 13, and 61)	Wild type at codons 12, 13, and 61. Therefore, this sample is negative for a KRAS mutation.	Wild type genotype
DE-0047364	Molecular	KRAS	KRAS	Wild-type (12, 13, and 61)	Wild type at codons 12, 13, and 61. Therefore, this sample is negative for a KRAS mutation.	Wild type genotype
DE-0047568	Molecular	KRAS	KRAS	Wild-type (12, 13, and 61)	Wild type at codons 12, 13, and 61. Therefore, this sample is negative for a KRAS mutation.	Wild type genotype
DE-0047568	Molecular	PIK3CA	PIK3CA	Wild Type	Negative for a mutation in PIK3CA.	Wild type genotype
DE-0048007	Molecular	KRAS	KRAS	Wild-type (12, 13, and 61)	Wild type at codons 12, 13, and 61. Therefore, this sample is negative for a KRAS mutation.	Wild type genotype
DE-0048058	Molecular	KRAS	KRAS	Wild-type (12 and 13)	Wild type at codons 12 and 13. Therefore, this sample is negative for a KRAS mutation.	Wild type genotype
DE-0048408	Molecular	KRAS	KRAS	Wild-type (12, 13, and 61)	Wild type at codons 12, 13, and 61. Therefore, this sample is negative for a KRAS mutation.	Wild type genotype
DE-0048690	Molecular	BRAF	BRAF	Wild-type	Wild type at codons 464-469, and 600. Therefore, this sample is negative for a BRAF mutation.	Wild type genotype
DE-0048905	Molecular	KRAS	KRAS	Wild-type (12, 13, and 61)	Wild type at codons 12, 13, and 61. Therefore, this sample is negative for a KRAS mutation.	Wild type genotype
DE-0049232	Molecular	PIK3CA	PIK3CA	Wild Type	Negative for a mutation in PIK3CA.	Wild type genotype
DE-0049365	Molecular	BRAF	BRAF	Wild-type	Wild type at codons 464-469, and 600. Therefore, this sample is negative for a BRAF mutation.	Wild type genotype
DE-0049365	Molecular	EGFR	EGFR	Wild Type	Negative for EGFR mutations. Benign sequence variants are not included on this report but are available upon request.	Wild type genotype
DE-0049365	Molecular	KRAS	KRAS	Wild-type (12, 13, and 61)	Wild type at codons 12, 13, and 61. Therefore, this sample is negative for a KRAS mutation.	Wild type genotype
DE-0049365	Molecular	PIK3CA	PIK3CA	Wild Type	Negative for a mutation in PIK3CA.	Wild type genotype
DE-0049924	Molecular	KRAS	KRAS	Wild-type (12, 13, and 61)	Wild type at codons 12, 13, and 61. Therefore, this sample is negative for a KRAS mutation.	Wild type genotype
DE-0049924	Molecular	BRAF	BRAF	Wild-type	Wild type at codons 464-469, and 600. Therefore, this sample is negative for a BRAF mutation.	Wild type genotype
DE-0049924	Molecular	PIK3CA	PIK3CA	Wild Type	Negative for a mutation in PIK3CA.	Wild type genotype
DE-0050286	Molecular	KRAS	KRAS	Wild-type (12, 13, and 61)	Wild type at codons 12, 13, and 61. Therefore, this sample is negative for a KRAS mutation.	Wild type genotype
DE-0050422	Molecular	KRAS	KRAS	Wild-type (12, 13, and 61)	Wild type at codons 12, 13, and 61. Therefore, this sample is negative for a KRAS mutation.	Wild type genotype
DE-0050422	Molecular	NRAS	NRAS	Wild-type (12, 13, and 61)	Wild type at codons 12, 13, and 61. Therefore, this sample is negative for a NRAS mutation.	Wild type genotype
DE-0050422	Molecular	PIK3CA	PIK3CA	Mutated - Exon 9	Positive for a p.E545K (c.1633G>A) mutation in exon 9 of the PIK3CA.	Mutated
DE-0050711	Molecular	KRAS	KRAS	Wild-type (12, 13, and 61)	Wild type at codons 12, 13, and 61. Therefore, this sample is negative for a KRAS mutation.	Wild type genotype
DE-0051324	Molecular	KRAS	KRAS	Wild-type (12, 13, and 61)	Wild type at codons 12, 13, and 61. Therefore, this sample is negative for a KRAS mutation.	Wild type genotype
DE-0052748	Molecular	KRAS	KRAS	Wild-type (12, 13, and 61)	Wild type at codons 12, 13, and 61. Therefore, this sample is negative for a KRAS mutation.	Wild type genotype
DE-0053856	Molecular	KRAS	KRAS	Wild-type (12, 13, and 61)	Wild type at codons 12, 13, and 61. Therefore, this sample is negative for a KRAS mutation.	Wild type genotype
DE-0054066	Molecular	KRAS	KRAS	Wild-type (12, 13, and 61)	Wild type at codons 12, 13, and 61. Therefore, this sample is negative for a KRAS mutation.	Wild type genotype
DE-0054629	Molecular	KRAS	KRAS	Wild-type (12, 13, and 61)	Wild type at codons 12, 13, and 61. Therefore, this sample is negative for a KRAS mutation.	Wild type genotype
DE-0055190	Molecular	PIK3CA	PIK3CA	Wild Type	Negative for a mutation in PIK3CA.	Wild type genotype
DE-0055190	Molecular	EGFR	EGFR	Wild Type	Negative for EGFR mutations. Benign sequence variants are not included on this report but are available upon request.	Wild type genotype
DE-0055474	Molecular	KRAS	KRAS	Wild-type (12, 13, and 61)	Wild type at codons 12, 13, and 61. Therefore, this sample is negative for a KRAS mutation.	Wild type genotype
DE-0055900	Molecular	PIK3CA	PIK3CA	Mutated - Exon 9	Positive for a p.E545K (c.1633G>A) mutation in exon 9 of the PIK3CA.	Mutated
DE-0055900	Molecular	KRAS	KRAS	Wild-type (12, 13, and 61)	Wild type at codons 12, 13, and 61. Therefore, this sample is negative for a KRAS mutation.	Wild type genotype
DE-0055900	Molecular	BRAF	BRAF	Wild-type	Wild type at codons 464-469, and 600. Therefore, this sample is negative for a BRAF mutation.	Wild type genotype
DE-0056157	Molecular	KRAS	KRAS	Wild-type (12, 13, and 61)	Wild type at codons 12, 13, and 61. Therefore, this sample is negative for a KRAS mutation.	Wild type genotype
DE-0056610	Molecular	EGFR	EGFR	Test Canceled - Insufficient Tissue	Molecular Testing could not be performed, see comment below.	Test not performed
DE-0057043	Molecular	PIK3CA	PIK3CA	Wild Type	Negative for a mutation in PIK3CA.	Wild type genotype
DE-0057043	Molecular	BRAF	BRAF	Wild-type	Wild type at codons 464-469, and 600. Therefore, this sample is negative for a BRAF mutation.	Wild type genotype
DE-0057043	Molecular	KRAS	KRAS	Wild-type (12, 13, and 61)	Wild type at codons 12, 13, and 61. Therefore, this sample is negative for a KRAS mutation.	Wild type genotype
DE-0057090	Molecular	PIK3CA	PIK3CA	Mutated - Exon 9	Positive for a p.E545K (c.1633G>A) mutation in exon 9 of the PIK3CA.	Mutated
DE-0057090	Molecular	KRAS	KRAS	Indeterminate	See Comment Below.	Indeterminate
DE-0057090	Molecular	BRAF	BRAF	Wild-type	Wild type at codons 464-469, and 600. Therefore, this sample is negative for a BRAF mutation.	Wild type genotype
DE-0059215	Molecular	KRAS	KRAS	Wild-type (12, 13, and 61)	Wild type at codons 12, 13, and 61. Therefore, this sample is negative for a KRAS mutation.	Wild type genotype
DE-0059215	Molecular	EGFR	EGFR	Indeterminate	See Comments Below.	Indeterminate
DE-0060105	Molecular	KRAS	KRAS	Wild-type (12, 13, and 61)	Wild type at codons 12, 13, and 61. Therefore, this sample is negative for a KRAS mutation.	Wild type genotype
DE-0062091	Sanger SEQ	BRAF	BRAF	Wild Type	Negative for a BRAF mutation.	Wild Type
DE-0062091	FA	ALK	ALK	Negative	Negative for a ALK translocation.	Negative
DE-0062091	Sanger SEQ	c-kit	c-kit	Wild Type	Negative for c-KIT mutations.	Wild Type
DE-0062091	Sanger SEQ	KRAS	KRAS	Wild Type	Negative for a KRAS mutation.	Wild Type
DE-0062091	Sanger SEQ	KRAS G13D	KRAS G13D	Absent	Negative for the p.G13D (c.38G>A) mutation in exon 2 of KRAS.	Absent
DE-0062091	Sanger SEQ	PIK3CA	PIK3CA	Wild Type	Negative for a PIK3CA mutation.	Wild Type
DE-0062091	Sanger SEQ	NRAS	NRAS	Wild Type	Negative for a NRAS mutation	Wild Type
DE-0062272	Sanger SEQ	KRAS G13D	KRAS G13D	Absent	Negative for the p.G13D (c.38G>A) mutation in exon 2 of KRAS.	Absent
DE-0062272	Sanger SEQ	KRAS	KRAS	Wild Type	Negative for a KRAS mutation.	Wild Type
DE-0062272	Sanger SEQ	c-kit	c-kit	Indeterminate	Indeterminate, see comment below.	Indeterminate
DE-0062272	Sanger SEQ	PIK3CA	PIK3CA	Indeterminate	Indeterminate, see comment below.	Indeterminate
DE-0062272	Sanger SEQ	BRAF	BRAF	Wild Type	Negative for a BRAF mutation.	Wild Type
DE-0062272	FA	ALK	ALK	Negative	Negative for a ALK translocation.	Negative
DE-0062272	Sanger SEQ	NRAS	NRAS	Indeterminate	Indeterminate, see comment below.	Indeterminate
DE-0062348	Sanger SEQ	NRAS	NRAS	Indeterminate	Indeterminate, see comment below.	Indeterminate
DE-0062348	Sanger SEQ	c-KIT	c-KIT	Wild Type	Negative for c-KIT mutations.	Wild Type
DE-0062348	Sanger SEQ	KRAS	KRAS	Wild Type	Negative for a KRAS mutation.	Wild Type
DE-0062348	Sanger SEQ	KRAS G13D	KRAS G13D	Absent	Negative for the p.G13D (c.38G>A) mutation in exon 2 of KRAS.	Absent
DE-0062348	Sanger SEQ	PIK3CA	PIK3CA	Wild Type	Negative for a PIK3CA mutation.	Wild Type
DE-0062348	FA	ALK	ALK	Indeterminate	Indeterminate, see comment below.	Indeterminate
DE-0062348	Sanger SEQ	BRAF	BRAF	Wild Type	Negative for a BRAF mutation.	Wild Type
DE-0062483	Sanger SEQ	PIK3CA	PIK3CA	Indeterminate	Indeterminate, see comment below.	Indeterminate
DE-0062483	FA	ALK	ALK	Indeterminate	Indeterminate, see comment below.	Indeterminate
DE-0062483	Sanger SEQ	KRAS G13D	KRAS G13D	Absent	Negative for the p.G13D (c.38G>A) mutation in exon 2 of KRAS.	Absent
DE-0062483	Sanger SEQ	KRAS	KRAS	Wild Type	Negative for a KRAS mutation.	Wild Type
DE-0062483	Sanger SEQ	NRAS	NRAS	Indeterminate	Indeterminate, see comment below.	Indeterminate
DE-0062483	Sanger SEQ	BRAF	BRAF	Indeterminate	Indeterminate, see comment below.	Indeterminate
DE-0062483	Sanger SEQ	c-kit	c-kit	Indeterminate	Indeterminate, see comment below.	Indeterminate
DE-0062987	Sanger SEQ	BRAF	BRAF	Indeterminate	Indeterminate, see comment below.	Indeterminate
DE-0062987	Sanger SEQ	KRAS	KRAS	Wild Type	Negative for a KRAS mutation.	Wild Type
DE-0062987	Sanger SEQ	KRAS G13D	KRAS G13D	Absent	Negative for the p.G13D (c.38G>A) mutation in exon 2 of KRAS.	Absent
DE-0062987	Sanger SEQ	PIK3CA	PIK3CA	Wild Type	Negative for a PIK3CA mutation.	Wild Type
DE-0063019	Sanger SEQ	BRAF	BRAF	Wild Type	Negative for a BRAF mutation.	Wild Type
DE-0063019	Sanger SEQ	KRAS	KRAS	Wild Type	Negative for a KRAS mutation.	Wild Type
DE-0063019	Sanger SEQ	KRAS G13D	KRAS G13D	Absent	Negative for the p.G13D (c.38G>A) mutation in exon 2 of KRAS.	Absent
DE-0063019	Sanger SEQ	PIK3CA	PIK3CA	Wild Type	Negative for a PIK3CA mutation.	Wild Type
DE-0063047	Sanger SEQ	c-KIT	c-KIT	Wild Type	Negative for c-KIT mutations.	Wild Type
DE-0063047	Sanger SEQ	NRAS	NRAS	Indeterminate	Indeterminate, see comment below.	Indeterminate
DE-0063047	Sanger SEQ	PIK3CA	PIK3CA	Wild Type	Negative for a PIK3CA mutation.	Wild Type
DE-0063047	FA	ALK	ALK	Indeterminate	Indeterminate, see comment below.	Indeterminate
DE-0063047	Sanger SEQ	KRAS	KRAS	Wild Type	Negative for a KRAS mutation.	Wild Type
DE-0063047	Sanger SEQ	KRAS G13D	KRAS G13D	Absent	Negative for the p.G13D (c.38G>A) mutation in exon 2 of KRAS.	Absent
DE-0063047	Sanger SEQ	BRAF	BRAF	Wild Type	Negative for a BRAF mutation.	Wild Type
DE-0063963	Sanger SEQ	PIK3CA	PIK3CA	Wild Type	Negative for a PIK3CA mutation.	Wild Type
DE-0063963	Sanger SEQ	BRAF	BRAF	Wild Type	Negative for a BRAF mutation.	Wild Type
DE-0063963	Sanger SEQ	KRAS	KRAS	Wild Type	Negative for a KRAS mutation.	Wild Type
DE-0063963	Sanger SEQ	KRAS G13D	KRAS G13D	Absent	Negative for the p.G13D (c.38G>A) mutation in exon 2 of KRAS.	Absent
DE-0064015	Sanger SEQ	KRAS G13D	KRAS G13D	Absent	Negative for the p.G13D (c.38G>A) mutation in exon 2 of KRAS.	Absent
DE-0064015	Sanger SEQ	KRAS	KRAS	Wild Type	Negative for a KRAS mutation.	Wild Type
DE-0064015	Sanger SEQ	BRAF	BRAF	Wild Type	Negative for a BRAF mutation.	Wild Type
DE-0064015	Sanger SEQ	PIK3CA	PIK3CA	Wild Type	Negative for a PIK3CA mutation.	Wild Type
DE-0064367	Sanger SEQ	BRAF	BRAF	Wild Type	Negative for a BRAF mutation.	Wild Type
DE-0064367	Sanger SEQ	PIK3CA	PIK3CA	Wild Type	Negative for a PIK3CA mutation.	Wild Type
DE-0064367	Sanger SEQ	KRAS	KRAS	Wild Type	Negative for a KRAS mutation.	Wild Type
DE-0064367	Sanger SEQ	KRAS G13D	KRAS G13D	Absent	Negative for the p.G13D (c.38G>A) mutation in exon 2 of KRAS.	Absent
DE-0064716	Sanger SEQ	BRAF	BRAF	Wild Type	Negative for a BRAF mutation.	Wild Type
DE-0064716	Sanger SEQ	KRAS	KRAS	Wild Type	Negative for a KRAS mutation.	Wild Type
DE-0064716	Sanger SEQ	KRAS G13D	KRAS G13D	Absent	Negative for the p.G13D (c.38G>A) mutation in exon 2 of KRAS.	Absent
DE-0064716	Sanger SEQ	PIK3CA	PIK3CA	Exon 9	Positive for a p.E542K (c.1624G>A) mutation in exon 9 of the PIK3CA.	Mutated
DE-0064765	Sanger SEQ	BRAF	BRAF	Wild Type	Negative for a BRAF mutation.	Wild Type
DE-0064765	Sanger SEQ	PIK3CA	PIK3CA	Indeterminate - Exon fail	Indeterminate, see comment below.	Indeterminate
DE-0064765	Sanger SEQ	KRAS	KRAS	Wild Type	Negative for a KRAS mutation.	Wild Type
DE-0064765	Sanger SEQ	KRAS G13D	KRAS G13D	Absent	Negative for the p.G13D (c.38G>A) mutation in exon 2 of KRAS.	Absent
DE-0064940	Sanger SEQ	BRAF	BRAF	Wild Type	Negative for a BRAF mutation.	Wild Type
DE-0064940	Sanger SEQ	KRAS G13D	KRAS G13D	Absent	Negative for the p.G13D (c.38G>A) mutation in exon 2 of KRAS.	Absent
DE-0064940	Sanger SEQ	KRAS	KRAS	Wild Type	Negative for a KRAS mutation.	Wild Type
DE-0064940	Sanger SEQ	PIK3CA	PIK3CA	Wild Type	Negative for a PIK3CA mutation.	Wild Type
DE-0065127	Sanger SEQ	PIK3CA	PIK3CA	Wild Type	Negative for a PIK3CA mutation.	Wild Type
DE-0065127	Sanger SEQ	BRAF	BRAF	Wild Type	Negative for a BRAF mutation.	Wild Type
DE-0065127	Sanger SEQ	KRAS G13D	KRAS G13D	Absent	Negative for the p.G13D (c.38G>A) mutation in exon 2 of KRAS.	Absent
DE-0065127	Sanger SEQ	KRAS	KRAS	Wild Type	Negative for a KRAS mutation.	Wild Type
DE-0065843	Sanger SEQ	KRAS G13D	KRAS G13D	Absent	Negative for the p.G13D (c.38G>A) mutation in exon 2 of KRAS.	Absent
DE-0065843	Sanger SEQ	KRAS	KRAS	Wild Type	Negative for a KRAS mutation.	Wild Type
DE-0065843	Sanger SEQ	BRAF	BRAF	Wild Type	Negative for a BRAF mutation.	Wild Type
DE-0065843	Sanger SEQ	NRAS	NRAS	Wild Type	Negative for a NRAS mutation	Wild Type
DE-0065843	FA	ALK	ALK	Negative	Negative for a ALK translocation.	Negative
DE-0065843	Sanger SEQ	c-KIT	c-KIT	Wild Type	Negative for c-KIT mutations.	Wild Type
DE-0065843	Sanger SEQ	PIK3CA	PIK3CA	Exon 9	Positive for a c.1633G>A, p.E545K mutation in exon 9 of the PIK3CA.	Mutated
DE-0066181	Sanger SEQ	PIK3CA	PIK3CA	Wild Type	Negative for a PIK3CA mutation.	Wild Type
DE-0066181	FA	ALK	ALK	Negative	Negative for a ALK translocation.	Negative
DE-0066181	Sanger SEQ	KRAS G13D	KRAS G13D	Absent	Negative for the p.G13D (c.38G>A) mutation in exon 2 of KRAS.	Absent
DE-0066181	Sanger SEQ	KRAS	KRAS	Wild Type	Negative for a KRAS mutation.	Wild Type
DE-0066181	Sanger SEQ	c-KIT	c-KIT	Wild Type	Negative for c-KIT mutations.	Wild Type
DE-0066181	Sanger SEQ	NRAS	NRAS	Wild Type	Negative for a NRAS mutation	Wild Type
DE-0066181	Sanger SEQ	BRAF	BRAF	Wild Type	Negative for a BRAF mutation.	Wild Type
DE-0066210	Sanger SEQ	BRAF	BRAF	Wild Type	Negative for a BRAF mutation.	Wild Type
DE-0066210	Sanger SEQ	NRAS	NRAS	Wild Type	Negative for a NRAS mutation	Wild Type
DE-0066210	Sanger SEQ	c-KIT	c-KIT	Indeterminate - Exon fail	Indeterminate, see comment below.	Indeterminate
DE-0066210	FA	ALK	ALK	Negative	Negative for a ALK translocation.	Negative
DE-0066210	Sanger SEQ	PIK3CA	PIK3CA	Exon 9	Positive for a p.E545Q (c.1633G>C) mutation in exon 9 of the PIK3CA.	Mutated
DE-0066210	Sanger SEQ	KRAS G13D	KRAS G13D	Absent	Negative for the p.G13D (c.38G>A) mutation in exon 2 of KRAS.	Absent
DE-0066210	Sanger SEQ	KRAS	KRAS	Wild Type	Negative for a KRAS mutation.	Wild Type
DE-0066214	Sanger SEQ	c-KIT	c-KIT	Wild Type	Negative for c-KIT mutations.	Wild Type
DE-0066214	FA	ALK	ALK	Negative	Negative for a ALK translocation.	Negative
DE-0066214	Sanger SEQ	BRAF	BRAF	Wild Type	Negative for a BRAF mutation.	Wild Type
DE-0066214	Sanger SEQ	KRAS	KRAS	Wild Type	Negative for a KRAS mutation.	Wild Type
DE-0066214	Sanger SEQ	KRAS G13D	KRAS G13D	Absent	Negative for the p.G13D (c.38G>A) mutation in exon 2 of KRAS.	Absent
DE-0066214	Sanger SEQ	PIK3CA	PIK3CA	Wild Type	Negative for a PIK3CA mutation.	Wild Type
DE-0066214	Sanger SEQ	NRAS	NRAS	Wild Type	Negative for a NRAS mutation	Wild Type
DE-0066780	Sanger SEQ	NRAS	NRAS	Indeterminate - Exon fail	Indeterminate, see comment below.	Indeterminate
DE-0066780	Sanger SEQ	c-KIT	c-KIT	Wild Type	Negative for c-KIT mutations.	Wild Type
DE-0066780	Sanger SEQ	BRAF	BRAF	Wild Type	Negative for a BRAF mutation.	Wild Type
DE-0066780	Sanger SEQ	KRAS	KRAS	Wild Type	Negative for a KRAS mutation.	Wild Type
DE-0066780	Sanger SEQ	KRAS G13D	KRAS G13D	Absent	Negative for the p.G13D (c.38G>A) mutation in exon 2 of KRAS.	Absent
DE-0066780	Sanger SEQ	PIK3CA	PIK3CA	Indeterminate - Exon fail	Indeterminate, see comment below.	Indeterminate
DE-0066780	FA	ALK	ALK	Negative	Negative for a ALK translocation.	Negative
DE-0066801	Sanger SEQ	NRAS	NRAS	Wild Type	Negative for a NRAS mutation	Wild Type
DE-0066801	Sanger SEQ	KRAS	KRAS	Wild Type	Negative for a KRAS mutation.	Wild Type
DE-0066801	Sanger SEQ	KRAS G13D	KRAS G13D	Absent	Negative for the p.G13D (c.38G>A) mutation in exon 2 of KRAS.	Absent
DE-0066801	Sanger SEQ	PIK3CA	PIK3CA	Wild Type	Negative for a PIK3CA mutation.	Wild Type
DE-0066801	FA	ALK	ALK	Negative	Negative for a ALK translocation.	Negative
DE-0066801	Sanger SEQ	BRAF	BRAF	Wild Type	Negative for a BRAF mutation.	Wild Type
DE-0066801	Sanger SEQ	c-KIT	c-KIT	Wild Type	Negative for c-KIT mutations.	Wild Type
DE-0066810	Sanger SEQ	BRAF	BRAF	Wild Type	Negative for a BRAF mutation.	Wild Type
DE-0066810	Sanger SEQ	PIK3CA	PIK3CA	Wild Type	Negative for a PIK3CA mutation.	Wild Type
DE-0066810	Sanger SEQ	KRAS G13D	KRAS G13D	Absent	Negative for the p.G13D (c.38G>A) mutation in exon 2 of KRAS.	Absent
DE-0066810	Sanger SEQ	KRAS	KRAS	Wild Type	Negative for a KRAS mutation.	Wild Type
DE-0066812	Sanger SEQ	BRAF	BRAF	Wild Type	Negative for a BRAF mutation.	Wild Type
DE-0066812	Sanger SEQ	c-KIT	c-KIT	Indeterminate - Exon fail	Indeterminate, see comment below.	Indeterminate
DE-0066812	FA	ALK	ALK	Negative	Negative for a ALK translocation.	Negative
DE-0066812	Sanger SEQ	NRAS	NRAS	Wild Type	Negative for a NRAS mutation	Wild Type
DE-0066812	Sanger SEQ	KRAS G13D	KRAS G13D	Absent	Negative for the p.G13D (c.38G>A) mutation in exon 2 of KRAS.	Absent
DE-0066812	Sanger SEQ	KRAS	KRAS	Wild Type	Negative for a KRAS mutation.	Wild Type
DE-0066812	Sanger SEQ	PIK3CA	PIK3CA	Wild Type	Negative for a PIK3CA mutation.	Wild Type
DE-0066877	Sanger SEQ	PIK3CA	PIK3CA	Wild Type	Negative for a PIK3CA mutation.	Wild Type
DE-0066877	Sanger SEQ	BRAF	BRAF	Wild Type	Negative for a BRAF mutation.	Wild Type
DE-0067308	Sanger SEQ	c-KIT	c-KIT	Mutated - Other	Positive for a c.1693G>A, p.G565R mutation in exon 11 of c-KIT.	Variant of Unknown Significance
DE-0067308	Sanger SEQ	PIK3CA	PIK3CA	Indeterminate - Gene fail	Indeterminate, see comment below.	Indeterminate
DE-0067308	Sanger SEQ	NRAS	NRAS	DNA QNS	Molecular Testing could not be performed, see comment below.	Test not performed
DE-0067308	Sanger SEQ	BRAF	BRAF	Wild Type	Negative for a BRAF mutation.	Wild Type
DE-0067308	Sanger SEQ	KRAS G13D	KRAS G13D	Absent	Negative for the p.G13D (c.38G>A) mutation in exon 2 of KRAS.	Absent
DE-0067308	Sanger SEQ	KRAS	KRAS	Wild Type	Negative for a KRAS mutation.	Wild Type
DE-0067460	Sanger SEQ	KRAS	KRAS	Wild Type	Negative for a KRAS mutation.	Wild Type
DE-0067460	Sanger SEQ	KRAS G13D	KRAS G13D	Absent	Negative for the p.G13D (c.38G>A) mutation in exon 2 of KRAS.	Absent
DE-0067460	Sanger SEQ	PIK3CA	PIK3CA	Wild Type	Negative for a PIK3CA mutation.	Wild Type
DE-0067460	FA	ALK	ALK	Negative	Negative for a ALK translocation.	Negative
DE-0067460	Sanger SEQ	c-KIT	c-KIT	Wild Type	Negative for c-KIT mutations.	Wild Type
DE-0067460	Sanger SEQ	BRAF	BRAF	Wild Type	Negative for a BRAF mutation.	Wild Type
DE-0067460	Sanger SEQ	NRAS	NRAS	Indeterminate - Exon fail	Indeterminate, see comment below.	Indeterminate
DE-0067617	Sanger SEQ	BRAF	BRAF	Wild Type	Negative for a BRAF mutation.	Wild Type
DE-0067617	FA	ALK	ALK	Negative	Negative for a ALK translocation.	Negative
DE-0067617	Sanger SEQ	PIK3CA	PIK3CA	Wild Type	Negative for a PIK3CA mutation.	Wild Type
DE-0067617	Sanger SEQ	KRAS G13D	KRAS G13D	Absent	Negative for the p.G13D (c.38G>A) mutation in exon 2 of KRAS.	Absent
DE-0067617	Sanger SEQ	KRAS	KRAS	Wild Type	Negative for a KRAS mutation.	Wild Type
DE-0067617	Sanger SEQ	NRAS	NRAS	Wild Type	Negative for a NRAS mutation	Wild Type
DE-0067617	Sanger SEQ	c-KIT	c-KIT	Indeterminate - Exon fail	Indeterminate, see comment below.	Indeterminate
DE-0069134	Sanger SEQ	KRAS G13D	KRAS G13D	Absent	Negative for the p.G13D (c.38G>A) mutation in exon 2 of KRAS.	Absent
DE-0069134	Sanger SEQ	KRAS	KRAS	Wild Type	Negative for a KRAS mutation.	Wild Type
DE-0069134	Sanger SEQ	c-KIT	c-KIT	Indeterminate - Exon fail	Indeterminate, see comment below.	Indeterminate
DE-0069134	Sanger SEQ	PIK3CA	PIK3CA	Wild Type	Negative for a PIK3CA mutation.	Wild Type
DE-0069134	Sanger SEQ	BRAF	BRAF	Wild Type	Negative for a BRAF mutation.	Wild Type
DE-0069134	Sanger SEQ	NRAS	NRAS	Indeterminate - Gene fail	Indeterminate, see comment below.	Indeterminate
DE-0069214	Sanger SEQ	NRAS	NRAS	Indeterminate - Exon fail	Indeterminate, see comment below.	Indeterminate
DE-0069214	Sanger SEQ	PIK3CA	PIK3CA	Wild Type	Negative for a PIK3CA mutation.	Wild Type
DE-0069214	Sanger SEQ	c-KIT	c-KIT	Wild Type	Negative for c-KIT mutations.	Wild Type
DE-0069214	Sanger SEQ	BRAF	BRAF	Wild Type	Negative for a BRAF mutation.	Wild Type
DE-0069214	Sanger SEQ	KRAS G13D	KRAS G13D	Absent	Negative for the p.G13D (c.38G>A) mutation in exon 2 of KRAS.	Absent
DE-0069214	Sanger SEQ	KRAS	KRAS	G12,G13	Positive for a c.34G>T, p.G12C mutation in exon 2 of KRAS.	Mutated
DE-0069519	Sanger SEQ	c-KIT	c-KIT	Wild Type	Negative for c-KIT mutations.	Wild Type
DE-0069519	Sanger SEQ	NRAS	NRAS	DNA QNS	Molecular Testing could not be performed, see comment below.	Test not performed
DE-0069519	Sanger SEQ	BRAF	BRAF	Wild Type	Negative for a BRAF mutation.	Wild Type
DE-0069519	Sanger SEQ	KRAS G13D	KRAS G13D	Absent	Negative for the p.G13D (c.38G>A) mutation in exon 2 of KRAS.	Absent
DE-0069519	Sanger SEQ	KRAS	KRAS	Wild Type	Negative for a KRAS mutation.	Wild Type
DE-0069519	Sanger SEQ	PIK3CA	PIK3CA	Wild Type	Negative for a PIK3CA mutation.	Wild Type
DE-0069653	Sanger SEQ	PIK3CA	PIK3CA	Wild Type	Negative for a PIK3CA mutation.	Wild Type
DE-0069653	Sanger SEQ	NRAS	NRAS	Wild Type	Negative for a NRAS mutation	Wild Type
DE-0069653	Sanger SEQ	c-KIT	c-KIT	Wild Type	Negative for c-KIT mutations.	Wild Type
DE-0069653	Sanger SEQ	BRAF	BRAF	Wild Type	Negative for a BRAF mutation.	Wild Type
DE-0069653	Sanger SEQ	KRAS	KRAS	Wild Type	Negative for a KRAS mutation.	Wild Type
DE-0069653	Sanger SEQ	KRAS G13D	KRAS G13D	Absent	Negative for the p.G13D (c.38G>A) mutation in exon 2 of KRAS.	Absent
DE-0069711	Sanger SEQ	BRAF	BRAF	Wild Type	Negative for a BRAF mutation.	Wild Type
DE-0069711	Sanger SEQ	KRAS	KRAS	Wild Type	Negative for a KRAS mutation.	Wild Type
DE-0069711	Sanger SEQ	KRAS G13D	KRAS G13D	Absent	Negative for the p.G13D (c.38G>A) mutation in exon 2 of KRAS.	Absent
DE-0069711	Sanger SEQ	PIK3CA	PIK3CA	Wild Type	Negative for a PIK3CA mutation.	Wild Type
DE-0069711	Sanger SEQ	NRAS	NRAS	Wild Type	Negative for a NRAS mutation	Wild Type
DE-0069711	Sanger SEQ	c-KIT	c-KIT	Indeterminate - Exon fail	Indeterminate, see comment below.	Indeterminate
DE-0069788	Sanger SEQ	c-KIT	c-KIT	Wild Type	Negative for c-KIT mutations.	Wild Type
DE-0069788	Sanger SEQ	NRAS	NRAS	Wild Type	Negative for a NRAS mutation	Wild Type
DE-0069788	Sanger SEQ	KRAS	KRAS	Wild Type	Negative for a KRAS mutation.	Wild Type
DE-0069788	Sanger SEQ	KRAS G13D	KRAS G13D	Absent	Negative for the p.G13D (c.38G>A) mutation in exon 2 of KRAS.	Absent
DE-0069788	Sanger SEQ	PIK3CA	PIK3CA	Exon 9	Positive for a p.E545K (c.1633G>A) mutation in exon 9 of the PIK3CA.	Mutated
DE-0069788	Sanger SEQ	BRAF	BRAF	Wild Type	Negative for a BRAF mutation.	Wild Type
DE-0070226	Sanger SEQ	BRAF	BRAF	Indeterminate - Exon fail	Indeterminate, see comment below.	Indeterminate
DE-0070226	Sanger SEQ	KRAS	KRAS	Wild Type	Negative for a KRAS mutation.	Wild Type
DE-0070226	Sanger SEQ	KRAS G13D	KRAS G13D	Absent	Negative for the p.G13D (c.38G>A) mutation in exon 2 of KRAS.	Absent
DE-0070226	Sanger SEQ	c-KIT	c-KIT	Wild Type	Negative for c-KIT mutations.	Wild Type
DE-0070226	Sanger SEQ	PIK3CA	PIK3CA	Wild Type	Negative for a PIK3CA mutation.	Wild Type
DE-0070226	Sanger SEQ	NRAS	NRAS	DNA QNS	Molecular Testing could not be performed, see comment below.	Test not performed
DE-0070227	Sanger SEQ	c-KIT	c-KIT	Wild Type	Negative for c-KIT mutations.	Wild Type
DE-0070227	Sanger SEQ	PIK3CA	PIK3CA	Wild Type	Negative for a PIK3CA mutation.	Wild Type
DE-0070227	Sanger SEQ	BRAF	BRAF	Wild Type	Negative for a BRAF mutation.	Wild Type
DE-0070227	Sanger SEQ	NRAS	NRAS	DNA QNS	Molecular Testing could not be performed, see comment below.	Test not performed
DE-0070227	Sanger SEQ	KRAS G13D	KRAS G13D	Indeterminate	Indeterminate, see comment below.	Indeterminate
DE-0070227	Sanger SEQ	KRAS	KRAS	Indeterminate - Exon fail	Indeterminate, see comment below.	Indeterminate
DE-0070297	Sanger SEQ	PIK3CA	PIK3CA	Wild Type	Negative for a PIK3CA mutation.	Wild Type
DE-0070297	Sanger SEQ	c-KIT	c-KIT	Indeterminate - Exon fail	Indeterminate, see comment below.	Indeterminate
DE-0070297	Sanger SEQ	NRAS	NRAS	Wild Type	Negative for a NRAS mutation	Wild Type
DE-0070297	Sanger SEQ	KRAS	KRAS	Wild Type	Negative for a KRAS mutation.	Wild Type
DE-0070297	Sanger SEQ	KRAS G13D	KRAS G13D	Absent	Negative for the p.G13D (c.38G>A) mutation in exon 2 of KRAS.	Absent
DE-0070297	Sanger SEQ	BRAF	BRAF	Wild Type	Negative for a BRAF mutation.	Wild Type
DE-0070938	Sanger SEQ	PIK3CA	PIK3CA	Wild Type	Negative for a PIK3CA mutation.	Wild Type
DE-0070938	Sanger SEQ	NRAS	NRAS	Wild Type	Negative for a NRAS mutation	Wild Type
DE-0070938	Sanger SEQ	BRAF	BRAF	Wild Type	Negative for a BRAF mutation.	Wild Type
DE-0070938	Sanger SEQ	KRAS	KRAS	Wild Type	Negative for a KRAS mutation.	Wild Type
DE-0070938	Sanger SEQ	KRAS G13D	KRAS G13D	Absent	Negative for the p.G13D (c.38G>A) mutation in exon 2 of KRAS.	Absent
DE-0070938	Sanger SEQ	c-KIT	c-KIT	Wild Type	Negative for c-KIT mutations.	Wild Type
DE-0071435	Sanger SEQ	NRAS	NRAS	Wild Type	Negative for a NRAS mutation	Wild Type
DE-0071435	Sanger SEQ	KRAS	KRAS	Wild Type	Negative for a KRAS mutation.	Wild Type
DE-0071435	Sanger SEQ	KRAS G13D	KRAS G13D	Absent	Negative for the p.G13D (c.38G>A) mutation in exon 2 of KRAS.	Absent
DE-0071435	Sanger SEQ	c-KIT	c-KIT	Wild Type	Negative for c-KIT mutations.	Wild Type
DE-0071435	Sanger SEQ	BRAF	BRAF	Wild Type	Negative for a BRAF mutation.	Wild Type
DE-0071435	Sanger SEQ	PIK3CA	PIK3CA	Exon 9	Positive for a p. E545K (c.1633G>A) mutation in exon 9 of the PIK3CA.	Mutated
DE-0072155	Sanger SEQ	KRAS G13D	KRAS G13D	Absent	Negative for the p.G13D (c.38G>A) mutation in exon 2 of KRAS.	Absent
DE-0072155	Sanger SEQ	KRAS	KRAS	Wild Type	Negative for a KRAS mutation.	Wild Type
DE-0072155	Sanger SEQ	c-KIT	c-KIT	Indeterminate - Exon fail	Indeterminate, see comment below.	Indeterminate
DE-0072155	Sanger SEQ	NRAS	NRAS	Wild Type	Negative for a NRAS mutation	Wild Type
DE-0072155	Sanger SEQ	BRAF	BRAF	Wild Type	Negative for a BRAF mutation.	Wild Type
DE-0072155	Sanger SEQ	PIK3CA	PIK3CA	Wild Type	Negative for a PIK3CA mutation.	Wild Type
DE-0073306	Sanger SEQ	BRAF	BRAF	Wild Type	Negative for a BRAF mutation.	Wild Type
DE-0073306	Sanger SEQ	PIK3CA	PIK3CA	Wild Type	Negative for a PIK3CA mutation.	Wild Type
DE-0073306	Sanger SEQ	NRAS	NRAS	Wild Type	Negative for a NRAS mutation	Wild Type
DE-0073306	Sanger SEQ	c-KIT	c-KIT	Wild Type	Negative for c-KIT mutations.	Wild Type
DE-0073306	Sanger SEQ	KRAS	KRAS	Wild Type	Negative for a KRAS mutation.	Wild Type
DE-0073306	Sanger SEQ	KRAS G13D	KRAS G13D	Absent	Negative for the p.G13D (c.38G>A) mutation in exon 2 of KRAS.	Absent
DE-0073778	Sanger SEQ	PIK3CA	PIK3CA	Wild Type	Negative for a PIK3CA mutation.	Wild Type
DE-0073778	Sanger SEQ	NRAS	NRAS	Wild Type	Negative for a NRAS mutation	Wild Type
DE-0073778	Sanger SEQ	KRAS	KRAS	Wild Type	Negative for a KRAS mutation.	Wild Type
DE-0073778	Sanger SEQ	KRAS G13D	KRAS G13D	Absent	Negative for the p.G13D (c.38G>A) mutation in exon 2 of KRAS.	Absent
DE-0073778	Sanger SEQ	BRAF	BRAF	Wild Type	Negative for a BRAF mutation.	Wild Type
DE-0073778	Sanger SEQ	c-KIT	c-KIT	Wild Type	Negative for c-KIT mutations.	Wild Type
DE-0074299	Sanger SEQ	PIK3CA	PIK3CA	Exon 9	Positive for a p.E545K (c.1633G>A) mutation in exon 9 of the PIK3CA.	Mutated
DE-0074299	Sanger SEQ	KRAS	KRAS	Wild Type	Negative for a KRAS mutation.	Wild Type
DE-0074299	Sanger SEQ	KRAS G13D	KRAS G13D	Absent	Negative for the p.G13D (c.38G>A) mutation in exon 2 of KRAS.	Absent
DE-0074299	Sanger SEQ	c-KIT	c-KIT	Wild Type	Negative for c-KIT mutations.	Wild Type
DE-0074299	Sanger SEQ	BRAF	BRAF	Wild Type	Negative for a BRAF mutation.	Wild Type
DE-0074299	Sanger SEQ	NRAS	NRAS	Wild Type	Negative for a NRAS mutation	Wild Type
DE-0074407	Sanger SEQ	KRAS G13D	KRAS G13D	Absent	Negative for the p.G13D (c.38G>A) mutation in exon 2 of KRAS.	Absent
DE-0074407	Sanger SEQ	KRAS	KRAS	Wild Type	Negative for a KRAS mutation.	Wild Type
DE-0074407	Sanger SEQ	NRAS	NRAS	Wild Type	Negative for a NRAS mutation	Wild Type
DE-0074407	Sanger SEQ	BRAF	BRAF	Wild Type	Negative for a BRAF mutation.	Wild Type
DE-0074407	Sanger SEQ	PIK3CA	PIK3CA	Exon 9	Positive for a p.E545K (c.1633G>A) mutation in exon 9 of the PIK3CA.	Mutated
DE-0074407	Sanger SEQ	c-KIT	c-KIT	Wild Type	Negative for c-KIT mutations.	Wild Type
DE-0074604	Sanger SEQ	NRAS	NRAS	Wild Type	Negative for a NRAS mutation	Wild Type
DE-0074604	Sanger SEQ	BRAF	BRAF	Wild Type	Negative for a BRAF mutation.	Wild Type
DE-0074604	Sanger SEQ	KRAS	KRAS	Wild Type	Negative for a KRAS mutation.	Wild Type
DE-0074604	Sanger SEQ	KRAS G13D	KRAS G13D	Absent	Negative for the p.G13D (c.38G>A) mutation in exon 2 of KRAS.	Absent
DE-0074604	Sanger SEQ	c-KIT	c-KIT	Wild Type	Negative for c-KIT mutations.	Wild Type
DE-0074604	Sanger SEQ	PIK3CA	PIK3CA	Exon 9	Positive for a p.E542K (enter mutation here) mutation in exon 9 of the PIK3CA.	Mutated
DE-0076509	Sanger SEQ	NRAS	NRAS	Wild Type	Negative for a NRAS mutation	Wild Type
DE-0076509	Sanger SEQ	KRAS	KRAS	Wild Type	Negative for a KRAS mutation.	Wild Type
DE-0076509	Sanger SEQ	KRAS G13D	KRAS G13D	Absent	Negative for the p.G13D (c.38G>A) mutation in exon 2 of KRAS.	Absent
DE-0076509	Sanger SEQ	BRAF	BRAF	Wild Type	Negative for a BRAF mutation.	Wild Type
DE-0076509	Sanger SEQ	c-KIT	c-KIT	Wild Type	Negative for c-KIT mutations.	Wild Type
DE-0076509	Sanger SEQ	PIK3CA	PIK3CA	Wild Type	Negative for a PIK3CA mutation.	Wild Type
DE-0079044	Sanger SEQ	PIK3CA	PIK3CA	Wild Type	Negative for a PIK3CA mutation.	Wild Type
DE-0079044	Sanger SEQ	c-KIT	c-KIT	DNA QNS	Molecular Testing could not be performed, see comment below.	Test not performed
DE-0079044	Sanger SEQ	KRAS	KRAS	Wild Type	Negative for a KRAS mutation.	Wild Type
DE-0079044	Sanger SEQ	KRAS G13D	KRAS G13D	Absent	Negative for the p.G13D (c.38G>A) mutation in exon 2 of KRAS.	Absent
DE-0079044	Sanger SEQ	BRAF	BRAF	Wild Type	Negative for a BRAF mutation.	Wild Type
DE-0079044	Sanger SEQ	NRAS	NRAS	DNA QNS	Molecular Testing could not be performed, see comment below.	Test not performed
DE-0079472	Sanger SEQ	c-KIT	c-KIT	Wild Type	Negative for c-KIT mutations.	Wild Type
DE-0079472	Sanger SEQ	BRAF	BRAF	Wild Type	Negative for a BRAF mutation.	Wild Type
DE-0079472	Sanger SEQ	PIK3CA	PIK3CA	Wild Type	Negative for a PIK3CA mutation.	Wild Type
DE-0079472	Sanger SEQ	KRAS	KRAS	Wild Type	Negative for a KRAS mutation.	Wild Type
DE-0079472	Sanger SEQ	KRAS G13D	KRAS G13D	Absent	Negative for the p.G13D (c.38G>A) mutation in exon 2 of KRAS.	Absent
DE-0079472	Sanger SEQ	NRAS	NRAS	Wild Type	Negative for a NRAS mutation	Wild Type
DE-0079648	Sanger SEQ	BRAF	BRAF	Wild Type	Negative for a BRAF mutation.	Wild Type
DE-0079648	Sanger SEQ	c-KIT	c-KIT	Wild Type	Negative for c-KIT mutations.	Wild Type
DE-0079648	Sanger SEQ	PIK3CA	PIK3CA	Wild Type	Negative for a PIK3CA mutation.	Wild Type
DE-0079648	Sanger SEQ	NRAS	NRAS	Wild Type	Negative for a NRAS mutation	Wild Type
DE-0079648	Sanger SEQ	KRAS	KRAS	Wild Type	Negative for a KRAS mutation.	Wild Type
DE-0079648	Sanger SEQ	KRAS G13D	KRAS G13D	Absent	Negative for the p.G13D (c.38G>A) mutation in exon 2 of KRAS.	Absent
DE-0080416	Sanger SEQ	PIK3CA	PIK3CA	Wild Type	Negative for a PIK3CA mutation.	Wild Type
DE-0080416	Sanger SEQ	KRAS G13D	KRAS G13D	Absent	Negative for the p.G13D (c.38G>A) mutation in exon 2 of KRAS.	Absent
DE-0080416	Sanger SEQ	KRAS	KRAS	Wild Type	Negative for a KRAS mutation.	Wild Type
DE-0080416	Sanger SEQ	NRAS	NRAS	DNA QNS	Molecular Testing could not be performed, see comment below.	Test not performed
DE-0080416	Sanger SEQ	BRAF	BRAF	DNA QNS	Molecular Testing could not be performed, see comment below.	Test not performed
DE-0080416	Sanger SEQ	c-KIT	c-KIT	DNA QNS	Molecular Testing could not be performed, see comment below.	Test not performed
DE-0080418	Sanger SEQ	PIK3CA	PIK3CA	Exon 9	Positive for a p.E545K (c.1633G>A) mutation in exon 9 of the PIK3CA.	Mutated
DE-0080418	Sanger SEQ	c-KIT	c-KIT	Wild Type	Negative for c-KIT mutations.	Wild Type
DE-0080418	Sanger SEQ	BRAF	BRAF	Wild Type	Negative for a BRAF mutation.	Wild Type
DE-0080418	Sanger SEQ	NRAS	NRAS	Wild Type	Negative for a NRAS mutation	Wild Type
DE-0080418	Sanger SEQ	KRAS	KRAS	Wild Type	Negative for a KRAS mutation.	Wild Type
DE-0080418	Sanger SEQ	KRAS G13D	KRAS G13D	Absent	Negative for the p.G13D (c.38G>A) mutation in exon 2 of KRAS.	Absent
DE-0081088	Sanger SEQ	BRAF	BRAF	Wild Type	Negative for a BRAF mutation.	Wild Type
DE-0081088	Sanger SEQ	c-KIT	c-KIT	Wild Type	Negative for c-KIT mutations.	Wild Type
DE-0081088	Sanger SEQ	NRAS	NRAS	Wild Type	Negative for a NRAS mutation	Wild Type
DE-0081088	Sanger SEQ	KRAS G13D	KRAS G13D	Absent	Negative for the p.G13D (c.38G>A) mutation in exon 2 of KRAS.	Absent
DE-0081088	Sanger SEQ	KRAS	KRAS	Wild Type	Negative for a KRAS mutation.	Wild Type
DE-0081088	Sanger SEQ	PIK3CA	PIK3CA	Wild Type	Negative for a PIK3CA mutation.	Wild Type
DE-0082675	Sanger SEQ	KRAS G13D	KRAS G13D	Absent	Negative for the p.G13D (c.38G>A) mutation in exon 2 of KRAS.	Absent
DE-0082675	Sanger SEQ	KRAS	KRAS	Wild Type	Negative for a KRAS mutation.	Wild Type
DE-0082675	Sanger SEQ	c-KIT	c-KIT	Wild Type	Negative for c-KIT mutations.	Wild Type
DE-0082675	Sanger SEQ	NRAS	NRAS	Wild Type	Negative for a NRAS mutation	Wild Type
DE-0082675	Sanger SEQ	PIK3CA	PIK3CA	Wild Type	Negative for a PIK3CA mutation.	Wild Type
DE-0082675	Sanger SEQ	BRAF	BRAF	Wild Type	Negative for a BRAF mutation.	Wild Type
DE-0083206	Sanger SEQ	BRAF	BRAF	Wild Type	Negative for a BRAF mutation.	Wild Type
DE-0084575	Sanger SEQ	c-KIT	c-KIT	Wild Type	Negative for c-KIT mutations.	Wild Type
DE-0084575	Sanger SEQ	NRAS	NRAS	Wild Type	Negative for a NRAS mutation	Wild Type
DE-0084575	Sanger SEQ	KRAS	KRAS	Wild Type	Negative for a KRAS mutation.	Wild Type
DE-0084575	Sanger SEQ	KRAS G13D	KRAS G13D	Absent	Negative for the p.G13D (c.38G>A) mutation in exon 2 of KRAS.	Absent
DE-0084575	Sanger SEQ	PIK3CA	PIK3CA	Exon 9	Positive for a p.E545K (c.1633G>A) mutation in exon 9 of the PIK3CA.	Mutated
DE-0084575	Sanger SEQ	BRAF	BRAF	Wild Type	Negative for a BRAF mutation.	Wild Type
DE-0085639	Sanger SEQ	KRAS	KRAS	Wild Type	Negative for a KRAS mutation.	Wild Type
DE-0085639	Sanger SEQ	KRAS G13D	KRAS G13D	Absent	Negative for the p.G13D (c.38G>A) mutation in exon 2 of KRAS.	Absent
DE-0085639	Sanger SEQ	c-KIT	c-KIT	Wild Type	Negative for c-KIT mutations.	Wild Type
DE-0085639	Sanger SEQ	BRAF	BRAF	Wild Type	Negative for a BRAF mutation.	Wild Type
DE-0085639	Sanger SEQ	PIK3CA	PIK3CA	Exon 9	Positive for a p.E545K (c.1633G>A) mutation in exon 9 of the PIK3CA.	Mutated
DE-0085639	Sanger SEQ	NRAS	NRAS	Wild Type	Negative for a NRAS mutation	Wild Type
DE-0086283	Sanger SEQ	c-KIT	c-KIT	Wild Type	Negative for c-KIT mutations.	Wild Type
DE-0086283	Sanger SEQ	PIK3CA	PIK3CA	Wild Type	Negative for a PIK3CA mutation.	Wild Type
DE-0086283	Sanger SEQ	BRAF	BRAF	Wild Type	Negative for a BRAF mutation.	Wild Type
DE-0086283	Sanger SEQ	NRAS	NRAS	Wild Type	Negative for a NRAS mutation	Wild Type
DE-0086283	Sanger SEQ	KRAS G13D	KRAS G13D	Absent	Negative for the p.G13D (c.38G>A) mutation in exon 2 of KRAS.	Absent
DE-0086283	Sanger SEQ	KRAS	KRAS	Wild Type	Negative for a KRAS mutation.	Wild Type
DE-0086769	Sanger SEQ	KRAS G13D	KRAS G13D	Absent	Negative for the p.G13D (c.38G>A) mutation in exon 2 of KRAS.	Absent
DE-0086769	Sanger SEQ	KRAS	KRAS	Wild Type	Negative for a KRAS mutation.	Wild Type
DE-0086769	Sanger SEQ	NRAS	NRAS	Wild Type	Negative for a NRAS mutation	Wild Type
DE-0086769	Sanger SEQ	BRAF	BRAF	Wild Type	Negative for a BRAF mutation.	Wild Type
DE-0086769	Sanger SEQ	PIK3CA	PIK3CA	Wild Type	Negative for a PIK3CA mutation.	Wild Type
DE-0086769	Sanger SEQ	c-KIT	c-KIT	Wild Type	Negative for c-KIT mutations.	Wild Type
DE-0087802	Sanger SEQ	BRCA2	BRCA2	Mutation Not Detected	A BRCA2 mutation was not detected in this specimen.	Mutation Not Detected
DE-0087802	Sanger SEQ	BRCA1	BRCA1	Mutation Not Detected	A BRCA1 mutation was not detected in this specimen.	Mutation Not Detected
DE-0087924	Sanger SEQ	BRCA2	BRCA2	Mutation Not Detected	A BRCA2 mutation was not detected in this specimen.	Mutation Not Detected
DE-0087924	Sanger SEQ	BRCA1	BRCA1	Mutation Not Detected	A BRCA1 mutation was not detected in this specimen.	Mutation Not Detected
DE-0087966	Sanger SEQ	BRCA1	BRCA1	Mutation Not Detected	A BRCA1 mutation was not detected in this specimen.	Mutation Not Detected
DE-0087966	Sanger SEQ	BRCA2	BRCA2	Mutation Not Detected	A BRCA2 mutation was not detected in this specimen.	Mutation Not Detected
DE-0088270	Sanger SEQ	BRCA1	BRCA1	Mutation Not Detected	A BRCA1 mutation was not detected in this specimen.	Mutation Not Detected
DE-0088270	Sanger SEQ	BRCA2	BRCA2	Mutation Not Detected	A BRCA2 mutation was not detected in this specimen.	Mutation Not Detected
DE-0088381	Sanger SEQ	BRCA2	BRCA2	DNA QNS	Molecular Testing could not be performed, see comment below.	Test not performed
DE-0088381	Sanger SEQ	BRCA1	BRCA1	DNA QNS	Molecular Testing could not be performed, see comment below.	Test not performed
DE-0088391	Sanger SEQ	BRCA1	BRCA1	Mutation Not Detected	A BRCA1 mutation was not detected in this specimen.	Mutation Not Detected
DE-0088391	Sanger SEQ	BRCA2	BRCA2	Mutation Not Detected	A BRCA2 mutation was not detected in this specimen.	Mutation Not Detected
DE-0131217	Sanger SEQ	BRCA1	BRCA1	Pathogenic	Positive for a pathogenic p.S873X mutation in BRCA1.	Mutated
DE-0131217	Sanger SEQ	BRCA2	BRCA2	Mutation Not Detected	A BRCA2 mutation was not detected in this specimen.	Mutation Not Detected
DE-0131309	Sanger SEQ	BRCA2	BRCA2	Indeterminate â€“ Gene Fail	Indeterminate, see comment below.	Indeterminate
DE-0131309	Sanger SEQ	BRCA1	BRCA1	Indeterminate â€“ Gene Fail	Indeterminate, see comment below.	Indeterminate
DE-0131645	Sanger SEQ	BRCA1	BRCA1	Mutation Not Detected	A BRCA1 mutation was not detected in this specimen.	Mutation Not Detected
DE-0131645	Sanger SEQ	BRCA2	BRCA2	PP, VUS, PB	Positive for a presumed benign (K3326X) and a variant of unknown significance (D2084H) mutations in BRCA2.	Mutated - Other
DE-0131946	Sanger SEQ	BRCA1	BRCA1	Tissue QNS	Molecular Testing could not be performed, see comment below.	Test not performed
DE-0131946	Sanger SEQ	BRCA2	BRCA2	Tissue QNS	Molecular Testing could not be performed, see comment below.	Test not performed
DE-0132032	Sanger SEQ	BRCA2	BRCA2	Mutation Not Detected	A BRCA2 mutation was not detected in this specimen.	Mutation Not Detected
DE-0132032	Sanger SEQ	BRCA1	BRCA1	Mutation Not Detected	A BRCA1 mutation was not detected in this specimen.	Mutation Not Detected
DE-0132127	Sanger SEQ	BRCA1	BRCA1	Mutation Not Detected	A BRCA1 mutation was not detected in this specimen.	Mutation Not Detected
DE-0132127	Sanger SEQ	BRCA2	BRCA2	Mutation Not Detected	A BRCA2 mutation was not detected in this specimen.	Mutation Not Detected
DE-0132132	Sanger SEQ	BRCA2	BRCA2	Mutation Not Detected	A BRCA2 mutation was not detected in this specimen.	Mutation Not Detected
DE-0132132	Sanger SEQ	BRCA1	BRCA1	Mutation Not Detected	A BRCA1 mutation was not detected in this specimen.	Mutation Not Detected
DE-0132373	Sanger SEQ	BRCA1	BRCA1	Mutation Not Detected	A BRCA1 mutation was not detected in this specimen.	Mutation Not Detected
DE-0132373	Sanger SEQ	BRCA2	BRCA2	Mutation Not Detected	A BRCA2 mutation was not detected in this specimen.	Mutation Not Detected
DE-0132407	Sanger SEQ	BRCA2	BRCA2	Mutation Not Detected	A BRCA2 mutation was not detected in this specimen.	Mutation Not Detected
DE-0132407	Sanger SEQ	BRCA1	BRCA1	Mutation Not Detected	A BRCA1 mutation was not detected in this specimen.	Mutation Not Detected
DE-0132415	Sanger SEQ	BRCA2	BRCA2	Mutation Not Detected	A BRCA2 mutation was not detected in this specimen.	Mutation Not Detected
DE-0132415	Sanger SEQ	BRCA1	BRCA1	Mutation Not Detected	A BRCA1 mutation was not detected in this specimen.	Mutation Not Detected
DE-0132487	Sanger SEQ	BRCA1	BRCA1	Mutation Not Detected	A BRCA1 mutation was not detected in this specimen.	Mutation Not Detected
DE-0132487	Sanger SEQ	BRCA2	BRCA2	PP, VUS, PB	Positive for a variant of unknown significance p.T1414M in BRCA2.	Mutated - Other
DE-0132492	Sanger SEQ	BRCA1	BRCA1	Mutation Not Detected	A BRCA1 mutation was not detected in this specimen.	Mutation Not Detected
DE-0132492	Sanger SEQ	BRCA2	BRCA2	Mutation Not Detected	A BRCA2 mutation was not detected in this specimen.	Mutation Not Detected
DE-0132574	Sanger SEQ	BRCA2	BRCA2	Pathogenic	Positive for a pathogenic (S1667X) mutation in BRCA2.	Mutated
DE-0132574	Sanger SEQ	BRCA1	BRCA1	Mutation Not Detected	A BRCA1 mutation was not detected in this specimen.	Mutation Not Detected
DE-0132678	Sanger SEQ	BRAF	BRAF	Wild Type	Negative for a BRAF mutation.	Wild Type
DE-0132678	Sanger SEQ	NRAS	NRAS	Wild Type	Negative for a NRAS mutation	Wild Type
DE-0132678	Sanger SEQ	KRAS G13D	KRAS G13D	Absent	Negative for the p.G13D (c.38G>A) mutation in exon 2 of KRAS.	Absent
DE-0132678	Sanger SEQ	KRAS	KRAS	Wild Type	Negative for a KRAS mutation.	Wild Type
DE-0132678	Sanger SEQ	c-KIT	c-KIT	Wild Type	Negative for c-KIT mutations.	Wild Type
DE-0132868	Sanger SEQ	BRCA2	BRCA2	Mutation Not Detected	A BRCA2 mutation was not detected in this specimen.	Mutation Not Detected
DE-0132868	Sanger SEQ	BRCA1	BRCA1	Mutation Not Detected	A BRCA1 mutation was not detected in this specimen.	Mutation Not Detected
DE-0133078	Sanger SEQ	PIK3CA	PIK3CA	Wild Type	Negative for a PIK3CA mutation.	Wild Type
DE-0133078	Sanger SEQ	KRAS	KRAS	Wild Type	Negative for a KRAS mutation.	Wild Type
DE-0133078	Sanger SEQ	KRAS G13D	KRAS G13D	Absent	Negative for the p.G13D (c.38G>A) mutation in exon 2 of KRAS.	Absent
DE-0133078	Sanger SEQ	c-KIT	c-KIT	Wild Type	Negative for c-KIT mutations.	Wild Type
DE-0133078	Sanger SEQ	BRAF	BRAF	Wild Type	Negative for a BRAF mutation.	Wild Type
DE-0133078	Sanger SEQ	NRAS	NRAS	Wild Type	Negative for a NRAS mutation	Wild Type
DE-0133095	Sanger SEQ	BRCA2	BRCA2	PP, VUS, PB	Positive for a variant of unknown significance (K1565N) mutation in BRCA2.	Mutated - Other
DE-0133095	Sanger SEQ	BRCA1	BRCA1	Mutation Not Detected	A BRCA1 mutation was not detected in this specimen.	Mutation Not Detected
DE-0133100	Sanger SEQ	BRAF	BRAF	Wild Type	Negative for a BRAF mutation.	Wild Type
DE-0133100	Sanger SEQ	PIK3CA	PIK3CA	Wild Type	Negative for a PIK3CA mutation.	Wild Type
DE-0133100	Sanger SEQ	NRAS	NRAS	Indeterminate - Exon fail	Indeterminate, see comment below.	Indeterminate
DE-0133100	Sanger SEQ	KRAS	KRAS	Wild Type	Negative for a KRAS mutation.	Wild Type
DE-0133100	Sanger SEQ	KRAS G13D	KRAS G13D	Absent	Negative for the p.G13D (c.38G>A) mutation in exon 2 of KRAS.	Absent
DE-0133100	Sanger SEQ	c-KIT	c-KIT	Wild Type	Negative for c-KIT mutations.	Wild Type
DE-0133218	Sanger SEQ	BRCA1	BRCA1	Mutation Not Detected	A BRCA1 mutation was not detected in this specimen.	Mutation Not Detected
DE-0133218	Sanger SEQ	BRCA2	BRCA2	Mutation Not Detected	A BRCA2 mutation was not detected in this specimen.	Mutation Not Detected
DE-0133371	Sanger SEQ	BRAF	BRAF	Wild Type	Negative for a BRAF mutation.	Wild Type
DE-0133371	Sanger SEQ	NRAS	NRAS	Wild Type	Negative for a NRAS mutation	Wild Type
DE-0133371	Sanger SEQ	c-KIT	c-KIT	Indeterminate - Exon fail	Indeterminate, see comment below.	Indeterminate
DE-0133371	Sanger SEQ	KRAS G13D	KRAS G13D	Absent	Negative for the p.G13D (c.38G>A) mutation in exon 2 of KRAS.	Absent
DE-0133371	Sanger SEQ	KRAS	KRAS	Wild Type	Negative for a KRAS mutation.	Wild Type
DE-0133486	Sanger SEQ	BRCA2	BRCA2	PP, VUS, PB	Positive for a presumed benign variant p.H2440R and two variants of unknown significance p.K2339N and p.V3244I in BRCA2.	Mutated - Other
DE-0133486	Sanger SEQ	BRCA1	BRCA1	Mutation Not Detected	A BRCA1 mutation was not detected in this specimen.	Mutation Not Detected
DE-0133747	Sanger SEQ	BRAF	BRAF	Wild Type	Negative for a BRAF mutation.	Wild Type
DE-0133747	Sanger SEQ	PIK3CA	PIK3CA	Wild Type	Negative for a PIK3CA mutation.	Wild Type
DE-0133747	Sanger SEQ	KRAS	KRAS	Wild Type	Negative for a KRAS mutation.	Wild Type
DE-0133747	Sanger SEQ	KRAS G13D	KRAS G13D	Absent	Negative for the p.G13D (c.38G>A) mutation in exon 2 of KRAS.	Absent
DE-0133747	Sanger SEQ	c-KIT	c-KIT	Wild Type	Negative for c-KIT mutations.	Wild Type
DE-0133747	Sanger SEQ	NRAS	NRAS	Wild Type	Negative for a NRAS mutation	Wild Type
DE-0134904	Sanger SEQ	BRAF	BRAF	Wild Type	Negative for a BRAF mutation.	Wild Type
DE-0134904	Sanger SEQ	NRAS	NRAS	DNA QNS	Molecular Testing could not be performed, see comment below.	Test not performed
DE-0134904	Sanger SEQ	c-KIT	c-KIT	Wild Type	Negative for c-KIT mutations.	Wild Type
DE-0134904	Sanger SEQ	PIK3CA	PIK3CA	Wild Type	Negative for a PIK3CA mutation.	Wild Type
DE-0134904	Sanger SEQ	KRAS G13D	KRAS G13D	Absent	Negative for the p.G13D (c.38G>A) mutation in exon 2 of KRAS.	Absent
DE-0134904	Sanger SEQ	KRAS	KRAS	Wild Type	Negative for a KRAS mutation.	Wild Type
DE-0134904	FA	EGFRvIII	EGFRvIII	Absent	Negative for the EGFRvIII mutation.	Wild Type
DE-0137141	Sanger SEQ	NRAS	NRAS	Wild Type	Negative for a NRAS mutation	Wild Type
DE-0137141	Sanger SEQ	PIK3CA	PIK3CA	Wild Type	Negative for a PIK3CA mutation.	Wild Type
DE-0137141	Sanger SEQ	BRAF	BRAF	Wild Type	Negative for a BRAF mutation.	Wild Type
DE-0137141	Sanger SEQ	KRAS	KRAS	Wild Type	Negative for a KRAS mutation.	Wild Type
DE-0137141	Sanger SEQ	KRAS G13D	KRAS G13D	Absent	Negative for the p.G13D (c.38G>A) mutation in exon 2 of KRAS.	Absent
DE-0137141	Sanger SEQ	c-KIT	c-KIT	Wild Type	Negative for c-KIT mutations.	Wild Type
DE-0137795	Sanger SEQ	BRAF	BRAF	Wild Type	Negative for a BRAF mutation.	Wild Type
DE-0137795	Sanger SEQ	c-KIT	c-KIT	Wild Type	Negative for c-KIT mutations.	Wild Type
DE-0137795	Sanger SEQ	PIK3CA	PIK3CA	Exon 9	Positive for a c.1633 G>A, p. E545K mutation in exon 9 of the PIK3CA.	Mutated
DE-0137795	Sanger SEQ	KRAS	KRAS	Wild Type	Negative for a KRAS mutation.	Wild Type
DE-0137795	Sanger SEQ	KRAS G13D	KRAS G13D	Absent	Negative for the p.G13D (c.38G>A) mutation in exon 2 of KRAS.	Absent
DE-0137795	Sanger SEQ	NRAS	NRAS	Wild Type	Negative for a NRAS mutation	Wild Type
DE-0139161	Sanger SEQ	BRAF	BRAF	Wild Type	Negative for a BRAF mutation.	Wild Type
DE-0139161	Sanger SEQ	c-KIT	c-KIT	Wild Type	Negative for c-KIT mutations.	Wild Type
DE-0139161	Sanger SEQ	KRAS	KRAS	Wild Type	Negative for a KRAS mutation.	Wild Type
DE-0139161	Sanger SEQ	KRAS G13D	KRAS G13D	Absent	Negative for the p.G13D (c.38G>A) mutation in exon 2 of KRAS.	Absent
DE-0139161	Sanger SEQ	PIK3CA	PIK3CA	Wild Type	Negative for a PIK3CA mutation.	Wild Type
DE-0139161	Sanger SEQ	NRAS	NRAS	Wild Type	Negative for a NRAS mutation	Wild Type
DE-0139185	Sanger SEQ	c-KIT	c-KIT	Wild Type	Negative for c-KIT mutations.	Wild Type
DE-0139185	Sanger SEQ	BRAF	BRAF	Wild Type	Negative for a BRAF mutation.	Wild Type
DE-0139185	Sanger SEQ	PIK3CA	PIK3CA	Wild Type	Negative for a PIK3CA mutation.	Wild Type
DE-0139185	Sanger SEQ	NRAS	NRAS	Wild Type	Negative for a NRAS mutation	Wild Type
DE-0139185	Sanger SEQ	KRAS G13D	KRAS G13D	Absent	Negative for the p.G13D (c.38G>A) mutation in exon 2 of KRAS.	Absent
DE-0139185	Sanger SEQ	KRAS	KRAS	Wild Type	Negative for a KRAS mutation.	Wild Type
DE-0139662	Sanger SEQ	BRAF	BRAF	Wild Type	Negative for a BRAF mutation.	Wild Type
DE-0139662	Sanger SEQ	PIK3CA	PIK3CA	Wild Type	Negative for a PIK3CA mutation.	Wild Type
DE-0139662	Sanger SEQ	KRAS G13D	KRAS G13D	Absent	Negative for the p.G13D (c.38G>A) mutation in exon 2 of KRAS.	Absent
DE-0139662	Sanger SEQ	KRAS	KRAS	Wild Type	Negative for a KRAS mutation.	Wild Type
DE-0139662	Sanger SEQ	c-KIT	c-KIT	Wild Type	Negative for c-KIT mutations.	Wild Type
DE-0139662	Sanger SEQ	NRAS	NRAS	Wild Type	Negative for a NRAS mutation	Wild Type
DE-0140993	Sanger SEQ	c-KIT	c-KIT	Wild Type	Negative for c-KIT mutations.	Wild Type
DE-0140993	Sanger SEQ	NRAS	NRAS	Wild Type	Negative for a NRAS mutation	Wild Type
DE-0140993	Sanger SEQ	KRAS	KRAS	Wild Type	Negative for a KRAS mutation.	Wild Type
DE-0140993	Sanger SEQ	PIK3CA	PIK3CA	Wild Type	Negative for a PIK3CA mutation.	Wild Type
DE-0140993	Sanger SEQ	BRAF	BRAF	Wild Type	Negative for a BRAF mutation.	Wild Type
DE-0141859	Sanger SEQ	c-KIT	c-KIT	Wild Type	Negative for c-KIT mutations.	Wild Type
DE-0141859	Sanger SEQ	BRAF	BRAF	Wild Type	Negative for a BRAF mutation.	Wild Type
DE-0141859	Sanger SEQ	PIK3CA	PIK3CA	Wild Type	Negative for a PIK3CA mutation.	Wild Type
DE-0141859	Sanger SEQ	NRAS	NRAS	Wild Type	Negative for a NRAS mutation	Wild Type
DE-0141859	Sanger SEQ	KRAS	KRAS	Wild Type	Negative for a KRAS mutation.	Wild Type
DE-0142267	Sanger SEQ	PIK3CA	PIK3CA	Exon 9	Positive for a c.1624G>A, p.E542K mutation in exon 9 of the PIK3CA.	Mutated
DE-0142267	Sanger SEQ	KRAS	KRAS	Wild Type	Negative for a KRAS mutation.	Wild Type
DE-0142267	Sanger SEQ	BRAF	BRAF	Wild Type	Negative for a BRAF mutation.	Wild Type
DE-0142267	Sanger SEQ	c-KIT	c-KIT	Wild Type	Negative for c-KIT mutations.	Wild Type
DE-0142267	Sanger SEQ	NRAS	NRAS	Wild Type	Negative for a NRAS mutation	Wild Type
DE-0144024	Sanger SEQ	c-KIT	c-KIT	DNA QNS	Molecular Testing could not be performed, see comment below.	Test not performed
DE-0144024	Sanger SEQ	NRAS	NRAS	DNA QNS	Molecular Testing could not be performed, see comment below.	Test not performed
DE-0144024	Sanger SEQ	PIK3CA	PIK3CA	Wild Type	Negative for a PIK3CA mutation.	Wild Type
DE-0144024	Sanger SEQ	BRAF	BRAF	DNA QNS	Molecular Testing could not be performed, see comment below.	Test not performed
DE-0144024	Sanger SEQ	KRAS	KRAS	Wild Type	Negative for a KRAS mutation.	Wild Type
DE-0146444	Sanger SEQ	c-KIT	c-KIT	Wild Type	Negative for c-KIT mutations.	Wild Type
DE-0146444	Sanger SEQ	BRAF	BRAF	Wild Type	Negative for a BRAF mutation.	Wild Type
DE-0146444	Sanger SEQ	PIK3CA	PIK3CA	Wild Type	Negative for a PIK3CA mutation.	Wild Type
DE-0146444	Sanger SEQ	NRAS	NRAS	Wild Type	Negative for a NRAS mutation	Wild Type
DE-0146444	Sanger SEQ	KRAS	KRAS	Wild Type	Negative for a KRAS mutation.	Wild Type
DE-0146675	Sanger SEQ	NRAS	NRAS	Wild Type	Negative for a NRAS mutation	Wild Type
DE-0146675	Sanger SEQ	KRAS	KRAS	Wild Type	Negative for a KRAS mutation.	Wild Type
DE-0146675	Sanger SEQ	c-KIT	c-KIT	Wild Type	Negative for c-KIT mutations.	Wild Type
DE-0146675	Sanger SEQ	BRAF	BRAF	Wild Type	Negative for a BRAF mutation.	Wild Type
DE-0146675	Sanger SEQ	PIK3CA	PIK3CA	Wild Type	Negative for a PIK3CA mutation.	Wild Type
DE-0149037	Sanger SEQ	PIK3CA	PIK3CA	Wild Type	Negative for a PIK3CA mutation.	Wild Type
DE-0149037	Sanger SEQ	NRAS	NRAS	Wild Type	Negative for a NRAS mutation	Wild Type
DE-0149037	Sanger SEQ	BRAF	BRAF	Wild Type	Negative for a BRAF mutation.	Wild Type
DE-0149037	Sanger SEQ	KRAS	KRAS	Wild Type	Negative for a KRAS mutation.	Wild Type
DE-0149037	Sanger SEQ	c-KIT	c-KIT	Wild Type	Negative for c-KIT mutations.	Wild Type
DE-0151133	Sanger SEQ	NRAS	NRAS	Wild Type	Negative for a NRAS mutation	Wild Type
DE-0151133	Sanger SEQ	BRAF	BRAF	Wild Type	Negative for a BRAF mutation.	Wild Type
DE-0151133	Sanger SEQ	c-KIT	c-KIT	Wild Type	Negative for c-KIT mutations.	Wild Type
DE-0151133	Sanger SEQ	PIK3CA	PIK3CA	Wild Type	Negative for a PIK3CA mutation.	Wild Type
DE-0151133	Sanger SEQ	KRAS	KRAS	Wild Type	Negative for a KRAS mutation.	Wild Type
DE-0151188	Sanger SEQ	KRAS	KRAS	Wild Type	Negative for a KRAS mutation.	Wild Type
DE-0151188	Sanger SEQ	PIK3CA	PIK3CA	Exon 9	Positive for a c.1633G>A, p.E545K mutation in exon 9 of the PIK3CA.	Mutated
DE-0151188	Sanger SEQ	NRAS	NRAS	Wild Type	Negative for a NRAS mutation	Wild Type
DE-0151188	Sanger SEQ	c-KIT	c-KIT	Wild Type	Negative for c-KIT mutations.	Wild Type
DE-0151188	Sanger SEQ	BRAF	BRAF	Wild Type	Negative for a BRAF mutation.	Wild Type
DE-0152660	Sanger SEQ	c-KIT	c-KIT	Wild Type	Negative for c-KIT mutations.	Wild Type
DE-0152660	Sanger SEQ	BRAF	BRAF	Wild Type	Negative for a BRAF mutation.	Wild Type
DE-0152660	Sanger SEQ	KRAS	KRAS	Wild Type	Negative for a KRAS mutation.	Wild Type
DE-0152660	Sanger SEQ	NRAS	NRAS	Indeterminate - Exon fail	Indeterminate, see comment below.	Indeterminate
DE-0152660	Sanger SEQ	PIK3CA	PIK3CA	Indeterminate - Exon fail	Indeterminate, see comment below.	Indeterminate
DE-0152789	Sanger SEQ	PIK3CA	PIK3CA	Wild Type	Negative for a PIK3CA mutation.	Wild Type
DE-0152789	Sanger SEQ	NRAS	NRAS	Wild Type	Negative for a NRAS mutation	Wild Type
DE-0152789	Sanger SEQ	BRAF	BRAF	Wild Type	Negative for a BRAF mutation.	Wild Type
DE-0152789	Sanger SEQ	c-KIT	c-KIT	Wild Type	Negative for c-KIT mutations.	Wild Type
DE-0152789	Sanger SEQ	KRAS	KRAS	Wild Type	Negative for a KRAS mutation.	Wild Type
DE-0153100	Sanger SEQ	KRAS	KRAS	Wild Type	Negative for a KRAS mutation.	Wild Type
DE-0153100	Sanger SEQ	PIK3CA	PIK3CA	Wild Type	Negative for a PIK3CA mutation.	Wild Type
DE-0153100	Sanger SEQ	BRAF	BRAF	Wild Type	Negative for a BRAF mutation.	Wild Type
DE-0153100	Sanger SEQ	c-KIT	c-KIT	Wild Type	Negative for c-KIT mutations.	Wild Type
DE-0153100	Sanger SEQ	NRAS	NRAS	Wild Type	Negative for a NRAS mutation	Wild Type
DE-0154706	Sanger SEQ	c-KIT	c-KIT	Wild Type	Negative for c-KIT mutations.	Wild Type
DE-0154706	Sanger SEQ	BRAF	BRAF	Wild Type	Negative for a BRAF mutation.	Wild Type
DE-0154706	Sanger SEQ	NRAS	NRAS	Wild Type	Negative for a NRAS mutation	Wild Type
DE-0154706	Sanger SEQ	KRAS	KRAS	Wild Type	Negative for a KRAS mutation.	Wild Type
DE-0154706	Sanger SEQ	PIK3CA	PIK3CA	Indeterminate - Exon fail	Indeterminate, see comment below.	Indeterminate
DE-0165043	FA	MSI	MSI	Tumor QNS	Molecular Testing could not be performed, see comment below.	Test not performed
DE-0166798	FA	MSI	MSI	Stable	No microsatellite instability detected	Stable
