# Supplementary material for: Comparative molecular profiling of HPV‐induced squamous cell carcinomas
Source: Cancer Med. 2017 May 29;6(7):1673–85. doi: 10.1002/cam4.1108 (PMC5504316; doi:10.1002/cam4.1108)
Supplement: Supplementary file 5 — Table S4. Summary of IHC, ISH, and sequencing results for each patient sample [file CAM4-6-1673-s005.xlsx]

## Sheet: Sheet1
deID	Lineage	SubLineage	primaryTumorSite	SpecimenSite	ClinicalHistory	Diagnosis	histology	sex	age	IHC ALK	IHC AR	IHC BCRP	IHC c-kit	IHC cMET	IHC COX-2	IHC EGFR	IHC ER	IHC ERCC1	IHC HER2	IHC IGF1R	IHC MGMT	IHC MRP1	IHC PD-1	IHC PD-L1 (SP142)	IHC PGP	IHC PR	IHC PTEN	IHC RRM1	IHC SPARC M	IHC SPARC P	IHC TLE3	IHC TOP2A	IHC TOPO1	IHC TS	IHC TUBB3	ISH cMET	ISH cMYC	ISH EGFR	ISH HER2	ISH PIK3CA	ISH TOP2A	SEQ ABL1	SEQ AKT1	SEQ ALK	SEQ APC	SEQ ATM	SEQ BRAF	SEQ BRCA1	SEQ BRCA2
DE-0041108	None Of These Apply	Anal Carcinoma	Anal canal	Connective & Soft Tissue	Per the submitted surgical pathology report, the patient is a 45 year-old male with a history of metastatic squamous cell carcinoma from the anal canal and perianal skin.	Soft tissue and lymph nodes, right inguinal region, right groin lymph node dissection: Fibroadipose tissue with large focus of extranodal metastatic squamous cell carcinoma, moderately differentiated, focally keratinizing.	squamous	m	45		0		0				0	0	0		0	1			0	0	0	0	1	0		0	0	0				1
DE-0041226	None Of These Apply	Anal Carcinoma	Anal canal	Lymph Nodes	Per the submitted surgical pathology report, the patient is a 56 year-old female with a history of metastatic squamous cell carcinoma of anus.	A) Right groin lymph node: Metastatic squamous cell carcinoma._x000D_ _x000D_ B) Anal biopsy: Invasive poorly differentiated squamous cell carcinoma.	squamous	f	56		0		0				0	1	0		1	1			0	0	1	0	0	0		1	1	1				0
DE-0041671	Female Genital Tract Malignancy	Vulvar Cancer	Vulva, NOS	Vulva, Nos	Per the submitted surgical pathology report, the patient is a 60 year-old female with a history of recurrent vulvar cancer.	Right mid vulva, resection: Recurrent invasive poorly differentiated squamous cell carcinoma with ulceration (2.5 cm).	squamous	f	60		0		0				0	0	0		0	1			0	0	1	0	0	0		1	0	0				0
DE-0041869	Female Genital Tract Malignancy	Vulvar Cancer	Vulva, NOS	Vagina & Labia	Per the submitted surgical pathology report, the patient is a 52 year-old female with a history of squamous cell carcinoma.	Vagina, vulva, urethra and anus, resection: Squamous cell carcinoma involving the right vulva, distal vagina, and distal anus.	squamous	f	52		0		0				0	0	0		1	1			0	0	0	0	0	1		1	0	1				0
DE-0041941	None Of These Apply	Anal Carcinoma	Anal canal	Brain, & Cranial Nerves, & Spinal Cord, (Excl. Ventricle, Cerebellum)	Per the submitted surgical pathology report, the patient is a 53 year-old male with a history of metastatic squamous cell carcinoma. Anus suspected as primary site.	Right frontal brain mass: Metastatic poorly differentiated squamous cell carcinoma.	squamous	m	53		0		0				0	0	0		1	1			0	0	1	0	0	0		1	0	0				0
DE-0042346	None Of These Apply	Anal Carcinoma	Anal canal	Anal Canal & Anus	Per the submitted surgical pathology report, the patient is a 71 year-old female with a history of squamous cell carcinoma of the anus.	Anal mass biopsy specimen: Moderately differentiated squamous cell carcinoma of anus.	squamous	f	72		0		0				0	1	0		1	1			0	1	0	1	1	1		1	1	1				0
DE-0043147	Head and neck Squamous Carcinoma	Head and Neck Cancers - Cancer of the oropharynx	Tonsil, NOS	Oropharnyx	Per the submitted surgical pathology report, the patient is a 79 year-old female with a history of squamous cell carcinoma of the tonsil.	Pharynx, right, pharyngectomy: Squamous cell carcinoma, moderately differentiated.	squamous	f	79		0		0				0	0	0		0	0			0	0	0	1	0	0		1	0	0				0
DE-0043369	None Of These Apply	Anal Carcinoma	Anal canal	Lymph Nodes	Per the submitted surgical pathology report, the patient is a 62 year-old female with a history of metastatic anal squamous cell carcinoma.	Lymph node, left supraclavicular, excisional biopsy: Metastatic squamous cell carcinoma.	squamous	f	62		0		0				0	1	0		1	1			0	0	0	1	0	1		1	1	0				0
DE-0043527	Female Genital Tract Malignancy	Vulvar Cancer	Vulva, NOS	Vulva, Nos	Per the submitted surgical pathology report, the patient is an 81 year-old female with a history of vulvar squamous cell carcinoma.	Vulva biopsy: Invasive squamous cell carcinoma, moderately differentiated.	squamous	f	81		0		0				0	0	0		1	1			0	0	1	0	0	0		1	1	0				0
DE-0043850	None Of These Apply	Anal Carcinoma	Anal canal	Liver	Per the submitted cytology report, the patient is a 68 year-old female with a history of metastatic anal carcinoma.	Liver, needle core biopsy: Metastatic squamous carcinoma with features of metastatic anal carcinoma.	squamous	f	68		0						1	0	0		0					0	0		1	1		0	0	0
DE-0044072	None Of These Apply	Anal Carcinoma	Anal canal	Liver	Per the submitted surgical pathology report, the patient is a 49 year-old female with a history of metastatic basaloid squamous cell carcinoma of rectal origin.	Right lobe of liver: Hepatic parenchyma with metastatic basaloid squamous cell carcinoma of rectal origin.	squamous	f	49		0		0				1	0	0		1	1			0	0	0	1	0	0		1	0	1				0
DE-0044079	Female Genital Tract Malignancy	Vulvar Cancer	Vulva, NOS	Pleura	Per the submitted surgical pathology report, the patient is a 52 year-old female with a history of squamous cell carcinoma of the vulva.	Pleural biopsy: Malignant, consistent with squamous cell carcinoma.	squamous	f	52		0		0				0	1	0		0	1			0	0	1	0	0	0		0	1	0				0
DE-0044449	None Of These Apply	Anal Carcinoma	Anal canal	Connective & Soft Tissue	Per the submitted surgical pathology report, the patient is a 63 year-old female with a history of metastatic anal squamous cell carcinoma.	Inguinal mass, right, excision: Subcutaneous tissue with underlying metastatic squamous cell carcinoma, poorly differentiated.	squamous	f	63		0		0				0	1	0		1	1			0	0	1	1	0	0		1	0	0				0
DE-0044615	None Of These Apply	Anal Carcinoma	Anal canal	Lung & Bronchus	Per the submitted surgical pathology report, the patient is a 61 year-old male with a history of metastatic basaloid squamous cell carcinoma of anal origin.	Lung, right, CT guided needle biopsy: Metastatic basaloid squamous cell carcinoma of anal origin.	squamous	m	61		0		0				0	0	0		0	1			0	0	0	1	0	0		1	0	0				0
DE-0044623	Female Genital Tract Malignancy	Vulvar Cancer	Vulva, NOS	Lymph Nodes	Per the submitted surgical pathology report, the patient is a 59 year-old female with a history of metastatic squamous cell carcinoma.	Lymph node, right inguinal, dissection: Five of seven lymph nodes positive for metastatic squamous cell carcinoma with extracapsular extension (5/7).	squamous	f	59		0		0				0	1	0		0	1			0	0	0	0	1	0		0	0	0
DE-0044645	Female Genital Tract Malignancy	Vulvar Cancer	Vulva, NOS	Lymph Nodes	Per the submitted surgical pathology report, the patient is a 53 year-old female with a history of metastatic squamous carcinoma.	Left inguinal lymph node, excision: Metastatic squamous carcinoma with extension into perinodal adipose tissue.	squamous	f	53		0		0				0	0	0		1	0			0	0	0	0	1	0		0	0	0				0
DE-0044666	Female Genital Tract Malignancy	Vulvar Cancer	Vulva, NOS	Vulva, Nos	Per the submitted surgical pathology report, the patient is a 53 year-old female with a history of invasive squamous carcinoma.	Vulva, posterior vagina, rectosigmoid colon and anus, radical resection: Invasive squamous carcinoma.	squamous	f	53		0		0				1	0	0		1	1			0	0	0	0	1	0		1	1	0				0
DE-0044878	None Of These Apply	Anal Carcinoma	Anal canal	Vagina & Labia	Per the submitted surgical pathology report, the patient is a 45 year-old female with a history of squamous cell carcinoma.	Mass, vaginal wall, excision: Invasive, moderately differentiated squamous cell carcinoma.	squamous	f	45			0	0		0	1	0	0	0		1	1				0	1	1	0	0		1	0	0				0	0		0						0
DE-0044938	None Of These Apply	Anal Carcinoma	Anus, NOS	Anal Canal & Anus	Per the submitted surgical pathology report, the patient is a 53 year-old female with a history of squamous cell carcinoma.	Distal rectum and anus, mass, biopsy: Squamous cell carcinoma in situ with areas of invasive well differentiated squamous cell carcinoma.	squamous	f	53			0	0		1	1	0	1	0		1	1				0	1	0	1	0		1	1	1				0	0		0						0
DE-0045047	Female Genital Tract Malignancy	Vulvar Cancer	Vulva, NOS	Vulva, Nos	Per the submitted surgical pathology report, the patient is a 29 year-old female with a history of squamous cell carcinoma of vulva.	Anterior vulva, resection: Invasive moderately differentiated squamous cell carcinoma.	squamous	f	29		0		0				0	0	0		0	0			0	0	0	1	0	0		1	0	0				0
DE-0045096	Head and neck Squamous Carcinoma	Head and Neck Cancers - Cancer of the oropharynx	Tonsil, NOS	Lymph Nodes	Per the submitted surgical pathology report, the patient is a 62 year-old male with a history of metastatic squamous cell carcinoma of tonsil.	Neck mass, biopsies: Non-keratinizing squamous cell carcinoma, poorly differentiated.	squamous	m	62				0		0	1		0	0		1						0	1	0	0		1	0	1			0	0	0
DE-0045237	Female Genital Tract Malignancy	Vulvar Cancer	Vulva, NOS	Vulva, Nos	Per the submitted surgical pathology report, the patient is a 46 year-old female with a history of vulvar squamous cell carcinoma.	Left vulvar mass, left radical posterior hemivulvectomy: Invasive moderately differentiated squamous cell carcinoma.	squamous	f	46		0		0				1	0	0		1	1			0	1	0	1	1	0		1	0	0				0
DE-0045357	None Of These Apply	Anal Carcinoma	Anal canal	Anal Canal & Anus	Per the submitted surgical pathology report, the patient is a 70 year-old male with a history of squamous cell carcinoma of anus.	Perianal area: Squamous cell carcinoma, well to moderately differentiated.	squamous	m	70		0		0				0	1	0		0	1			0	0	1	1	0	0		1	0	1				0									0
DE-0045572	None Of These Apply	Anal Carcinoma	Anal canal	Brain, & Cranial Nerves, & Spinal Cord, (Excl. Ventricle, Cerebellum)	Per the submitted neuropathology report, the patient is a 48 year-old female with a history of squamous cell carcinoma.	Spinal column, thoracic epidural, biopsy: Metastatic carcinoma consistent with history of poorly-differentiated squamous cell carcinoma.	squamous	f	48		0		0				0	1	0		0	1			0	1	1	1	0	0		1	1	1				0
DE-0045645	Head and neck Squamous Carcinoma	Head and Neck Cancers - Cancer of the oropharynx	Tonsil, NOS	Oropharnyx	Per the submitted surgical pathology report, the patient is a 57 year-old female with a history of metastatic squamous cell carcinoma of tonsil.	Moderately-to-poorly differentiated squamous cell carcinoma, tumor appears completely excised; right tonsil.	squamous	f	57				0					0			1						1	1	0	0							1	0	0								0
DE-0045763	Female Genital Tract Malignancy	Vulvar Cancer	Vulva, NOS	Lymph Nodes	Per the submitted surgical pathology report, the patient is a 66 year-old female with a history of metastatic vulvar squamous cell carcinoma.	Left groin node (dissection): Metastatic squamous cell carcinoma involving 1 of 3 lymph nodes (1/3).	squamous	f	66		0		0				0	1	0		0	1			0	0	0	0	1	0		1	1	0				0
DE-0046276	Female Genital Tract Malignancy	Vulvar Cancer	Vulva, NOS	Vulva, Nos	Per the submitted surgical pathology report, the patient is a 55 year-old female with a history of squamous cell carcinoma.	Right vulva, partial vulvectomy: Invasive squamous cell carcinoma, moderately differentiated.	squamous	f	55		0		0				0	0	0		1	1			0	0	0	0	0	0		1	0	0				0
DE-0046324	Head and neck Squamous Carcinoma	Head and Neck Cancers - Cancer of the oropharynx	Tonsil, NOS	Bones & Joints	Per the submitted surgical pathology report, the patient is a 55 year-old male with a history of metastatic carcinoma, consistent with squamous cell carcinoma.	Spinal tumor, resection: Metastatic carcinoma, poorly differentiated. consistent with squamous cell carcinoma.	squamous	m	55		0		0				0	1	0		0	1			0	0	0	0	0	0		1	0	0				0
DE-0046666	None Of These Apply	Anal Carcinoma	Anal canal	Rectum	Per the submitted surgical pathology report, the patient is a 64 year-old male with a history of squamous cell carcinoma of the anal canal.	Large rectal mass biopsy: Moderate to poorly differentiated invasive squamous cell carcinoma.	squamous	m	64		0		0				0	0	0		0	1			0	0	1	0	0	0		1	1	0				0
DE-0046795	Head and neck Squamous Carcinoma	Head and Neck Cancers - Cancer of the oropharynx	Oropharynx, NOS	Oropharnyx	Per the submitted surgical pathology report, the patient is a 52 year-old male with a history of keratinizing squamous cell carcinoma of oropharynx.	A. Uvula, biopsy: Invasive keratinizing squamous cell carcinoma, moderately differentiated._x000D_ _x000D_ B. Right tonsil, biopsy: Invasive keratinzing squamous cell carcinoma, moderately differentiated.	squamous	m	52		0		0				0	1	0		1	1			0	0	1	1	0	0		1	1	1				1
DE-0047086	None Of These Apply	Anal Carcinoma	Anal canal	Vagina & Labia	Per the submitted surgical pathology report, the patient is a 53 year-old female with a history of squamous cell carcinoma.	Distal sigmoid colon and anorectum with attached left vulva, left labia and proximal vagina, abdominoperineal resection with radical vulvectomy and partial vaginectomy, enbloc resection: Squamous cell carcinoma, moderately-to-poorly differentiated, status post combined radiation and chemotherapy.	squamous	f	53		0		0				0	0	0		0	1			0	0	0	1	0	0		1	0	0				0
DE-0047307	None Of These Apply	Anal Carcinoma	Anal canal	Anal Canal & Anus	Per the submitted surgical pathology report, the patient is a 57 year-old male with a history of squamous cell carcinoma of anus.	Left lateral anal lesion: Squamous cell carcinoma.	squamous	m	57		0		0				0	1			0	1			0	1	1	1	0	0		1	0	0				0	0
DE-0047364	Female Genital Tract Malignancy	Vulvar Cancer	Vulva, NOS	Vagina & Labia	Per the submitted surgical pathology report, the patient is a 65 year-old female with a history of keratinizing squamous cell carcinoma.	Vulva, biopsy: Invasive keratinizing squamous cell carcinoma.	squamous	f	65		0		0				0	0	0		1	1			0	0	1	0	0	0		1	1	0				0
DE-0047552	None Of These Apply	Anal Carcinoma	Anal canal	Connective & Soft Tissue	Per the submitted surgical pathology report, the patient is a 63 year-old female with a history of squamous carcinoma.	Perianal tissue, excision: Invasive squamous carcinoma, poorly differentiated, focally keratinizing.	squamous	f	63		0		0				1	0	0		1	1			0	0	0	0	0	0		1	1	0				0
DE-0047568	Head and neck Squamous Carcinoma	Head and Neck Cancers - Cancer of the oropharynx	Pharynx, NOS	Oropharnyx	Per the submitted surgical pathology report, the patient is a 26 year-old female with a history of carcinoma.	Epipharynx, left Lateral: Poorly differentiated squamous cell Carcinoma.	squamous	f	26			0	1		0	1	1	0	0		0	1				0	0	1	0	0		1	1	1				0	0		0
DE-0047711	Head and neck Squamous Carcinoma	Head and Neck Cancers - Cancer of the oropharynx	Tonsil, NOS	Oropharnyx	Per the submitted surgical pathology report, the patient is a 55 year-old male with a history of squamous cell carcinoma of tonsil.	Lesion, right buccal mucosa, biopsy: Invasive squamous cell carcinoma, poorly differentiated.	squamous	m	55		0		0				0	0	0		1	1			0	0	1	1	0	1		1	1	1				0
DE-0047736	Head and neck Squamous Carcinoma	Head and Neck Cancers - Cancer of the oropharynx	Tonsil, NOS	Oropharnyx	Per the submitted surgical pathology report, the patient is a 58 year-old male with a history of squamous cell carcinoma of tonsil.	Left tonsil, tonsillectomy: Invasive, poorly differentiated basaloid squamous cell carcinoma.	squamous	m	58		0		0				0	0	0		1	1			0	0	0	1	0	0		1	1	0				0
DE-0048007	Female Genital Tract Malignancy	Vulvar Cancer	Vulva, NOS	Vulva, Nos	Per the submitted surgical pathology report, the patient is a 69 year-old female with a history of infiltrating squamous cell carcinoma.	Left groin biopsy, not otherwise specified: Infiltrating well-differentiated squamous cell carcinoma, consistent with vulvar primary.	squamous	f	69		0		0				0	0	0		0	1			0	0	1	0	0	0		1	1	0				0
DE-0048058	Female Genital Tract Malignancy	Vulvar Cancer	Vulva, NOS	Vulva, Nos	Per the submitted surgical pathology report, the patient is a 56 year-old female with a history of squamous cell carcinoma.	Left vulva (left partial vulvectomy): Superficially invasive, moderately differentiated squamous cell carcinoma.	squamous	f	56		0		0				0	1			1	1			0	0	0	0	1	1		1	1	0				0	0
DE-0048353	Head and neck Squamous Carcinoma	Head and Neck Cancers - Cancer of the oropharynx	Tonsil, NOS	Brain, & Cranial Nerves, & Spinal Cord, (Excl. Ventricle, Cerebellum)	Per the submitted surgical pathology report, the patient is a 57 year-old male with a history of metastatic squamous cell carcinoma.	Brain tumor (resection): Metastatic squamous cell carcinoma with treatment effect.	squamous	m	57		0		0				0	0	0		1	0			0	0	0	0	1	0		0	0	0
DE-0048408	None Of These Apply	Anal Carcinoma	Anal canal	Rectum	The patient is a 58 year-old woman with basaloid squamous (cloacogenic) carcinoma involving rectum.	Rectum, ulcerated lesion, biopsy: Poorly differentiated carcinoma with features consistent with basaloid squamous carcinoma.	squamous	f	58
DE-0048690	None Of These Apply	Anal Carcinoma	Anal canal	Lymph Nodes	Per the submitted surgical pathology report, the patient is a 53 year-old male with a history of metastatic anal squamous carcinoma.	Pretracheal lymph nodes (biopsy and mediastinoscopy): Metastatic poorly differentiated squamous carcinoma, favor anal primary.	squamous	m	53									1										0	0	0				0		0											0
DE-0048905	Female Genital Tract Malignancy	Vulvar Cancer	Vulva, NOS	Vulva, Nos	Per the submitted surgical pathology report, the patient is a 72 year-old female with a history of squamous cell carcinoma.	Vulva, anterior (partial vulvectomy): Invasive well to moderately differentiated squamous cell carcinoma.	squamous	f	72		0		0				0	0	0		0	1			0	0	1	0	1	0		0	1	1				0
DE-0049232	Head and neck Squamous Carcinoma	Head and Neck Cancers - Cancer of the oropharynx	Tonsil, NOS	Oropharnyx	Per the submitted surgical pathology report, the patient is a 61-year-old male with a history of recurrent squamous cell carcinoma of the left tonsil.	Left tonsil: Fragments of moderately differentiated squamous cell carcinoma.	squamous	m	62
DE-0049303	None Of These Apply	Anal Carcinoma	Anal canal	Liver	Per the submitted surgical pathology report, the patient is a 58 year-old female with a history of metastatic squamous cell carcinoma.	Left lateral segment of liver & right posterior segment of liver, partial hepatectomy (S11-1096, C1-C5, D1-D9; 01/17/2011): Metastatic poorly differentiated squamous cell carcinoma.	squamous	f	58		0		0				1	0	0		1	1			0	0	0	0	0	0		1	0	0				0
DE-0049365	Head and neck Squamous Carcinoma	Head and Neck Cancers - Cancer of the oropharynx	Tonsil, NOS	Oropharnyx	Per the submitted surgical pathology report, the patient is a 67 year-old male with a history of squamous cell carcinoma.	Tonsil mass, left, biopsies (A and B): Invasive non-keratinizing squamous cell carcinoma, poorly differentiated with associated necrosis.	squamous	m	67		0	1	0		0	0		0	0		1	1					1	0	0	0		1	1	0			0	0	0		0						0
DE-0049550	Head and neck Squamous Carcinoma	Head and Neck Cancers - Cancer of the oropharynx	Head, face or neck, NOS	Lung & Bronchus	Per the submitted surgical pathology report, the patient is a 72 year-old male with a history of metastatic basaloid squamous cell carcinoma.	Left lung nodule needle biopsy: Metastatic basaloid squamous cell carcinoma, poorly differentiated.	squamous	m	72		0		0				0	0	0		1	1			0	0	1	0	0	0		1	1	0				0
DE-0049924	None Of These Apply	Anal Carcinoma	Anal canal	Anal Canal & Anus	Per the submitted surgical pathology report, the patient is a 76 year-old female with a history of squamous cell carcinoma.	Anal ulcer, excision: Invasive poorly-differentiated squamous cell carcinoma, basaloid type of the anus with focal extension to submucosa of the rectum.	squamous	f	76			0	0		1	1	1	0	0		1	1				0	1	0	0	0		1	1	0			0	0	0		0						0
DE-0050056	None Of These Apply	Anal Carcinoma	Anal canal	Pelvis, NOS	Per the submitted surgical pathology report, the patient is an 89 year-old female with a history of recurrent squamous cell carcinoma.	Pelvic mass, core needle biopsy: Recurrent squamous cell carcinoma.	squamous	f	89		0		0				0	1	0		0	1			0	0	1	1	0	0		1	1	0				0
DE-0050060	None Of These Apply	Anal Carcinoma	Anal canal	Liver	Per the submitted surgical pathology report, the patient is a 69 year-old male with a history of metastatic anal adenosquamous carcinoma.	Core needle biopsy of liver, 2 inferior: Metastatic high-grade carcinoma consistent with known anal adenosquamous carcinoma.	squamous	m	69		0						1	1								0		1				1	1	0
DE-0050286	Female Genital Tract Malignancy	Vulvar Cancer	Vulva, NOS	Vulva, Nos	Per the submitted surgical pathology report, the patient is a 72 year-old female with a history of squamous cell carcinoma.	Vulva, left, radical vulvectomy: Invasive squamous cell carcinoma with sarcomatous dedifferentiation.	squamous	f	72		0		0				0	1	0		1	1			0	0	0	0	1	1		1	1	0				0
DE-0050422	Head and neck Squamous Carcinoma	Head and Neck Cancers - Cancer of the oropharynx	Tonsil, NOS	Oropharnyx	Per the submitted surgical pathology report, the patient is a 43 year-old male with a history of squamous cell carcinoma of tonsil.	Right tonsil, tonsillectomy: Invasive squamous cell carcinoma.	squamous	m	43		0		0				0	1	0		1	1			0	0	0	0	0	0		1	0	0				0		1
DE-0050501	Head and neck Squamous Carcinoma	Head and Neck Cancers - Cancer of the oropharynx	Uvula	Oropharnyx	Per the submitted surgical pathology report, the patient is a 66 year-old male with a history of recurrent squamous cell carcinoma of uvula.	Mass, posterior pharynx (resection): Invasive squamous cell carcinoma.	squamous	m	66		0		0				0	0	0		0	1			0	0	0	0	1	0		1	1	0
DE-0050669	None Of These Apply	Anal Carcinoma	Anal canal	Lung & Bronchus	Per the submitted surgical pathology report, the patient is a 62 year-old female with a history of metastatic squamous cell carcinoma in lung from an anal primary.	Lung, right lower lobe, bronchial biopsy: Invasive squamous cell carcinoma.	squamous	f	62		0		0				0	1	0		1	1			0	1	0	0	0	0		1	1	0
DE-0050711	Female Genital Tract Malignancy	Vulvar Cancer	Vulva, NOS	Connective & Soft Tissue	Per the submitted surgical pathology report, the patient is an 80 year-old female with a history of squamous cell carcinoma of the vulva.	Superficial left groin, excision: Moderately differentiated keratinizing squamous cell carcinoma involving deep dermis and subcutaneous tissue.	squamous	f	80		0		0				0	1	0		0	0			0	0	0	0	0	0		0	0	0				0
DE-0051324	Female Genital Tract Malignancy	Vulvar Cancer	Vulva, NOS	Vulva, Nos	Per the submitted surgical pathology report, the patient is a 41 year-old female with a history of squamous cell carcinoma.	Vulva (total vulvectomy): Invasive squamous cell carcinoma, well to moderately differentiated.	squamous	f	41		0		0				0	1			0	1			0	0	0	1	1	0		1	1	0				1	0
DE-0052748	Female Genital Tract Malignancy	Vulvar Cancer	Vulva, NOS	Connective & Soft Tissue	Per the submitted surgical pathology report, the patient is a 47 year-old female with a history of metastatic vulvar squamous cell carcinoma.	Skin and subcutaneous tissue, right leg nodule, tru-cut biopsy: Invasive squamous cell carcinoma, keratinizing, consistent with metastasis from vulvar carcinoma primary.	squamous	f	47		0		0				0	0	0		0	0			0	0	0	0	1	0		0	0	0				1
DE-0052882	None Of These Apply	Anal Carcinoma	Anus, NOS	Rectum	Per the submitted surgical pathology report, the patient is a 67 year-old female with a history of squamous cell carcinoma of anal canal.	Rectal tumor (biopsy): Moderately differentiated invasive squamous cell carcinoma and squamous cell carcinoma in situ.	squamous	f	67		0		0				0	0	0		1	1			0	0	1	1	1	0		1	0	0				0
DE-0053776	Head and neck Squamous Carcinoma	Head and Neck Cancers - Cancer of the oropharynx	Tonsil, NOS	Liver	Per the submitted surgical pathology report, the patient is a 56 year-old male with a history of metastatic basaloid squamous cell carcinoma of tonsil.	Liver FNA radiology, liver FNA: Squamous cell carcinoma, poorly differentiated, with basaloid features, consistent with metastasis from oral/base of tongue primary site.	squamous	m	56		0		0				0	0	0		0	1			0	0	0	0	0	0		1	1	1
DE-0053856	Female Genital Tract Malignancy	Vulvar Cancer	Vulva, NOS	Connective & Soft Tissue	Per the submitted surgical pathology report, the patient is a 33 year-old female with a history of squamous carcinoma.	Tissue designated right groin biopsy: Well differentiated squamous carcinoma.	squamous	f	33		0		0				0	0	0		1	1			0	0	0	0	0	0		1	1	0				0
DE-0053952	None Of These Apply	Anal Carcinoma	Anal canal	Rectum	Per the submitted surgical pathology report, the patient is a 52 year-old female with a history of squamous cell carcinoma.	Sigmoid colon, rectum, anus, vagina: Squamous cell carcinoma.	squamous	f	52		0		0				0	1	0		1	1			0	1	0	1	0	0		1	0	0				0	0
DE-0053978	None Of These Apply	Anal Carcinoma	Anus, NOS	Rectum	Per the submitted surgical pathology report, the patient is a 62 year-old female with a history of basaloid squamous cell carcinoma.	Colorectum, rectal mass, biopsy: Basaloid (cloacogenic) squamous cell carcinoma.	squamous	f	62		0		0				0	1	0		1	1			0	1	0	0	0	0		1	0	1				0
DE-0054043	None Of These Apply	Anal Carcinoma	Anus, NOS	Liver	Per the submitted surgical pathology report, the patient is a 68 year-old female with a history of metastatic squamous cell carcinoma.	Liver mass, wedge excision: Metastatic carcinoma, consistent with anal squamous cell carcinoma primary.	squamous	f	68		0		0				0	0	0.5		0	1			0	0	1	0	0	0		0	0	0				1	0
DE-0054066	Female Genital Tract Malignancy	Vulvar Cancer	Vulva, NOS	Connective & Soft Tissue	Per the submitted surgical pathology report, the patient is an 85 year-old female with a history of metastatic adenosquamous carcinoma, vulvar origin favored.	Subcutaneous lesion, left inguinal region: Lymph node replaced by metastatic adenosquamous carcinoma.	squamous	f	85		0		0				0	0	1		0	1			0	0	1	1	0	0		1	1	1				0
DE-0054079	None Of These Apply	Anal Carcinoma	Anal canal	Rectum	Per the submitted surgical pathology report, the patient is a 41 year-old male with a history of cloacogenic squamous cell carcinoma.	Colon, "rectal mass", transanal biopsy: Fragments of colonic mucosa showing an invasive cloacogenic squamous cell carcinoma, poorly differentiated with admixed adenoid changes.	squamous	m	41		0		0				0	1	0		1	1			0	0	0	1	0	0		1	1	0
DE-0054370	Head and neck Squamous Carcinoma	Head and Neck Cancers - Cancer of the oropharynx	Oropharynx, NOS	Lymph Nodes	Per the submitted surgical pathology report, the patient is a 50 year-old male with a history of metastatic squamous cell carcinoma.	Mediastinal nodes: Fibrotic anthracotic lymph node with metastatic squamous cell carcinoma.	squamous	m	50		0		0				0	1	0		1	1			0	0	0	1	0	0		1	0	0				0
DE-0054629	Female Genital Tract Malignancy	Vulvar Cancer	Vulva, NOS	Vulva, Nos	Per the submitted surgical pathology report, the patient is an 81 year-old female with a history of squamous cell carcinoma of vulva.	Vulvar, partial vulvectomy: Invasive moderately differentiated squamous cell carcinoma.	squamous	f	81		0		0				0	1	0		1	0			0	0	0	1	0	0		1	1	1				0
DE-0054656	None Of These Apply	Anal Carcinoma	Anal canal	Anal Canal & Anus	Per the submitted surgical pathology report, the patient is a 66 year-old male with a history of squamous cell carcinoma of the anus, status-post radiation therapy.	Transanal lesion, resection: Invasive poorly-differentiated squamous cell carcinoma.	squamous	m	66		0		0				0	1	0		0	1			0	0	0	0	0	0		1	0	1				0
DE-0055037	Head and neck Squamous Carcinoma	Head and Neck Cancers - Cancer of the oropharynx	Floor of mouth, NOS	Gum, Floor Of Mouth, & Other Mouth	Per the submitted surgical pathology report, the patient is a 76 year-old female with a history of squamous cell carcinoma.	Mandible, ventral tongue, floor of mouth, composite resection, level I neck dissection: Invasive moderately differentiated squamous cell carcinoma with invasion to bone.	squamous	f	76		0		0				0	1	0		0	0			0	0	0	1	0	0		1	0	1
DE-0055140	Head and neck Squamous Carcinoma	Head and Neck Cancers - Cancer of the oropharynx	Oropharynx, NOS	Oropharnyx	Per the submitted surgical pathology report, the patient is a 48 year-old male with a history of squamous cell carcinoma.	Tongue and left tonsil, radical left tonsillectomy and base of tongue resection: Moderately to poorly differentiated nonkeratinizing squamous cell carcinoma.	squamous	m	48		0		0				0	0	0		1	1			0	0	0	1	0	0		1	0	0				0
DE-0055190	Head and neck Squamous Carcinoma	Head and Neck Cancers - Cancer of the oropharynx	Tonsil, NOS	Oropharnyx	Per the submitted surgical pathology report, the patient is a 57 year-old male with a history of squamous cell carcinoma of the tonsil.	Palatine tonsil, right, biopsy: Squamous cell carcinoma, moderately differentiated.	squamous	m	57			0	0	0	0	1		1	0		0	1			0		0	0	0	0	1	1	1	0		0		1	0
DE-0055431	Female Genital Tract Malignancy	Vulvar Cancer	Vulva, NOS	Lymph Nodes	Per the submitted surgical pathology report, the patient is a 67 year-old female with a history of metastatic squamous cell carcinoma.	Right inguinal lymph nodes (excisional biopsies X2): Metastatic high-grade carcinoma.	squamous	f	67		0		0				0	0	0		0	1			0	0	0	1	0	0	1	1	0	0
DE-0055474	Female Genital Tract Malignancy	Vulvar Cancer	Vulva, NOS	Vulva, Nos	Per the submitted surgical pathology report, the patient is a 72 year-old female with a history of squamous cell carcinoma of vulva.	Left upper vulvar: Well to moderately differentiated, keratinizing, squamous cell carcinoma, invasive.	squamous	f	72		0		0				0	1	0		0	0			0	0	1	1	1	0		1	1	0				0	0
DE-0055639	Head and neck Squamous Carcinoma	Head and Neck Cancers - Cancer of the oropharynx	Head, face or neck, NOS	Lymph Nodes	Per the submitted surgical pathology report, the patient is a 63 year-old male with a history of squamous cell carcinoma.	Tissue submitted as "Right cervical lymph node": Moderately differentiated squamous cell carcinoma.	squamous	m	63		0		0				0	0	0		1	1			0	0	0	1	0	0	1	1	1	1
DE-0055730	Head and neck Squamous Carcinoma	Head and Neck Cancers - Cancer of the oropharynx	Tonsil, NOS	Lung & Bronchus	Per the submitted surgical pathology report, the patient is a 63 year-old male with a history of squamous cell carcinoma of tonsil.	Right lung, needle core biopsy: Squamous cell carcinoma, poorly differentiated.	squamous	m	63		0		0				0	1	0		1	1			0	0	0	1	0	1		1	1	1				0
DE-0055900	None Of These Apply	Anal Carcinoma	Anus, NOS	Rectum	Per the submitted surgical pathology report, the patient is a 62 year-old female with a history of squamous cell carcinoma.	Rectum, mass, biopsy: Squamous cell carcinoma, moderately to poorly differentiated.	squamous	f	62			0	0		0	1	0	1	0		1	1				0	0	0	0	0		1	1	0		0		0	0		0						0
DE-0055977	None Of These Apply	Anal Carcinoma	Anus, NOS	Rectum	Per the submitted surgical pathology report, the patient is a 50 year-old male with a history of squamous cell carcinoma.	Rectal mass, Biopsies: Well-differentiated squamous cell carcinoma.	squamous	m	50		0		0				0	0	0		1	1			0	0	0	0	1	0		1	1	0
DE-0056129	None Of These Apply	Anal Carcinoma	Anus, NOS	Anal Canal & Anus	Per the submitted surgical pathology report, the patient is a 67 year-old female with a history of squamous cell carcinoma.	Anal lesion submitted as "transanal excision of tumor", Excision: Ano-rectal tissue showing invasive poorly differentiated squamous cell carcinoma extending into the submucosa.	squamous	f	67		0		0				0	1	0		1	1			0	0	0	0	0	0		1	0	0				0
DE-0056144	Head and neck Squamous Carcinoma	Head and Neck Cancers - Cancer of the oropharynx	Tongue, NOS	Lung & Bronchus	Per the submitted surgical pathology report, the patient is a 70 year-old female with a history of squamous cell carcinoma of the tongue.	Lung nodule, right, biopsies: Invasive squamous cell carcinoma, moderately differentiated.	squamous	f	70		0		0				1	1			1	1			0	0	0	0	0	0		1	1	0				0	0
DE-0056157	Female Genital Tract Malignancy	Vulvar Cancer	Vulva, NOS	Vulva, Nos	Per the submitted surgical pathology report, the patient is a 52 year-old female with a history of squamous cell carcinoma.	Vulva, radical vulvectomy: Invasive squamous cell carcinoma.	squamous	f	52		0		0				0	1	0		0	1			0	0	0	1	1	0		1	0	1				0
DE-0056243	None Of These Apply	Anal Carcinoma	Anus, NOS	Liver	Per the submitted paperwork, the patient is a 61 year-old female with a history of metastatic anal squamous cell carcinoma.	Liver, right lobe, hepatectomy: Multifocal metastatic squamous cell carcinoma.	squamous	f	61		0		0				1	0	0		0	1			0	0	0	1	0	0		1	0	1				0
DE-0056610	Head and neck Squamous Carcinoma	Head and Neck Cancers - Cancer of the oropharynx	Tonsil, NOS	Lung & Bronchus	Per the submitted surgical pathology report, the patient is a 51 year-old male with a history of squamous cell carcinoma.	Bronchial biopsy: Invasive moderately differentiated squamous cell carcinoma.	squamous	m	51		0		0				1	0	0		0	1			0	0	0	0	0	0		1	1	0
DE-0056811	None Of These Apply	Anal Carcinoma	Anus, NOS	Rectum	Per the submitted surgical pathology report, the patient is a 51 year-old male with a history of metastatic squamous carcinoma.	Sigmoid colon, rectum, and anus, abdominoperineal resection: Poorly-differentiated squamous carcinoma.	squamous	m	51		0		0				0	0	0		1	1			0	0	1	0	0	0		1	0	0				0
DE-0056924	Head and neck Squamous Carcinoma	Head and Neck Cancers - Cancer of the oropharynx	Larynx, NOS	Larynx	Per the submitted surgical pathology report, the patient is a 41 year-old male with a history of squamous cell carcinoma of larynx.	Laryngeal mass (biopsy): Invasive squamous cell carcinoma.	squamous	m	41		0		0				0	0	0		1	1			0	0	1	1	1	0		1	0	0				0
DE-0057043	None Of These Apply	Anal Carcinoma	Anus, NOS	Anal Canal & Anus	Per the submitted surgical pathology report, the patient is a 65 year-old female with a history of squamous cell carcinoma.	Anal polyps: Rectal mucosa: Squamous cell carcinoma with basaloid features.	squamous	f	65			0	0	0	1	1		1	0		1	1			1		0	1	1	1	1	1	1	1		0		0	0	1	0						0
DE-0057090	None Of These Apply	Anal Carcinoma	Anus, NOS	Rectum	Per the submitted surgical pathology report, the patient is a 42 year-old female with a history of squamous cell carcinoma.	Rectum, distal mass, biopsy: Poorly differentiated squamous cell carcinoma.	squamous	f	42			0	0	0	0	1		1	0		1	1					1	1	0	0	1	1	1	0		0		0	0	1	0						0
DE-0057148	None Of These Apply	Anal Carcinoma	Anal canal	Penis & Scrotum	Per the submitted surgical pathology report, the patient is a 46 year-old male with a history of squamous cell carcinoma.	Left side scrotal lesion, biopsy: Invasive, poorly to moderately differentiated squamous cell carcinoma.	squamous	m	46		0		0				0	0	0		1	1			0	0	0	1	0	0		1	1	0				1	1
DE-0057182	None Of These Apply	Anal Carcinoma	Anal canal	Anal Canal & Anus	Per the submitted surgical pathology report, the patient is a 76 year-old male with a history of squamous cell carcinoma of the anus.	Tissue from perianal area: Keratinizing squamous cell carcinoma, grade 1-2.	squamous	m	76		0		0				0	1	0		0	1			0	0	1	0	0	0		0	0	0				0
DE-0057219	None Of These Apply	Anal Carcinoma	Anal canal	Connective & Soft Tissue	Per the submitted surgical pathology report, the patient is a 50 year-old male with a history of metastatic squamous cell carcinoma.	Left thigh mass, core needle biopsies: Metastatic squamous cell carcinoma, presence of fibrous tissue.	squamous	m	50		0						0	1	0		0					1	0	1	1	0		1	1	0				0
DE-0057358	Female Genital Tract Malignancy	Vulvar Cancer	Vulva, NOS	Vulva, Nos	Per the submitted surgical pathology report, the patient is a 51 year-old female with a history of squamous cell carcinoma of the vulva.	Right vulva, excision: Squamous cell carcinoma, grade II.	squamous	f	51		0		0				1	1	0		0	1			0	0	0	1	1	0		1	0	1
DE-0057780	None Of These Apply	Anal Carcinoma	Anus, NOS	Urinary Bladder	Per the submitted surgical pathology report, the patient is a 69 year-old female with a history of metastatic non-small cell carcinoma.	Distal L. ureter and bladder wall; resection: Metastatic poorly-differentiated, non-small cell carcinoma, consistent with metastatic, focally keratinizing squamous carcinoma.	squamous	f	69		0		0				0	1	0		1	1			0	0	0	1	0	0		1	0	1
DE-0058129	None Of These Apply	Anal Carcinoma	Anal canal	Rectum	Per the submitted surgical pathology report, the patient is an 83 year-old male with a history of squamous cell carcinoma.	Rectal tissues from 12:00 position at 7 cm (biopsies): Invasive squamous cell carcinoma with necrosis.	squamous	m	83		0		0				0	1	0		1	1			0	0	0	0	0	0		1	0	1				0	0
DE-0058153	Head and neck Squamous Carcinoma	Head and Neck Cancers - Cancer of the oropharynx	Tonsil, NOS	Skin	Per the submitted surgical pathology report, the patient is a 64 year-old male with a history of metastatic squamous cell carcinoma of the tonsil.	Skin and soft tissue, left upper back, mass, wide excision: Poorly differentiated squamous cell carcinoma, most likely metastatic.	squamous	m	64		0		0				0	1	0		0	1			0	0	1	1	0	0		1	0	1				0
DE-0058370	None Of These Apply	Anal Carcinoma	Anal canal	Lymph Nodes	Per the submitted surgical pathology report, the patient is a 51 year-old male with a history of metastatic anal squamous cell carcinoma.	Right external iliac lymph node: Metastatic poorly-differentiated basaloid squamous cell carcinoma.	squamous	m	51		0		0				0	0	0		1	1			0	0	0	1	0	0		1	0	0				0
DE-0058488	None Of These Apply	Anal Carcinoma	Anus, NOS	Anal Canal & Anus	Per the submitted surgical pathology report, the patient is an 81 year-old female with a history of squamous cell carcinoma.	Anal biopsy: Invasive moderately differentiated squamous cell carcinoma(per outside pathology report).	squamous	f	81		0		0				0	1	0		0	1			0	0	0	1	0	0		1	1	0
DE-0058506	Head and neck Squamous Carcinoma	Head and Neck Cancers - Cancer of the oropharynx	Tonsil, NOS	Oropharnyx	Per the submitted surgical pathology report, the patient is a 48 year-old male with a history of squamous cell carcinoma.	Superior fold left tonsil, biopsy: Moderately differentiated invasive squamous cell carcinoma.	squamous	m	48		0		0				0	0	0		1	1			0	1	0	1	0	0		1	0	1				0
DE-0059184	Head and neck Squamous Carcinoma	Head and Neck Cancers - Cancer of the oropharynx	Tonsil, NOS	Oropharnyx	Per the submitted surgical pathology report, the patient is a 62 year-old male with a history of squamous cell carcinoma.	Oropharynx, biopsy: Invasive moderately differentiated keratinizing squamous cell carcinoma.	squamous	m	62		0		0				0	0	0		1	1			0	0	0	0	0	0		1	0	0
DE-0059215	Female Genital Tract Malignancy	Vulvar Cancer	Vulva, NOS	Lymph Nodes	Per the submitted surgical pathology report, the patient is a 69 year-old female with a history of metastatic squamous carcinoma.	Left supraclavicular lymph node: Secondary squamous carcinoma in one of one lymph node, consistent with vulvar origin.	squamous	f	69		0		0				0	0	0		1	1			0	0	0	0	1	0		1	1	0				0
DE-0059229	None Of These Apply	Anal Carcinoma	Anus, NOS	Rectum	Per the submitted surgical pathology report, the patient is a 65 year-old female with a history of anal squamous carcinoma.	Rectum, posterior vagina, and vulva, en bloc resection: Invasive poorly differentiated squamous carcinoma extending to vaginal margin.	squamous	f	65		0		0				0	1	0		1	0			0	0	0	1	0	0		1	1	0
DE-0059822	None Of These Apply	Anal Carcinoma	Anal canal	Connective & Soft Tissue	Per the submitted surgical pathology report, the patient is a 57 year-old female with a history of squamous cell carcinoma.	Skin/soft tissue, left thigh, excision: Positive for poorly differentiated squamous cell carcinoma.	squamous	f	57		0		0				0	0	0		0	1			0	0	1	0	0	0		1	0	0				0
DE-0059923	Head and neck Squamous Carcinoma	Head and Neck Cancers - Cancer of the oropharynx	Oropharynx, NOS	Liver	Per the submitted surgical pathology report, the patient is a 57 year-old male with a history of metastatic squamous cell carcinoma of oropharynx.	Liver (needle biopsy): Metastatic poorly-differentiated squamous cell carcinoma.	squamous	m	57		0		0				1	0	0		1	1			0	1	0	0	0	0	1	0	0	0				0
DE-0060105	Female Genital Tract Malignancy	Vulvar Cancer	Vulva, NOS	Vulva, Nos	Per the submitted surgical pathology report, the patient is a 52 year-old female with a history of squamous cell carcinoma.	Right posterior vulva, radical vulvectomy: Invasive squamous cell carcinoma, poorly differentiated.	squamous	f	52		0		1				0	0	0		0	1			0	0	1	1	0	0		1	1	1				0
DE-0060106	None Of These Apply	Anal Carcinoma	Anus, NOS	Rectum	Per the submitted surgical pathology report, the patient is a 57 year-old female with a history of squamous carcinoma of the anorectal region.	Rectal mass, biopsy: Moderately differentiated squamous carcinoma.	squamous	f	57		0		0				1		0		1	1			0	0	0	1	0	1		1	0	1
DE-0060261	Head and neck Squamous Carcinoma	Head and Neck Cancers - Cancer of the oropharynx	Pharynx, NOS	Gum, Floor Of Mouth, & Other Mouth	Per the submitted surgical pathology report, the patient is a 48 year-old female with a history of metastatic squamous cell carcinoma.	Lymph node tissue, right neck, dissection: One of twelve lymph nodes (1/12); positive for metastatic squamous cell carcinoma.	squamous	m	48		0		0				0	0	0		0	1			0	0	1	1	0	0		1	1	0				0
DE-0060314	None Of These Apply	Anal Carcinoma	Anal canal	Lymph Nodes	Per the submitted surgical pathology report, the patient is a 61 year-old female with a history of basal squamous epithelial carcinoma.	Left axillary lymph node: partially cystic metastatic well-differentiated, non-keratinizing basal squamous epithelial carcinoma.	squamous	f	61		0		0				1	0	0		0	1			0	0	0	1	0	0		1	0	1
DE-0060560	Head and neck Squamous Carcinoma	Head and Neck Cancers - Cancer of the oropharynx	Tonsil, NOS	Lymph Nodes	Per the submitted surgical pathology report, the patient is a 58 year-old male with a history of metastatic squamous carcinoma of tonsillar origin.	Lymph node, subcarinal #2, biopsy: Metastatic squamous carcinoma.	squamous	m	58		0		0				0	1	0		1	1			0	0	0	0	0	0		1	1	0
DE-0061047	Head and neck Squamous Carcinoma	Head and Neck Cancers - Cancer of the oropharynx	Tonsil, NOS	Oropharnyx	Per the submitted surgical pathology report, the patient is a 62 year-old male with a history of metastatic squamous cell carcinoma.	Lymph nodes and soft tissue, left supraomohyoid neck dissection: Metastatic squamous cell carcinoma, poorly differentiated.	squamous	m	62		0		0				0	0	0		1	1			0	0	0	0	0	0		1	0	0				0
DE-0061070	None Of These Apply	Anal Carcinoma	Anal canal	Rectum	Per the submitted surgical pathology report, the patient is a 40 year-old female with a history of squamous cell carcinoma.	"Rectal mass biopsies": Invasive, keratinizing moderately differentiated squamous cell carcinoma.	squamous	f	40		0		0				0	1	0		1	1			0	0	0	1	0	1		1	1	1				0	0
DE-0061496	Head and neck Squamous Carcinoma	Head and Neck Cancers - Cancer of the oropharynx	Tonsil, NOS	Nasopharynx	Per the submitted surgical pathology report, the patient is a 54 year-old male with metastatic squamous cell carcinoma originating in the left tonsil.	Tonsil, left, tonsillectomy: Squamous cell carcinoma, moderately differentiated.	squamous	m	54		0		0				0	0	0		1	0			0	0	0	0	0	0		1		1
DE-0062091	Female Genital Tract Malignancy	Vulvar Cancer	Vulva, NOS	Vulva, Nos	Per the submitted surgical pathology report, the patient is a 68 year-old female with a history of squamous cell carcinoma.	Vulva, Left, Tumor Resection: Moderately differentiated squamous cell carcinoma.	squamous	f	68		0			0			0		0		0					0	0		0	0	1					0			0								0
DE-0062157	Female Genital Tract Malignancy	Vulvar Cancer	Vulva, NOS	Vulva, Nos	Per the submitted surgical pathology report, the patient is a 65 year-old female with a history of metastatic squamous cell carcinoma.	Right axillary lymph node: Metastatic squamous cell carcinoma.	squamous	f	65		0		0				0	0	0		0	1			0	0	0	1	1	1		1	1	1
DE-0062272	None Of These Apply	Anal Carcinoma	Anus, NOS	Anal Canal & Anus	Per the submitted surgical pathology report, the patient is a 50 year-old female with a history of squamous cell carcinoma.	Anus, lesion, biopsy: Poorly-differentiated squamous cell carcinoma.	squamous	f	50		0			0			1		0		1					0	0		1	1	0					0			0								0
DE-0062348	None Of These Apply	Anal Carcinoma	Anus, NOS	Lymph Nodes	Per the submitted surgical pathology report, the patient is a 69 year-old female with a history of invasive squamous cell carcinoma.	Lymph nodes and soft tissue, right groin, superficial lymphadenectomy with femoral artery and vein, dissection: Invasive squamous cell carcinoma with extensive perineural and angiolymphatic invasion, and early sarcomatoid differentiation.	squamous	f	69		0			0			0		0		0					0	1		0	0	1					0			0								0
DE-0062483	Head and neck Squamous Carcinoma	Head and Neck Cancers - Cancer of the oropharynx	Tonsil, NOS	Gum, Floor Of Mouth, & Other Mouth	Per the submitted surgical pathology report, the patient is a 45 year-old female with a history of squamous cell carcinoma.	Right neck contents, excision: The largest tumor deposit in a lymph node measures 2.5 cm in greatest dimension.	squamous	f	45		0			0			1		0		1					0	0		0	0	0					0			0
DE-0062987	Head and neck Squamous Carcinoma	Head and Neck Cancers - Cancer of the oropharynx	Tonsil, NOS	Gum, Floor Of Mouth, & Other Mouth	Per the submitted surgical pathology report, the patient is a 55 year-old male with a history of squamous cell carcinoma.	Tonsil, right, right tonsillectomy: Invasive squamous cell carcinoma, non-keratinizing.	squamous	m	55																		0									0			0
DE-0063019	Head and neck Squamous Carcinoma	Head and Neck Cancers - Cancer of the oropharynx	Tongue, NOS	Connective & Soft Tissue	Per the submitted surgical pathology report, the patient is a 50 year-old male with a history of squamous cell carcinoma.	CRXX-XXXXXX:Skin and subcutaneous tissue, left upper back: Squamous cell carcinoma._x000D_ _x000D_ CRXX-XXXXXX: Lung mass, left lower lobe (needle core biopsy): Squamous cell carcinoma, moderately differentiated.	squamous	m	50		0			0			0		1		1					0	1		0	0	0					0			1								0
DE-0063047	None Of These Apply	Anal Carcinoma	Anal canal	Liver	Per the submitted surgical pathology report, the patient is a 54 year-old female with a history of metastatic anal squamous cell carcinoma.	Right liver lobe: Malignant, metastatic poorly differentiated squamous cell carcinoma.	squamous	f	54		0			0			0		0		1					0	0		0	0	0					0			0								0
DE-0063963	Female Genital Tract Malignancy	Vulvar Cancer	Vulva, NOS	Vulva, Nos	Per the submitted surgical pathology report, the patient is a 67 year-old female with a history of squamous cell carcinoma.	Vulva, rectum, clitoris and distal urethra, pelvic exenteration: Invasive poorly- differentiated squamous cell carcinoma with necrosis and extensive lymphovascular invasion and involving the vaginal margin.	squamous	f	67		0			0			0		0		0					0	1		0	0	0					0			0								0
DE-0064015	None Of These Apply	Anal Carcinoma	Anal canal	Lymph Nodes	Per the submitted surgical pathology report, the patient is a 56 year-old female with a history of anal squamous cell carcinoma.	Inguinal lymph node, left, biopsy: One lymph node with poorly differentiated squamous cell carcinoma, with extranodal extension.	squamous	f	56		0			0			0		0		1					0	0		0	0	0					0			0								0
DE-0064367	Female Genital Tract Malignancy	Vulvar Cancer	Vulva, NOS	Lymph Nodes	Per the submitted surgical pathology report, the patient is a 65 year-old female with a history of metastatic squamous cell carcinoma.	Lymph node, "left sentinel lymph and surrounding tissue," excision: Metastatic squamous cell carcinoma in one lymph node (1/1).	squamous	f	65		0			0			0		0		1					0	0		0	0	1					0			0								0
DE-0064716	Head and neck Squamous Carcinoma	Head and Neck Cancers - Cancer of the oropharynx	Tonsil, NOS	Oropharnyx	Per the submitted surgical pathology report, the patient is a 69 year-old female with a history of nonkeratinizing squamous cell carcinoma.	Oropharynx, right posterior wall, biopsy: Nonkeratinizing squamous cell carcinoma with maturation and papillary features.	squamous	f	69		0			0			0		0		1					1	1		0	0	1					0			0								0
DE-0064765	Head and neck Squamous Carcinoma	Head and Neck Cancers - Cancer of the oropharynx	Oropharynx, NOS	Oropharnyx	Per the submitted surgical pathology report, the patient is a 60 year-old male with a history of squamous cell carcinoma.	Left pharyngeal mass/base of tongue mass, biopsy: Invasive squamous cell carcinoma.	squamous	m	59		0			0			0		1		1					0	1		0	0	1					0			1								0
DE-0064940	Female Genital Tract Malignancy	Vulvar Cancer	Vulva, NOS	Connective & Soft Tissue	Per the submitted surgical pathology report, the patient is a 75 year-old female with a history of metastatic squamous cell carcinoma, reportedly of vulvar origin.	Soft tissue, right groin, biopsy: Squamous cell carcinoma, moderately-to-poorly differentiated.	squamous	f	75		0			0			1		0		1					1	0		0	0	1					0			0								0
DE-0065127	Head and neck Squamous Carcinoma	Head and Neck Cancers - Cancer of the oropharynx	Base of tongue, NOS	Pharynx	Per the submitted surgical pathology report, the patient is a 27 year-old male with a history of squamous cell carcinoma.	Pharynx, left (excision): Invasive, keratinizing squamous cell carcinoma, moderately differentiated, recurrent by history.	squamous	m	27		0			0			0		0		1					0	0		0	0	1					0			0								0
DE-0065843	None Of These Apply	Anal Carcinoma	Anus, NOS	Anal Canal & Anus	Per the submitted surgical pathology report, the patient is a 62 year-old female with a history of squamous cell carcinoma.	Perineum anus-anorectal junction posterior vaginal wall: Invasive, poorly differentiated squamous cell carcinoma.	squamous	f	62		0			0			0		0		1					0	1		0	0	1					0			0								0
DE-0066181	None Of These Apply	Anal Carcinoma	Anus, NOS	Urinary Bladder	Per the submitted surgical pathology report, the patient is a 43 year-old female with a history of sqaumous cell carcinoma.	Bladder with neovagina, resection: Invasive squamous cell carcinoma, moderately differentiated.	squamous	f	43		0			0			0		0		0					0	0		0	0	0					0			0								0
DE-0066210	None Of These Apply	Anal Carcinoma	Anus, NOS	Anal Canal & Anus	Per the submitted surgical pathology report, the patient is a 71 year-old female with a history of squamous cell carcinoma.	Perianal skin, biopsy: Moderately differentiated invasive squamous cell carcinoma, involving peripheral/deep margins of biopsy.	squamous	f	71		0			1			0		0		0					0	1		1	0	0					0			0								0
DE-0066214	Head and neck Squamous Carcinoma	Head and Neck Cancers - Cancer of the oropharynx	Tonsil, NOS	Oropharnyx	Per the submitted surgical pathology report, the patient is a 78 year-old male with a history of squamous cell carcinoma of tonsil.	Tonsil, left, biopsy: Squamous cell carcinoma, moderate to poorly differentiated.	squamous	m	78		0			1			0		0		1					0	0		1	0	0					0			0								0
DE-0066780	None Of These Apply	Anal Carcinoma	Anal canal	Lymph Nodes	Per the submitted surgical pathology report, the patient is a 49 year-old female with a history of metastatic squamous cell carcinoma.	Pretracheal lymph nodes: Fragments of fibrotic lymph node tissue replaced by metastatic moderately differentiated squamous cell carcinoma.	squamous	f	49		0			1			0		0		1					0	1		1	0	1					0			0								0
DE-0066801	None Of These Apply	Anal Carcinoma	Anal canal	Anal Canal & Anus	Per the submitted surgical pathology report, the patient is a 61 year-old male with a history of squamous epithelial carcinoma.	Colon mucous membrane biopsy and anal mucous membrane biopsy (distal rectum / anal canal): Infiltrates of a poorly differentiated squamous epithelial carcinoma based on a high grade squamous epithelial dysplasia of the mucous membrane (HSIL / AIN III).	squamous	m	61		0			0			0		0		1					0	1		1	1	0					0			0								0
DE-0066810	None Of These Apply	Anal Carcinoma	Anus, NOS	Connective & Soft Tissue	Per the submitted surgical pathology report, the patient is a 49 year-old female with a history of Squamous cell carcinoma.	Presacral mass, CT-guided fine needle aspiration and needle core biopsy: HPV-related squamous cell carcinoma.	squamous	f	49		0			0			0	0	0		0				1	0	0	0	1	0	0	0	0	0													0
DE-0066812	None Of These Apply	Anal Carcinoma	Anus, NOS	Anal Canal & Anus	Per the submitted surgical pathology report, the patient is a 54 year-old female with a history of squamous cell carcinoma.	Anal-rectal junction mass, biopsy: Anal squamous cell carcinoma.	squamous	f	54		0			0			0		0		1					0	1		0	0	0					0			0								0
DE-0066877	Head and neck Squamous Carcinoma	Head and Neck Cancers - Cancer of the oropharynx	Oropharynx, NOS	Lung & Bronchus	Per the submitted cytology report, the patient is a 62 year-old male with a history of squamous cell carcinoma, oropharyngeal origin favored.	Lung (left), fine needle aspiration: Positive for malignant cells, consistent with poorly differentiated squamous cell carcinoma.	squamous	m	62									0			0						0		0	0	1	1	1	1													0
DE-0067308	Head and neck Squamous Carcinoma	Head and Neck Cancers - Cancer of the oropharynx	Tonsil, NOS	Pharynx	Per the submitted surgical pathology report, the patient is a 52 year-old male with a history of squamous cell carcinoma.	Tonsil, left biopsy: In-situ and invasive squamous cell carcinoma, moderately differentiated keratinizing.	squamous	m	52		0			1			0	1	0		0					1	0	1	1	0	0		1	0		0			0		0						0
DE-0067460	None Of These Apply	Anal Carcinoma	Rectum, NOS	Anal Canal & Anus	Per the submitted surgical pathology report, the patient is a 62 year-old female with a history of squamous cell carcinoma.	Rectum: Invasive moderate to poorly differentiated squamous cell carcinoma._x000D_ _x000D_ Rectum: Detached dysplastic squamous mucosa._x000D_ _x000D_ _x000D_ _x000D_ _x000D_ _x000D_ _x000D_ Rectum: Detached dysplastic squamous mucosa.	squamous	f	62		0			0			0		0		1					0	0		0	1	0					0			0								0
DE-0067617	Female Genital Tract Malignancy	Vulvar Cancer	Vulva, NOS	Vulva, Nos	Per the submitted surgical pathology report, the patient is a 52 year-old female with a history of squamous cell carcinoma.	Tumors (x2), right and left vulva, right radical hemi-vulvectomy, simple left vulvectomy, with right inguinal lymph node dissection and portion of saphenous vein: Squamous cell carcinoma, invasive, bilateral.	squamous	f	52		0			0			1		0		0					0	0		0	0	0					0			0								0
DE-0068232	None Of These Apply	Anal Carcinoma	Anal canal	Connective & Soft Tissue	Per the submitted surgical pathology report, the patient is a 57 year-old male with a history of basaloid squamous cell carcinoma.	Gluteus, right, core biopsy: Basaloid squamous cell carcinoma, consistent with involvement by known anorectal primary.	squamous	m	57		0			0			0	0	0		1					0	1	1	0	1	1		1	1		0			0		0
DE-0068607	Head and neck Squamous Carcinoma	Head and Neck Cancers - Cancer of the oropharynx	Tongue, NOS	Lymph Nodes	Per the submitted surgical pathology report, the patient is a 68 year-old male with a history of metastatic squamous cell carcinoma.	Lymph node, left submandibular, fine needle aspiration: Malignant cells identified consistent with metastatic squamous cell carcinoma.	squamous	m	68									1	0		1						0	1	1	0	1		0	1					0		0
DE-0069134	None Of These Apply	Anal Carcinoma	Anal canal	Rectum	Per the submitted surgical pathology report, the patient is a 76 year-old male with a history of squamous cell carcinoma.	Rectum, incisional biopsies: Poorly-differentiated squamous cell carcinoma.	squamous	m	76		0			0			0	0	0		1					0	0	1	0	1	1		1	1		0			0		0						0
DE-0069214	Head and neck Squamous Carcinoma	Head and Neck Cancers - Cancer of the oropharynx	Tonsil, NOS	Gum, Floor Of Mouth, & Other Mouth	Per the submitted surgical pathology report, the patient is a 73 year-old male with a history of squamous cell carcinoma.	Right tonsil: Invasive squamous cell carcinoma, moderately to poorly differentiated.	squamous	m	73		1			1			0	0	0		0					0	1	1	0	0	0		0	1		0			0		0						0
DE-0069519	Female Genital Tract Malignancy	Vulvar Cancer	Vulva, NOS	Lymph Nodes	Per the submitted surgical pathology report, the patient is a 78 year-old female with a history of metastatic squamous cell carcinoma.	Left groin tumor, biopsy: Metastatic moderately differentiated squamous cell carcinoma, consistent with vulvar primary, involving fibroadipose tissue.	squamous	f	78		0			0			0	1	0		0					0	1	0	0	0	1		1	0		0			0		0						0
DE-0069653	Female Genital Tract Malignancy	Vulvar Cancer	Vulva, NOS	Vulva, Nos	Per the submitted surgical pathology report, the patient is a 58 year-old female with a history of squamous carcinoma.	"Vulvar lesion, #2": Invasive poorly differentiated squamous carcinoma.	squamous	f	58		1			0			1	1	0		1					0	0	1	1	1	0		1	1		0			0		0						0
DE-0069711	Head and neck Squamous Carcinoma	Head and Neck Cancers - Cancer of the oropharynx	Oropharynx, NOS	Tongue	Per the submitted surgical pathology report, the patient is a 52 year-old male with a history of_x000D_ squamous cell carcinoma.	Right base of tongue (biopsy): Poorly differentiated squamous cell carcinoma with basaloid features, clinically recurrent.	squamous	m	52		0			0			0	0	0		1					0	1	0	1	0	0		0	0		0			0		0						0
DE-0069736	None Of These Apply	Anal Carcinoma	Rectum, NOS	Lymph Nodes	Per the submitted surgical pathology report, the patient is a 48 year-old female with a history of squamous cell carcinoma.	Left inguinal lymph node, biopsy: Squamous cell carcinoma.	squamous	f	48									0										0			1		1	0		0			0		0
DE-0069788	None Of These Apply	Anal Carcinoma	Anal canal	Rectum	Per the submitted surgical pathology report, the patient is a 60 year-old female with a history of squamous cell carcinoma.	Rectum, biopsy: At least microinvasive moderately differentiated squamous cell carcinoma.	squamous	f	60		0			0			0	1	0		1					0	1	1	0	1	0		1	1					0		0						0
DE-0070226	None Of These Apply	Anal Carcinoma	Anal canal	Anal Canal & Anus	Per the submitted surgical pathology report, the patient is a 54 year-old female with a history of squamous cell carcinoma.	Anus (rectal mass), biopsy: Invasive squamous cell carcinoma.	squamous	f	54		0			0			1	1	0		0					0	1	1	0	1	0		1	1		0			0		0
DE-0070227	None Of These Apply	Anal Carcinoma	Anus, NOS	Liver	Per the submitted surgical pathology report, the patient is a 77 year-old male with a history of squamous cell carcinoma of the anus.	Liver, ultrasound guided core biopsies: Postitive for malignant cells, Poorly differentiated carcinoma consistent with squamous cell carcinoma with basaloid features.	squamous	m	77		0			1			0	1	0		0					0	0	1	0	1			1	1		0			0		0						0
DE-0070297	None Of These Apply	Anal Carcinoma	Anus, NOS	Rectum	Per the submitted surgical pathology report, the patient is a 77 year-old male with a history of squamous cell carcinoma.	Biopsy of rectal mass: Squamous carcinoma, invasive, moderately to poorly differentiated.	squamous	m	77		0			0			0	0	0		0					0	1	0	0	0	1		0	1		0			0		0						0
DE-0070759	None Of These Apply	Anal Carcinoma	Rectum, NOS	Anal Canal & Anus	Per the submitted surgical pathology report, the patient is a 50 year-old male with a history of squamous cell carcinoma.	Rectal mass (biopsy): Poorly differentiated invasive squamous cell carcinoma.	squamous	m	50		0			0			0	0	0		1				0	0	1	1	1	0	0		0	1	0	0			0		0	0	0	0	0	0	0
DE-0070938	Head and neck Squamous Carcinoma	Head and Neck Cancers - Cancer of the oropharynx	Tonsil, NOS	Oropharnyx	Per the submitted surgical pathology report, (SP12-21493, Lenox Hill Hospital) the patient is a 67 year-old male with a history of metastatic squamous cell carcinoma of tonsil.	Right tonsillectomy: Invasive papillary squamous cell carcinoma, moderately differentiated.	squamous	m	67		0			0			0	0	0		1				0	0	1	1	0	0	0		1	1	0				0		0						0
DE-0071215	Head and neck Squamous Carcinoma	Head and Neck Cancers - Cancer of the oropharynx	Oropharynx, NOS	Liver	Per the submitted clinical summary, the patient is a 50 year-old female with a history of metastatic salivary gland tumor.	Liver, needle core biopsy: Metastatic poorly differentiated carcinoma with squamous changes, consistent with history of head and neck primary.	squamous	f	50		0			0			0	1	0		1				0	0	1	1	1	1	0	1	0	0	1
DE-0071222	Female Genital Tract Malignancy	Cervical cancer	Cervix uteri	Lymph Nodes	Per the submitted surgical pathology report (CRXX-XXXXXX, Sunrise Hospital & Medical Center), the patient is a 36 year-old female with a history of metastatic carcinoma.	Uterus and cervix, slides G1 to G23: Invasive squamous cell carcinoma, poorly differentiated.	squamous	f	36		0			0			0	0	0		1				0	0	0	1	0	0	0		1	1	0	0			0		0	0	0	0	0	0	0
DE-0071274	Head and neck Squamous Carcinoma	Head and Neck Cancers - Cancer of the oropharynx	Tonsil, NOS	Liver	Per the submitted progress note, the patient is a 37 year-old male with a history of metastatic squamous cell carcinoma of head and neck origin.	Liver, core biopsy: Metastatic poorly-differentiated squamous cell carcinoma.	squamous	m	37		0			0			0	1	0		1				0	1	1	1	0	0	1		1	1	0	0			0		0	0	0	0	0	0	0
DE-0071284	Female Genital Tract Malignancy	Cervical cancer	Cervix uteri	Abdomen, NOS	Per the submitted surgical pathology report (CRXX-XXXXXX, MCG Health, Inc.), the patient is a 43 year-old female with a history of metastatic adeno-squamous cervical carcinoma.	Left abdominal wall tumor (excision): Metastatic poorly differentiated adeno-squamous carcinoma consistent with known cervical primary.	squamous	f	43		0			0			0	0	1		0				0	0	1	1	1	0	1		0	1	1	0			1		0	0	0	0	0	0	0
DE-0071299	None Of These Apply	Anal Carcinoma	Anus, NOS	Anal Canal & Anus	Per the submitted clinical summary, the patient is an 81 year-old male with a history of anal squamous cell carcinoma.	Anal lesion biopsy: Suspicious for squamous cell carcinoma.	squamous	m	81		0			1			1	1	0		1				0	0	1	0	1	1	0		1	0	0
DE-0071418	None Of These Apply	Anal Carcinoma	Anal canal	Anal Canal & Anus	Per the submitted surgical pathology report (CRXX-XXXXXX, JFK Medical Center), the patient is a 60 year-old male with a history of squamous cell carcinoma of the anorectum.	Rectum-abdominoperineal resection: Squamous cell carcinoma, moderately to poorly differentiated.	squamous	m	60		0			1			0	0	0		1				0	0	1	0	0	0	1		0	1	0	0			0		0	0	0	0	0	0	0
DE-0071435	Female Genital Tract Malignancy	Cervical cancer	Cervix uteri	Pelvis, NOS	Per the submitted surgical pathology report (CRXX-XXXXXX, NY Hospital Queens), the patient is a 58 year-old female with a history of squamous cell carcinoma.	(Anterior exenteration): Squamous cell carcinoma; recurrent.	squamous	f	58		0			0			1	0	0		1				0	0	1	1	1	1	0		1	1	0				0		0						0
DE-0071612	None Of These Apply	Anal Carcinoma	Anus, NOS	Retroperitoneum & Peritoneum	Per the submitted surgical pathology report (CRXX-XXXXXX, Mease Hospitals), the patient is a 42 year-old male with a history of squamous carcinoma.	Retroperitoneal lymph node biopsy: Squamous carcinoma.	squamous	m	42		0			0			0	0	0		0				0	0	1	0	1	1	0		1	0	0	0			0		0	0	0	0	0	0	0
DE-0071614	Head and neck Squamous Carcinoma	Head and Neck Cancers - Cancer of the oropharynx	Tongue, NOS	Connective & Soft Tissue	Per the submitted surgical pathology report (CRXX-XXXXXX, Baptist Medical Center), the patient is an 85 year-old male with a history of metastatic squamous cell carcinoma.	Soft tissue, left neck, biopsy: Soft tissue with metastatic squamous cell carcinoma.	squamous	m	85		0			0			0	1	0		1				0	0	1	1	0	0	0		0	1	0	0			0		0	0	1	0	0	0	0
DE-0071870	Female Genital Tract Malignancy	Cervical cancer	Cervix uteri	Connective & Soft Tissue	Per the submitted surgical pathology report (CRXX-XXXXXX, Associated Pathologists Chartered), the patient is a 55 year-old female with a history of metastatic squamous cell carcinoma.	Abdominal wall tumor: Metastatic squamous cell carcinoma, moderately differentiated.	squamous	f	55		0			0			0	0	0		0				0	0	0	0	0	0	0		1	0	0	0			0		0	0	0	0	0	0	0
DE-0072042	Female Genital Tract Malignancy	Cervical cancer	Cervix uteri	Cervix Uteri	Per the submitted surgical pathology report (CRXX-XXXXXX, Trinity Hospital of Augusta), the patient is a 69 year-old female with a history of squamous carcinoma.	Cervical biopsy: Squamous carcinoma.	squamous	f	69		0			1			1	0	0		0				0	0	0	1	1	0	0		0	1	0	0			0		0	0	0	0	0	0	0
DE-0072104	Female Genital Tract Malignancy	Cervical cancer	Cervix uteri	Pelvis, NOS	Per the submitted surgical pathology report (CRXX-XXXXXX, Mercy Hospital), the patient is a 69 year-old female with a history of cervical cancer.	Pelvic sidewall mass, ultrasound guided core biopsy: Positive for malignancy, metastatic squamous cell carcinoma.	squamous	f	69		0			1			0	1	0		1				0	0	1	1	0	0	1		1	0	0	0			0		0	0	0	0	0.5	0	0
DE-0072155	Head and neck Squamous Carcinoma	Head and Neck Cancers - Cancer of the oropharynx	Tonsillar fossa	Gum, Floor Of Mouth, & Other Mouth	Per the submitted dermatopathology report (D13-NY1-0057441, CBL Path), the patient is a 60 year-old male with a history of invasive squamous cell carcinoma.	R Tonsil Fossa: Invasive Squamous Cell Carcinoma, Well Differentiated, Keratinizing.	squamous	m	60		0			1			0	1	0		0				0	0	1	0	0	0	0		0		1				0								0
DE-0072531	Female Genital Tract Malignancy	Cervical cancer	Cervix uteri	Pelvis, NOS	Per the submitted surgical pathology report (CRXX-XXXXXX, LifeBridge Health), the patient is a 31 year-old female with a history of squamous cell carcinoma.	Right parametria, excision: Infiltrating moderately to poorly differentiated squamous cell carcinoma.	squamous	f	30		0			1			0		0		1				0	0	1	1	1	1	1	1	1	1	0	0			0			0	0	0	0	0	0
DE-0072796	Female Genital Tract Malignancy	Cervical cancer	Cervix uteri	Pelvis, NOS	Per the submitted surgical pathology report (CRXX-XXXXXX St. Joseph Medical Center), the patient is a 51 year-old female with a history of non small cell carcinoma, favor squamous cell carcinoma.	Needle core pelvic biopsies: Poorly differentiated non-small cell carcinoma, favor squamous cell carcinoma.	squamous	f	51		0			0			0		0		0				0	0	0	0	1	0	0	1	1	0	0				0			0	0	0	0	0	0
DE-0072874	Female Genital Tract Malignancy	Cervical cancer	Cervix uteri	Cervix Uteri	Per the submitted surgical pathology report (CRXX-XXXXXX Northside Hospital), the patient is a 44 year-old female with a history of adenosquamous carcinoma of cervix.	Uterus, cervix, bilateral tubes and ovaries, hysterectomy: In situ and invasive poorly differentiated adenosquamous carcinoma.	squamous	f	44		0			0			0		0		1				0	0	0	1	0	0	0	1	0	1	0				0			0	0	0	0	0	0
DE-0072921	None Of These Apply	Anal Carcinoma	Anus, NOS	Anal Canal & Anus	Per the submitted clinical summary, the patient is a 64 year-old female with a history of anal squamous cell carcinoma.	Anal tumor biopsy: Invasive keratinizing squamous cell carcinoma, moderately differentiated.	squamous	f	64		0			0			0		0		1				0	0	0	1	0	1	0	1	0	1	0				0			0	0	0	0	0	0
DE-0072990	None Of These Apply	Anal Carcinoma	Anal canal	Liver	Per the submitted surgical pathology report (CRXX-XXXXXX, Western Regional Medical Center), the patient is a 63 year-old male with a history of metastatic squamous cell carcinoma.	Liver, CT guided biopsy: Metastatic squamous cell carcinoma.	squamous	m	63		0			0			0	1	0		1				0	0	1	1	0	0	1	1	1	0	0				0			0	0	0	0	0	0
DE-0073062	Female Genital Tract Malignancy	Cervical cancer	Cervix uteri	Cervix Uteri	Per the submitted surgical pathology report (CRXX-XXXXXX, MCG Health), the patient is a 43 year-old female with a history of squamous cell carcinoma.	Cervix (biopsy): Squamous cell carcinoma, poorly differentiated, non-keratinizing.	squamous	f	43		0			0			0		0		0				0	0	1	0	0	0	0	1	1	0	0				0			0	0	0	0	0	0
DE-0073103	None Of These Apply	Anal Carcinoma	Anal canal	Rectum	Per the submitted surgical pathology report (CRXX-XXXXXX, Presbyterian Laboratory Services), the patient is a 45 year-old female with a history of squamous cell carcinoma.	Rectum and anus, resection: Invasive well-differentiated, keratinizing squamous cell carcinoma.	squamous	f	45		0			0			0		0		1				0	0	1	1	0	0	0	1	0	1	1				0			0	0	0	0	0	0
DE-0073145	None Of These Apply	Anal Carcinoma	Anal canal	Liver	Per the submitted surgical pathology report (CRXX-XXXXXX Georgetown University Medical Center), the patient is a 68 year-old male with a history of metastatic squamous cell carcinoma of anorectal origin.	Liver, CT-guided core biopsy: Metastatic focally keratinizing squamous cell carcinoma.	squamous	m	68		0			1			0		0		0				0	0	1	1	0	0	0	1	1	1	0				0			0	1	0	0	0	0
DE-0073306	Female Genital Tract Malignancy	Cervical cancer	Cervix uteri	Cervix Uteri	Per the submitted surgical pathology report (CRXX-XXXXXX St. Luke's Roosevelt Hospital Center), the patient is a 49 year-old female with a history of squamous cell carcinoma of the cervix.	Uterus, cervix, parametria, upper vagina; radical hysterectomy: Invasive squamous cell carcinoma of the cervix, poorly differentiated.	squamous	f	49		0			0			0		1		1				0	0	1	1	0	0	0	1	1	1	0				1								0
DE-0073366	Female Genital Tract Malignancy	Cervical cancer	Cervix uteri	Lymph Nodes	Per the submitted surgical pathology report (CRXX-XXXXXX, Mayo Clinic), the patient is a 39 year-old female with a history of cervical cancer.	Round ligament, biopsy: Poorly differentiated squamous cell carcinoma, measuring up to 2 mm in greatest dimension.	squamous	f	39		0			0			0		0		0				0	0	1	1	0	0	0	1	1	1	0				0
DE-0073526	None Of These Apply	Anal Carcinoma	Anus, NOS	Cerebellum	Per the submitted surgical pathology report (CRXX-XXXXXX Inova Fairfax Hospital), the patient is a 54 year-old female with a history of metastatic squamous cell carcinoma.	A. Brain, posterior fossa tumor, biopsy with intraoperative consultation: Metastatic squamous cell carcinoma._x000D_ _x000D_ B. Brain, additional posterior fossa tumor, resection: Metastatic squamous cell carcinoma.	squamous	f	54		0			0			0		0		0				0	0	0	0	0	0	0	1	1	0	0				0			0	0	0	0	0	0
DE-0073713	Female Genital Tract Malignancy	Cervical cancer	Cervix uteri	Lung & Bronchus	Per the submitted surgical pathology report (CRXX-XXXXXX, Yuma Regional Medical Center), the patient is a 50 year-old female with a history of squamous cell carcinoma.	Left lung post medial mass biopsy: Fragments of pulmonary tissue displaying extensive involvement by moderately well differentiated keratinizing squamous cell carcinoma.	squamous	f	50		0			0			0		0		0				0	0	1	0	0	1	0	1	0	1	1				0			0	0	0	0	0	0
DE-0073778	None Of These Apply	Anal Carcinoma	Anus, NOS	Anal Canal & Anus	Per the submitted surgical pathology report (80 S13006950 North Shore-Long Island Jewish Health System), the patient is a 61 year-old male with a history of squamous cell carcinoma.	Anal margin; biopsy: Squamous cell carcinoma.	squamous	m	61		0			0			0		0		1				0	0	0	1	0	0	0	1	1	1	0				0								0
DE-0073840	Female Genital Tract Malignancy	Cervical cancer	Cervix uteri	Peritoneal Fluid	Per the submitted surgical pathology report (CRXX-XXXXXX, Cancer Treatment Centers of America), the patient is a 37 year-old female with a history of metastatic adenosquamous carcinoma.	Ascitic fluid: Positive for malignancy, consistent with metastatic adenosquamous carcinoma of uterine cervical primary.	squamous	f	37		0			0			0		0		1				0	0	1	0	0	0	1	0	0	0	0				0			0	0	0	0	0	0
DE-0073841	Female Genital Tract Malignancy	Vulvar Cancer	Vulva, NOS	Vulva, Nos	Per the submitted surgical pathology report (CRXX-XXXXXX, Saint Joseph's Hospital), the patient is a 56 year-old female with a history of squamous cell carcinoma.	Radical vulvectomy: In situ and infiltrating moderately to poorly differentiated squamous cell carcinoma.	squamous	f	56		0			0			0		0		0				0	0	1	1	0	1	0	1		1	0				0			0	0	0	0	0	0
DE-0073868	Female Genital Tract Malignancy	Vulvar Cancer	Vulva, NOS	Vulva, Nos	Per the submitted surgical pathology report (CRXX-XXXXXX MCG Health), the patient is a 31 year-old female with a history of recurrent invasive squamous cell carcinoma.	Vulva (biopsy): Recurrent invasive squamous cell carcinoma.	squamous	f	31		0			0			0		0		1				0	0	0	1	0	0	1	1	0	1	0				0			0	0	0	0	0	0
DE-0073902	Female Genital Tract Malignancy	Cervical cancer	Cervix uteri	Cervix Uteri	Per the submitted surgical pathology report (CRXX-XXXXXX Geisinger Medical Laboratories), the patient is a 28 year-old female with a history of squamous cell carcinoma of the cervix.	Cervical biopsy: Invasive squamous cell carcinoma, moderately differentiated.	squamous	f	28		0			0			0		0		0				0	0	1	1	0	1	0	1	1	1	0				0			0	0	0	0.5	0	0
DE-0073926	Head and neck Squamous Carcinoma	Head and Neck Cancers - Cancer of the oropharynx	Tonsil, NOS	Oropharnyx	Per the submitted surgical pathology report (CRXX-XXXXXX, Solstas Lab Partners), the patient is a 58 year-old female with a history of invasive squamous cell carcinoma of tonsil.	Right tonsil, removal: Invasive squamous cell carcinoma of tonsil (1.6 cm in size), moderately differentiated.	squamous	f	58		0			0			0		0		0				0	0	0	1	1	0	0	1	1	1	0				0			0	0	0	0	0	0
DE-0073951	Head and neck Squamous Carcinoma	Head and Neck Cancers - Cancer of the oropharynx	Tonsil, NOS	Gum, Floor Of Mouth, & Other Mouth	Per the submitted surgical pathology report (CRXX-XXXXXX Quest Diagnostics), the patient is a 75 year-old male with a history of squamous cell carcinoma.	Right tonsil: Squamous cell carcinoma, modetately(sic)-differentiated.	squamous	m	75										0		0							0	1	0		1	0	1	0							0	0	0	0	0	0
DE-0073975	Female Genital Tract Malignancy	Cervical cancer	Cervix uteri	Lymph Nodes	Per the submitted surgical pathology report (CRXX-XXXXXX, El Camino Hospital Mountain View), the patient is a 40 year-old female with a history of metastatic squamous cell carcinoma of cervix.	Left para-aortic lymph node biopsy: Metastatic poorly differentiated squamous cell carcinoma.	squamous	f	40		0			0			1		0		1				0	0	1	1	0	1	0	1	0	1	0				0			0	0	0	0	0	0
DE-0074050	Female Genital Tract Malignancy	Cervical cancer	Cervix uteri	Cervix Uteri	Per the submitted surgical pathology report (CRXX-XXXXXX OU Medical Center Laboratory), the patient is a 61 year-old female with a history of squamous cell carcinoma, large cell, non-keratinizing type, poorly differentiated.	Cervical biopsy: Invasive squamous cell carcinoma, large cell, non-keratinizing type, poorly differentiated.	squamous	f	61		0			0			0		0		1				0	0	1	1	0	0	1	1	1	1	1				0			0	0	0	0	0	0
DE-0074174	Female Genital Tract Malignancy	Cervical cancer	Cervix uteri	Cervix Uteri	Per the submitted surgical pathology report (CRXX-XXXXXX Memorial Health), the patient is a 51 year-old female with a history of squamous cell carcinoma of the cervix.	Mass, cervix, radical robotic hysterectomy/BSO with pelvic and periaortic lymph node dissections: Squamous cell carcinoma, cervix.	squamous	f	51		0			0			0		0		0				0	0	0	0	0	0	1	1	0	0	0				0			0	0	0	0	0	0
DE-0074299	Head and neck Squamous Carcinoma	Head and Neck Cancers - Cancer of the oropharynx	Tonsil, NOS	Oropharnyx	Per the submitted surgical pathology report (CRXX-XXXXXX, CBL Pathology), the patient is a 61 year-old male with a history of squamous cell carcinoma.	Oral cavity: Infiltrating moderately to poorly differentiated squamous cell carcinoma.	squamous	m	61		0			0			1		0		1				0	0	1	1	0	0	0	1	0	1	0				0								0
DE-0074407	Female Genital Tract Malignancy	Cervical cancer	Cervix uteri	Cervix Uteri	Per the submitted surgical pathology report (CRXX-XXXXXX, North Shore University Hospital), the patient is an 82 year-old female with a history of squamous cell carcinoma of the cervix, as well as B-cell lymphoproliferative disorder.	Uterus, cervix, upper vagina, bilateral parametrium, radical hysterectomy: Squamous cell carcinoma of the cervix with sarcomatoid differentiation.	squamous	f	82		0			0			0		0		1				0	0	1	1	1	1	1	1	0	1	0				0								0
DE-0074486	Female Genital Tract Malignancy	Vulvar Cancer	Vulva, NOS	Lymph Nodes	Per the submitted surgical pathology report (CRXX-XXXXXX, Associated Pathologists Chartered), the patient is a 65 year-old female with a history of metastatic squamous cell carcinoma.	Right groin lymph node: Metastatic squamous cell carcinoma in one of two lymph nodes (1/2).	squamous	f	65																																	0	0	0	0	0	0
DE-0074593	Female Genital Tract Malignancy	Cervical cancer	Cervix uteri	Cervix Uteri	Per the submitted surgical pathology report (CRXX-XXXXXX, Baystate Medical Center), the patient is a 53 year-old female with a history of invasive squamous cell carcinoma of the cervix.	Cervix, biopsy: Invasive squamous cell carcinoma, well differentiated.	squamous	f	53		0			0			0		0		1				0	0	0	1	1	1	1	1	1	1	0				0			0	0	0	0	0	0
DE-0074600	None Of These Apply	Anal Carcinoma	Anus, NOS	Vulva, Nos	Per the submitted surgical pathology report (CRXX-XXXXXX, OU Medical Center), the patient is a 59 year-old with a history of squamous cell carcinoma.	Vulvar biopsy: Squamous cell carcinoma, large cell keratinizing, grade 2 with stromal invasion.	squamous	f	59		0			0		0	1		0		0				0	0	1	1	1	1	0	1	1	0	0				0			0	0	0	0	0	0
DE-0074604	Female Genital Tract Malignancy	Cervical cancer	Cervix uteri	Abdomen, NOS	Per the submitted surgical pathology report (CRXX-XXXXXX, New York Methodist Hospital), the patient is a 36 year-old female with a history of metastatic cervical cancer.	Abdominal wall mass, CT guided biopsy: Infiltrating squamous cell carcinoma.	squamous	f	36		0			0			1		0		0				0	0	0	1	1	1	0	1	1	1	0				0								0
DE-0074776	Head and neck Squamous Carcinoma	Head and Neck Cancers - Cancer of the oropharynx	Tonsil, NOS	Oropharnyx	Per the submitted surgical pathology report (CRXX-XXXXXX, St. Joseph Regional Health Center), the patient is a 49 year-old male with a history of squamous cell carcinoma.	Tonsil, right, biopsy: Invasive squamous cell carcinoma, poorly differentiated.	squamous	m	49		0			0			0		0		1				0	0	1	1	0	0	0	1	1	1	0				0			0	0	0	0	0	0
DE-0074779	Female Genital Tract Malignancy	Cervical cancer	Cervix uteri	Cervix Uteri	Per the submitted surgical pathology report (CRXX-XXXXXX Commonwealth Laboratory Services), the patient is a 65 year-old female with a history of squamous cell carcinoma of cervix.	Uterus, cervix, ovaries and tubes: Invasive squamous cell carcinoma, keratinizing type, well to moderately differentiated.	squamous	f	65		0			0			0		0		0				0	0	1	1	1	1	0	1	0	1	0				0			0	0	0	0	0	0
DE-0074781	Female Genital Tract Malignancy	Cervical cancer	Cervix uteri	Urinary Bladder	Per the submitted surgical pathology report (CRXX-XXXXXX Commonwealth Laboratory Services), the patient is a 51 year-old female with a history of squamous cell carcinoma.	A. Cervix, biopsy: Squamous cell carcinoma._x000D_ B. Bladder tumor, TURBT: Squamous cell carcinoma, high-grade.	squamous	f	51		0			0			0		0		1				0	0	0	1	0	0	0	1	1	1	0				0			0	0	0	0	0	0
DE-0074843	Female Genital Tract Malignancy	Cervical cancer	Cervix uteri	Cervix Uteri	Per the submitted surgical pathology report (CRXX-XXXXXX St. John's Mercy Medical Center), the patient is a 62 year-old female with a history of squamous cell carcinoma.	Uterus, cervix, biopsy: Squamous cell carcinoma.	squamous	f	62																																	0	0	0	0	0	0
DE-0074987	Female Genital Tract Malignancy	Cervical cancer	Cervix uteri	Lung & Bronchus	Per the submitted surgical pathology report (CRXX-XXXXXX AmeriPath), the patient is a 62 year-old female with a history of squamous carcinoma, favoring metastatic cervical carcinoma.	Lung, right upper lobe, wedge resection: Poorly differentiated squamous carcinoma with features favoring metastatic cervical carcinoma, 1.1 cm.	squamous	f	62		0			0			0		0		1				0	0	0	1	0	0	0	1	1	1	0				0			0	0	0	0	0	0
DE-0075086	None Of These Apply	Anal Carcinoma	Anus, NOS	Liver	Per the submitted surgical pathology report (CRXX-XXXXXX Scripps Mercy Hospital), the patient is a 55 year-old male with a history of metastatic squamous cell carcinoma.	Mass, liver, thin needle biopsies: Poorly differentiated carcinoma consistent with metastatic squamous cell carcinoma of the rectum.	squamous	m	55										0		1						1	1				1	1	0	0							0	0	0	0	0	0
DE-0075125	Female Genital Tract Malignancy	Cervical cancer	Cervix uteri	Lymph Nodes	Per the submitted surgical pathology report (CRXX-XXXXXX, Associated Pathologists Chartered), the patient is a 47 year-old female with a history of non-small cell carcinoma.	Lymph node, subinnominate R2, biopsy: Non-small cell carcinoma, consistent with squamous cell carcinoma.	squamous	f	47		1			0			0		0		1				0	0	1	1	0	0	1	1	1	0	0				0
DE-0075342	Head and neck Squamous Carcinoma	Head and Neck Cancers - Cancer of the oropharynx	Tonsil, NOS	Oropharnyx	Per the submitted surgical pathology report (CRXX-XXXXXX CTCA), the patient is a 55 year-old male with a history of squamous cell carcinoma.	Right tonsil, biopsy (S.12-7193; 05/21/2012): Invasive squamous cell carcinoma, basaloid, poorly differentiated.	squamous	m	55		0			0			0		0		0				0	0	1	1	0	0	0	1	1	1	0				0			0	0	0	0	0	0
DE-0075428	Female Genital Tract Malignancy	Cervical cancer	Cervix uteri	Cervix Uteri	Per the submitted surgical pathology report (CRXX-XXXXXX, UAB), the patient is a 27 year-old female with a history of squamous cell carcinoma of the cervix.	Right superior quadrant (12 to 3 oclock): Squamous cell carcinoma, moderately differentiated.	squamous	f	27		0			1			0		0		1				0	0	1	1	1	0	0	1		0	0				0			0	0	0	0	0	0
DE-0075433	None Of These Apply	Anal Carcinoma	Anal canal	Omentum	Per the submitted surgical pathology report (CRXX-XXXXXX, Pathologists Regional Laboratory), the patient is a 57 year-old female with a history of metastatic squamous cell carcinoma.	Omentum, submitted as "tumor implant", excision: Metastatic poorly differentiated carcinoma.	squamous	f	57		0			0			0		0		1				0	0	0	1	0	0	0	1	0	0	0				0			0	0	0	0	0	0
DE-0075446	None Of These Apply	Anal Carcinoma	Anus, NOS	Anal Canal & Anus	Per the submitted surgical pathology report (CRXX-XXXXXX Moffitt Cancer Center), the patient is a 56 year-old female with a history of anal carcinoma.	Anal lesion: Basaloid squamous cell carcinoma.	squamous	f	56		0			0			0		0		1				0	0	1	0	0	0	0	0	0	0	0				0			0	0	0	0	0	0
DE-0075463	None Of These Apply	Anal Carcinoma	Anus, NOS	Anal Canal & Anus	Per the submitted surgical pathology report (CRXX-XXXXXX UCSD), the patient is a 62 year-old male with a history of squamous cell carcinoma of the anus.	Rectum, mass, excision: Invasive squamous cell carcinoma, poorly differentiated.	squamous	m	62		0			0			0		0		1				0	0	1	0	1	0	0	1	1	1	0				0			0	0	0	0	0	0
DE-0075486	Head and neck Squamous Carcinoma	Head and Neck Cancers - Cancer of the oropharynx	Tonsil, NOS	Oropharnyx	Per the submitted surgical pathology report (CRXX-XXXXXX Scottsdale Healthcare), the patient is a 61 year-old female with a history of squamous cell carcinoma, consistent with tonsillar primary.	Oropharynx, right side, mass, biopsy: Poorly-differentiated nonkeratinizing squamous cell carcinoma, consistent with tonsillar primary.	squamous	f	61		0			0			0		0		1				1	0	1	1	1	0	0	1	1	1	0				0			0	0	0	0	0	0
DE-0075523	None Of These Apply	Anal Carcinoma	Anal canal	Mediastinum	Per the submitted surgical pathology report (CRXX-XXXXXX), the patient is a 62 year-old female with a history of metastatic squamous cell carcinoma.	PNB of left upper anterior mediastinal mass: Moderately differentiated non-keratinizing squamous cell carcinoma.	squamous	f	62		0			0		1	0		0		1					0	1	0	1	1	1	1	1	1	1
DE-0075584	Female Genital Tract Malignancy	Cervical cancer	Cervix uteri	Abdomen, NOS	Per the submitted surgical pathology report (CRXX-XXXXXX), the patient is a 43 year-old female with a history of cervical squamous cell carcinoma.	A. Abdominal wall: Meta-analysis outcomes, free from metaplasia._x000D_ _x000D_ B. Lower anterior rectal wall: Localized squamous cell carcinoma._x000D_ _x000D_ C. Lower omentum: Localized squamous cell carcinoma.	squamous	f	43		0			0			0		0		1				0	0	1	1	0	1	1	1	0	0	0				0			0	0	0	0	0	0
DE-0075612	Female Genital Tract Malignancy	Cervical cancer	Vagina, NOS	Vagina & Labia	Per the submitted surgical pathology report (CRXX-XXXXXX South Bend Medical Foundation), the patient is a 79 year-old female with a history of squamous cell carcinoma.	Vagina, left apex, biopsy: Squamous cell carcinoma, moderately to poorly differentiated.	squamous	f	79		0			0			1		0		1				0	0	1	1	1	1	0	1	1	1	0				0			0	0	0	0		0
DE-0075816	Female Genital Tract Malignancy	Cervical cancer	Cervix uteri	Vagina & Labia	Per the submitted surgical pathology report (CRXX-XXXXXX DeKalb Medical), the patient is a 62 year-old female with a history of squamous cell carcinoma.	Vaginal tumor, biopsy: Squamous cell carcinoma, moderately to poorly differentiated.	squamous	f	62		0			0			0		0		1				0	0	1	1	0	1	1	1	1	1	0				0				0	0	0.5	0	0
DE-0076233	Female Genital Tract Malignancy	Cervical cancer	Cervix uteri	Cervix Uteri	Per the submitted surgical pathology report (CRXX-XXXXXX, Memorial Health University Medical Center), the patient is an 85 year-old female with a history of squamous cell carcinoma.	Cervix, resection: Squamous cell carcinoma.	squamous	f	85		0			0			0		0		1				0	0	1	1	1	1	0	1	0	1	0				0			0	0	0	0	0	0
DE-0076279	Head and neck Squamous Carcinoma	Head and Neck Cancers - Cancer of the oropharynx	Tonsil, NOS	Oropharnyx	Per the submitted surgical pathology report (CRXX-XXXXXX, Virtua Department of Pathology & Laboratory Medicine), the patient is a 56 year-old male with a history of squamous cell carcinoma.	Left tonsil mass biopsy: Moderately differentiated squamous cell carcinoma with focal area of superficial invasion.	squamous	m	56		0			1			0		0		1				0	0	0	1	1	0	0	1	0	1	0				0			0	0	0	0	0	0
DE-0076446	None Of These Apply	Anal Carcinoma	Anus, NOS	Lung & Bronchus	Per the submitted surgical pathology report (CRXX-XXXXXX Cancer Treatment Centers of America), the patient is a 31 year-old male with a history of squamous cell carcinoma.	Lung, right posterior lower lobe, core biopsy: Squamous cell carcinoma with necrosis morphologically consistent with patient's known clinical history of squamous cell carcinoma arisisng in rectum.	squamous	m	31		1			0			0		0		1				0	0	1	1	1	1	0	1	1	1	0				0			0	0	0	0	0	0
DE-0076509	Female Genital Tract Malignancy	Cervical cancer	Cervix uteri	Retroperitoneum & Peritoneum	Per the submitted surgical pathology report (CRXX-XXXXXX New York Methodist Hospital), the patient is a 33 year-old female with a history of squamous cell carcinoma.	Fibrous tissue, peritoneal biopsy: Infiltrating poorly differentiated carcinoma, favor poorly differentiated squamous cell carcinoma.	squamous	f	33		0			0			0		0		0				0	0	0	0	0	0	0	1	0	0	0				0								0
DE-0076613	Female Genital Tract Malignancy	Vulvar Cancer	Vulva, NOS	Connective & Soft Tissue	Per the submitted surgical pathology report (CRXX-XXXXXX New York Presbyterian Hospital - Columbia University Medical Center), the patient is a 68 year-old female with a history of squamous cell carcinoma.	Mass, right inguinal, biopsy: Invasive squamous cell carcinoma, moderately differentiated, keratinizing.	squamous	f	67		0						0		0		1					0		0	0	0		1	1	0	0				0
DE-0076656	Female Genital Tract Malignancy	Cervical cancer	Cervix uteri	Cervix Uteri	Per the submitted surgical pathology report (CRXX-XXXXXX Washington Hospital Center), the patient is a 58 year-old female with a history of cervical squamous carcinoma.	Uterus, tubes, and ovaries, left adnexa for frozen: Poorly differentiated carcinoma with squamous features.	squamous	f	58		0			0			0		0		1				0	0	1	0	1	0	0	0	1	1	1				0			0	0	0	0	0	0
DE-0076797	Female Genital Tract Malignancy	Cervical cancer	Cervix uteri	Lymph Nodes	Per the submitted surgical pathology report (CRXX-XXXXXX, MCG Health, Inc), the patient is a 61 year-old female with a history of metastatic squamous cell carcinoma.	Lymph node, right obturator (excision): One lymph node, positive for metastatic squamous cell carcinoma with extracapsular extension (1/1).	squamous	f	61		0			1			1		0		1				0	0	1	1	0	1	0	1	1	1	0				0			0	0	0	0	0	0
DE-0076873	Head and neck Squamous Carcinoma	Head and Neck Cancers - Cancer of the oropharynx	Tongue, NOS	Lung & Bronchus	Per the submitted surgical pathology report (CRXX-XXXXXX, Georgia Health Sciences University), the patient is a 69 year-old female with a history of squamous cell carcinoma of the tongue.	Lung, left upper lobe nodule (wedge resection): Squamous cell carcinoma.	squamous	f	69		0			0			0		0		1				0	0	1	1	0	1	0	1	0	0	0				0			0	0	0	0	0	0
DE-0076887	None Of These Apply	Anal Carcinoma	Anal canal	Lung & Bronchus	Per the submitted surgical pathology report (CRXX-XXXXXX GHS Laboratories), the patient is a 55 year-old female with a history of metastatic squamous cell carcinoma.	Right lung biopsy: Metastatic squamous cell carcinoma, moderately to focally poorly differentiated.	squamous	f	55		0			0			0		0		1				0	0	1	0	0	1	1	1	1	0	0				0			0	0	0	0	0	0
DE-0077119	Female Genital Tract Malignancy	Cervical cancer	Cervix uteri	Connective & Soft Tissue	Per the submitted surgical pathology report (CRXX-XXXXXX Trinity Hospital of Augusta), the patient is a 36 year-old female with a history of squamous carcinoma.	"Metastatic lesion right abdominal wall": Squamous carcinoma, moderately differentiated.	squamous	f	36		0			0			0		0		0				0	0	1	1	1	1	0	1	1	1	0				0			0	0	0	0	0	0
DE-0077147	Female Genital Tract Malignancy	Cervical cancer	Cervix uteri	Lymph Nodes	Per the submitted surgical pathology report (CRXX-XXXXXX Mobile Infirmary Medical Center), the patient is a 42 year-old female with a history of metastatic squamous cell carcinoma.	Periaortic lymph nodes, excision: Metastatic squamous cell carcinoma, moderately differentiated, with extensive necrosis and extension into perinodal soft tissue.	squamous	f	42		0			0			0		0		1				0	0	1	1	0	0	0	1	0	0	0				0			0	1	0	0	0	0
DE-0077231	Female Genital Tract Malignancy	Cervical cancer	Cervix uteri	Breast	Per the submitted surgical pathology report (FH-09-000252 St. Joseph Medical Center), the patient is a 56 year-old female with a history of invasive ductal carcinoma.	Uterine cervix, biopsy: Invasive, moderately differentiated squamous cell carcinoma.	squamous	f	56		0			0			0		0		0				0	0	1	0	0	0	0	1	0	1	0				0			0	0.5	0	0	0	0
DE-0077267	Female Genital Tract Malignancy	Vulvar Cancer	Vulva, NOS	Connective & Soft Tissue	Per the submitted surgical pathology report (CRXX-XXXXXX, Holy Cross Hospital), the patient is a 68 year-old female with a history of vulvar squamous cell carcinoma.	Left sidewall, biopsy: Invasive squamous cell carcinoma.	squamous	f	67		0			0			0		0		0				0	0	0	1	0	0	0	1	1	1	0							0	0	0	0		0
DE-0077291	Female Genital Tract Malignancy	Cervical cancer	Cervix uteri	Corpus Uteri	Per the submitted surgical pathology report (CRXX-XXXXXX Capital Health Medical Center), the patient is a 54 year-old female with a history of squamous cell carcinoma.	Endocervical curettings: Keratinizing squamous cell carcinoma, moderate to poorly differentiated, invasive - with extensive tumor necrosis.	squamous	f	54		0			0			0		0		0				1	0	0	0	1	1	1	1	0	0	1
DE-0077364	Female Genital Tract Malignancy	Cervical cancer	Cervix uteri	Retroperitoneum & Peritoneum	Per the submitted cytopathology report (CRXX-XXXXXX Oregon Health & Science University), the patient is a 42 year-old female with a history of positive for malignancy, most consistent with a metastatic squamous cell carcinoma.	Peritoneal fluid, paracentesis: Positive for malignancy.	squamous	f	41		0			0			0		0		1				1	0	1	1	0	0	0	1	0	0	1				0
DE-0077431	Female Genital Tract Malignancy	Vulvar Cancer	Vulva, NOS	Vulva, Nos	Per the submitted surgical pathology report (CRXX-XXXXXX Missouri Baptist Medical Center), the patient is a 68 year-old female with a history of squamous cell carcinoma.	Vulva, partial vulvectomy: Invasive squamous cell carcinoma, poorly differentiated.	squamous	f	68		0			0			0		0		1				0	0	1	1	0	1	0	1	1	1	0				0			0	0	0	0	0	0
DE-0077509	None Of These Apply	Anal Carcinoma	Anal canal	Connective & Soft Tissue	Per the submitted surgical pathology report (CRXX-XXXXXX Cancer Treatment Centers of America), the patient is a 57 year-old female with a history of recurrent squamous cell carcinoma.	Perineal mass biopsy #2 and #3: Poorly differentiated squamous cell carcinoma, recurrent.	squamous	f	57		0			0			0		0		0				0	0	1	1	1	0	0	1	1	1	0				0			0	0	0	0	0	0
DE-0077744	Female Genital Tract Malignancy	Cervical cancer	Cervix uteri	Lung & Bronchus	Per the submitted surgical pathology report (CRXX-XXXXXX South Miami Hospital), the patient is a 54 year-old female with a history of metastatic poorly differentiated carcinoma with neuroendocrine and squamous features.	Lung, right lower lobe mass: Metastatic poorly differentiated carcinoma with neuroendocrine and squamous features.	squamous	f	54		0			0			0		1		1				0	0	1	1	1	0	0	1	0	1	1				1			0	0	0	0	0	0
DE-0077751	None Of These Apply	Anal Carcinoma	Anal canal	Anal Canal & Anus	Per the submitted surgical pathology report (CRXX-XXXXXX AmeriPath GI Institute), the patient is a 53 year-old female with a history of anal squamous cell carcinoma.	Anal mass, biopsy: Fragments of ulcerated, infiltrating, poorly differentiated squamous cell carcinoma.	squamous	f	53		0			1			0		0		0				0	0	1	1	0	0	0	1	0	1	0	0			0			0	0	0	0	0	0
DE-0077880	Female Genital Tract Malignancy	Cervical cancer	Cervix uteri	Cervix Uteri	Per the submitted surgical pathology report (CRXX-XXXXXX, Carolinas Medical Center), the patient is a 30 year-old female with a history of squamous cell carcinoma.	Uterus, cervix, bilateral tubes and ovaries; hysterectomy and bilateral salpingo-oophorectomy status post radiation therapy: Squamous cell carcinoma with spindle cell (sarcomatoid) features. Grade 3.	squamous	f	30		0			0			0		0		1				0	0	1	1	0	0	0	1	1	1	1	0			0			0	0	0	0	0	0
DE-0077938	None Of These Apply	Anal Carcinoma	Anus, NOS	Vagina & Labia	Per the submitted surgical pathology report (CRXX-XXXXXX, Swedish Medical Center), the patient is a 55 year-old female with a history of squamous cell carcinoma.	Vaginal biopsy: Squamous cell carcinoma, moderately differentiated, nonkeratinizing.	squamous	f	55		0			0			0		0		1				0	0	1	1	0	0	0	1	0	0	0	0			0			0	0	0	0	0	0
DE-0078184	None Of These Apply	Anal Carcinoma	Anal canal	Rectum	Per the submitted surgical pathology report (CRXX-XXXXXX Arizona Digestive Health), the patient is a 68 year-old male with a history of squamous cell carcinoma.	Rectum, biopsy: Invasive squamous cell carcinoma, moderately differentiated.	squamous	m	68		0			0			0		0		1				0	0	0	1	1	1	1	1	1	1	0	0			0			0	0	0	0	0	0
DE-0078264	Head and neck Squamous Carcinoma	Head and Neck Cancers - Cancer of the oropharynx	Tonsil, NOS	Connective & Soft Tissue	Per the submitted surgical pathology report (CRXX-XXXXXX Pathology Diagnostics Laboratory), the patient is a 57 year-old male with a history of squamous cell carcinoma of lung.	Neck, left, mass, dissection: Metastatic carcinoma to matted lymph nodes consistent with patient's history of squamous cell carcinoma of lung.	squamous	m	57		0			0			0		0		1				0	0	1	1	0	0	0	1	1	1	0	0			0			0	0	0	0	0	0
DE-0078267	Female Genital Tract Malignancy	Cervical cancer	Cervix uteri	Cervix Uteri	Per the submitted clinical summary, the patient is a 42 year-old female with a history of stage 1B cervical carcinoma.	Cervix, LEEP excision: Squamous cell carcinoma, poorly to moderately differentiated, in situ and invasive, involving full thickness of specimen and extending to all cauterized margins with focal lymphatic vascular invasion.	squamous	f	42		0			0			1		0		1				0	0	1	1	0	1	0	1	1	0	0	0			0			0	0	0	0	0	0
DE-0078285	Female Genital Tract Malignancy	Cervical cancer	Cervix uteri	Cervix Uteri	Per the submitted surgical pathology report (CRXX-XXXXXX, Northside Hospital Forsyth), the patient is a 68 year-old female with a history of squamous cell carcinoma.	Cervix, biopsy: Fragments of in situ and invasive moderately differentiated squamous cell carcinoma.	squamous	f	68		0			0			1		0		0				0	0	0	1	0	1	0	1	1	1	0	0			0			0	0	0	0	0	0
DE-0078320	Head and neck Squamous Carcinoma	Head and Neck Cancers - Cancer of the oropharynx	Tonsil, NOS	Oropharnyx	Per the submitted surgical pathology report (CRXX-XXXXXX, Quest Diagnostics Houston), the patient is a 50 year-old male with a history of squamous cell carcinoma.	Right tonsil (biopsy): Infiltrating squamous cell carcinoma, moderately differentiated.	squamous	m	50		0			0			0		0		0				0	0	1	1	0	0	0	1	1	1	0	0			0			0	0	0	0	0	0
DE-0078369	Female Genital Tract Malignancy	Cervical cancer	Cervix uteri	Liver	Per surgical pathology report (CRXX-XXXXXX LMC Pathology Services), the patient is a 45 year old female with a history of metastatic squamous cell carcinoma.	Liver lesion, CT-guided core biopsy: Metastatic squamous cell carcinoma.	squamous	f	44																																	0	0	0	0	0	0
DE-0078380	Female Genital Tract Malignancy	Vulvar Cancer	Vulva, NOS	Lymph Nodes	Per the surgical pathology report (CRXX-XXXXXX Atlanta Medical Center), the patient is 61 year old female with a history of metastatic vulvar squamous cell carcinoma.	Deep inguinal cloquet node, resection: Metastatic moderately to poorly differentiated squamous cell carcinoma.	squamous	f	61		0			1			0		0		0				0	0	1	1	1	1	1	1	1	1	0	0			0			0	0	0	0	0	0
DE-0078526	Female Genital Tract Malignancy	Cervical cancer	Cervix uteri	Cervix Uteri	Per the submitted surgical pathology report (CRXX-XXXXXX, Moses Taylor Hospital), the patient is a 55 year-old female with a history of invasive, non keratinizing squamous cell carcinoma.	Uterus and cervix and upper vagina, hysterectomy: Invasive, nonkeratinizing squamous cell carcinoma.	squamous	f	55		0			0			0		0		1				0	0	1	1	0	0	0	1	1	1	0	0			0			0	0	0	0	0	0
DE-0078532	Female Genital Tract Malignancy	Cervical cancer	Cervix uteri	Cervix Uteri	Per the submitted surgical pathology report (CRXX-XXXXXX, Commonwealth Health Laboratory Services), the patient is a 57 year-old female with a history of cervical squamous cell carcinoma.	Endocervix, curettings: Invasive squamous cell carcinoma, predominantly spindle cell histologic pattern.	squamous	f	57		0			1			0		0		1				0	0	1	1	1	0	0	1	1	1	0	0			0			0	0	0	0	0	0
DE-0078589	Female Genital Tract Malignancy	Cervical cancer	Cervix uteri	Cervix Uteri	Per the submitted surgical pathology report (CRXX-XXXXXX, St. Joseph Hospital), the patient is a 42 year-old female with a history of invasive squamous cell carcinoma, large cell keratinizing-type.	Uterus, cervix, tubes and ovaries: Invasive squamous cell carcinoma, large cell keratinizing-type.	squamous	f	42		0			0			0		0		0				0	0	1	0	0	0	0	1	1	1	0	0			0			0	0	0	0	0	0
DE-0078631	Female Genital Tract Malignancy	Cervical cancer	Cervix uteri	Pelvis, NOS	Per the submitted surgical pathology reports (CRXX-XXXXXX and CRXX-XXXXXX, El Camino Hospital Mountain View), the patient is a 34 year-old female with a history of squamous cell carcinoma.	CRXX-XXXXXX: Needle biopsy of left pelvic mass: Poorly differentiated carcinoma compatible with poorly differentiated squamous cell carcinoma._x000D_ _x000D_ CRXX-XXXXXX: Uterus and cervix, radical hysterectomy: Squamous cell carcinoma, invasive to a depth of 2.3 cm.	squamous	f	34		0			1			0		0		0				0	0	1	1	0	0	0	1	1	0	1	0			0			0	0	0	0	0	0
DE-0078636	Female Genital Tract Malignancy	Cervical cancer	Cervix uteri	Lung & Bronchus	Per the submitted surgical pathology report (CRXX-XXXXXX, MCG Health, Inc.), the patient is a 63 year-old female with a history of squamous cell carcinoma, non-keratinizing, consistent with metastatic cervical carcinoma.	Lung mass, right lower lobe (wedge resection): Squamous cell carcinoma, non-keratinizing, consistent with metastatic cervical carcinoma.	squamous	f	63		0			1			1		0		1				0	0	1	1	0	1	0	1	1	1	0	0			0			0	0	0	0	0	0
DE-0078717	Female Genital Tract Malignancy	Cervical cancer	Cervix uteri	Cervix Uteri	Per the submitted surgical pathology report (CRXX-XXXXXX South Miami Hospital), the patient is an 86 year-old female with a history of squamous cell carcinoma of the cervix.	Uterus, cervix, bilateral ovaries and fallopian tubes: Invasive poorly differentiated squamous cell carcinoma of the cervix, approximately 2.6 cm, present at the distal margin.	squamous	f	86		0			0			0		0		0				0	0	1	1	0	1	0	1	1	0	0	0			0			0	0	0	0	0.5	0
DE-0078785	Female Genital Tract Malignancy	Cervical cancer	Cervix uteri	Pelvis, NOS	Per the submitted surgical pathology report (CRXX-XXXXXX/13 and CRXX-XXXXXX/12), the patient is a 39 year-old female with a history of squamous cell carcinoma.	Pelvis: Squamous cell carcinoma.	squamous	f	39		0			0			0		0		1				0	0	0	0	0	0	0	1	0	0	0	0			0			0	0	0	0	1	0
DE-0078900	None Of These Apply	Anal Carcinoma	Anus, NOS	Lung & Bronchus	Per the submitted surgical pathology report (CRXX-XXXXXX), the patient is a 36 year-old female with a history of poorly differentiated squamous cell carcinoma.	Right lung apex: Features consistent with poorly differentiated squamous cell carcinoma.	squamous	f	36		0			1			0		0		1				0	0	1	1	0	1	0	1	1	0	0	0			0			0	0	0	0	0	0
DE-0078909	Head and neck Squamous Carcinoma	Head and Neck Cancers - Cancer of the oropharynx	Tonsil, NOS	Connective & Soft Tissue	Per the submitted surgical pathology report (CRXX-XXXXXX, Cancer Treatment Centers of America), the patient is a 60 year-old male with a history of invasive squamous cell carcinoma.	Mass, left neck; excision (SS-14540-12, 10/05/2012): Invasive squamous cell carcinoma involving soft tissue with cystic change.	squamous	m	60		0			0			0		0		1				0	0	0	1	0	0	0	1	1	0	0	0			0			0		0	0	0	0
DE-0078959	Head and neck Squamous Carcinoma	Head and Neck Cancers - Cancer of the oropharynx	Oropharynx, NOS	Lymph Nodes	Per the submitted surgical pathology report (CRXX-XXXXXX Mount Sinai School of Medicine), the patient is a 64 year-old male with a history of squamous cell carcinoma of tongue and oropharynx.	Right neck dissection levels 2A, 2B + 3 + 4: Metastatic carcinoma is present in two of eighteen lymph nodes (2/18).	squamous	m	64																				0	1
DE-0079026	Female Genital Tract Malignancy	Cervical cancer	Cervix uteri	Omentum	Per the submitted surgical pathology report (CRXX-XXXXXX Piedmont Atlanta Hospital), the patient is a 66 year-old female with a history of metastatic squamous cell carcinoma of cervix.	Omentum, biopsy: Metastatic squamous cell carcinoma.	squamous	f	66		0			0			0		0		0				0	0	1	1	1	1	0	1	0	1	0	0			0			0	0	0	0	0	0
DE-0079044	Female Genital Tract Malignancy	Cervical cancer	Cervix uteri	Abdomen, NOS	Per the submitted surgical pathology report (CRXX-XXXXXX, New York Hospital Queens), the patient is a 55 year-old female with a history of metastatic squamous cell carcinoma of cervix.	(Biopsy left upper quadrant nodule): Metastatic squamous cell carcinoma, similar to previous specimen (S13-1798).	squamous	f	55		0			1			0		1		1				0	0	1	1	0	1	0	1	1	1	1				1								0
DE-0079194	Head and neck Squamous Carcinoma	Head and Neck Cancers - Cancer of the oropharynx	Tonsil, NOS	Oropharnyx	Per the submitted surgical pathology report (CRXX-XXXXXX Alliance Pathology Consultants), the patient is a 49 year-old male with a history of invasive squamous carcinoma.	Left tonsil, inferior mass, excision: Invasive squamous carcinoma, moderately differentiated.	squamous	m	49		0			0			0		0		1				0	0	0	0	0	0	0	1	1	1	0	0			0				0	0	0	0	0
DE-0079240	None Of These Apply	Anal Carcinoma	Anus, NOS	Pelvis, NOS	Per submitted surgical pathology report, (CRXX-XXXXXX St. Joseph's Mercy Health Center Laboratory), the patient is a 58 year old female with a history of squamous cell carcinoma.	Pelvic node/mass: Metastatic poorly differentiated suqmouscell (sic) carcinoma on a background of scanty lymphoid tissue and abundance of blood clots.	squamous	f	58		0			0			1		0		1				0	0	1	0	0	0	0	0	0	0	0	0			0
DE-0079288	Female Genital Tract Malignancy	Cervical cancer	Exocervix	Cervix uteri	Per submitted surgical pathology report (CRXX-XXXXXX MCG Health, Inc.), the patient is a 59 year old female with a history of squamous cell carcinoma.	Uterus, fallopian tubes, ovaries and parametrium (radical hysterectomy and bilateral salpingo-oophorectomy): Squamous cell carcinoma, moderately differentiated.	squamous	f	59		0			1			0		0		1				0	0	1	1	0	0	0	1	0	1	0	0			0			0	0	0	0	0	0
DE-0079297	None Of These Apply	Anal Carcinoma	Perianal skin	Perianal skin	Per submitted surgical pathology report, (CRXX-XXXXXX Medical College of Georgia), the patient is XX year-old female with a history of squamous cell carcinoma.	Right condyloma, site not specified (excision): Superficially invasive well-differentiated squamous cell carcinoma, arising in a condyloma; focally involving the deep margin.	squamous	f	90		0			0			0		0		1				0	0	1	0	0	0	0	1	1	1	1	0			0
DE-0079308	Female Genital Tract Malignancy	Vulvar Cancer	Vulva, NOS	Lymph Nodes	Per the submitted surgical pathology report (CRXX-XXXXXX Maine Medical Center), the patient is an 84 year-old female with a history of metastatic squamous cell carcinoma.	Lymph nodes and soft tissue, additional right groin contents: Metastatic squamous cell carcinoma involving soft tissue.	squamous	f	84		0			1			0		0		0				0	0	1	1	0	1	0	1	1	1	0	0			0			0	0	0	0	0	0
DE-0079472	None Of These Apply	Anal Carcinoma	Anus, NOS	Anal Canal & Anus	Per the submitted surgical pathology report (CRXX-XXXXXX Memorial Hospital for Cancer & Allied Diseases), the patient is a 60 year-old male with a history of invasive squamous cell carcinoma of anus.	Anus, right lateral; biopsy (CRXX-XXXXXX): Invasive squamous cell carcinoma, poorly-differentiated.	squamous	m	60		0			0			0		0		1				0	0	1	1	1	0	0	1	0	1	0				0								0
DE-0079513	None Of These Apply	Anal Carcinoma	Anal canal	Lung & Bronchus	Per submitted surgical pathology report (CRXX-XXXXXX North Austin Medical Center), the patient is a 46 year old male with a history of anal cancer.	Left upper lung mass biopsy: Poorly differentiated carcinoma, consistent with squamous cell carcinoma.	squamous	m	46					1					0									0					1	1	0
DE-0079571	Female Genital Tract Malignancy	Cervical cancer	Cervix, NOS	Iliac lymph node	Per submitted surgical pathology report (SP-12-0002850 Georgia Health Sciences University), the patient is a 36 year-old female with a history of squamous cell carcinoma.	Right external iliac lymph nodes (dissection): Metastatic squamous cell carcinoma, moderately differentiated.	squamous	f	36		0			0			0		0		1				0	0	1	1	0	1	0	1	0	1	0	0			0
DE-0079648	Female Genital Tract Malignancy	Cervical cancer	Cervix uteri	Pelvic lymph nodes	Per the submitted surgical pathology report (CRXX-XXXXXX St. Luke's Roosevelt Hospital Center), the patient is a 36 year-old female with a history of metastatic cervical carcinoma.	Uterus, cervix and parametrium; radical hysterectomy: Invasive squamous cell carcinoma of cervix, poorly differentiated.	squamous	f	36		0			0			0		0		1				0	0	1	1	0	0	0	1	0	1	0				0								0
DE-0079782	Female Genital Tract Malignancy	Cervical cancer	Cervix uteri	Colon and rectum	Per the submitted surgical pathology report (CRXX-XXXXXX, Miraca Life Sciences), the patient is a 41 year-old female with a history of squamous cell carcinoma.	Colon, sigmoid, rectum, biopsy: Invasive squamous cell carcinoma, moderately differentiated.	squamous	f	41		0			0			1		0		1				0	0	0	1	1	0	0	1	1	0	0	0			0
DE-0079786	None Of These Apply	Anal Carcinoma	Anal canal	Anus, NOS	Per the submitted surgical pathology report (CRXX-XXXXXX, Solstas Lab Partners), the patient is a 65 year-old female with a history of squamous cell carcinoma.	Colon - biopsy, anal mass: Poorly-differentiated squamous cell carcinoma.	squamous	f	65		0			0			0		0		0				0	0	1	1	0	0	0	1	1	1	0	0			0			0	0	0	0	0	0
DE-0079968	None Of These Apply	Anal Carcinoma	Anal canal	Liver	Per the submitted surgical pathology report (CRXX-XXXXXX, West Hills Hospital and Medical Center), the patient is a 68 year-old male with a history of metastatic squamous cell carcinoma.	Liver, ultrasound guided fine needle biopsy: Metastatic moderately differentiated squamous cell carcinoma.	squamous	m	68		0			0			0		0		1				0	0	1	1	0	1	0	1	1	0	0	0			0			0	0	0	0	0	0
DE-0080039	Female Genital Tract Malignancy	Cervical cancer	Endocervix	Retroperitoneum	Per the submitted clinical summary, the patient is a 30 year-old female with a history of metastatic adenosquamous carcinoma of the cervix.	Left external iliac retroperitoneum, needle core biopsies: Metastatic adenocarcinoma with focal squamous differentiation, consistent with cervical primary.	squamous	f	30					1		1									0		0	0	1		0	1	1	0	1
DE-0080235	None Of These Apply	Anal Carcinoma	Skin of anus	Liver	Per the submitted surgical pathology report (CRXX-XXXXXX, Moffitt Cancer Center), the patient is a 61 year-old male with a history of metastatic squamous cell carcinoma.	Ultrasound guided FNA liver mass: Metastatic squamous cell carcinoma.	squamous	m	61		0			0			0		0		1				0	0	0	0	0	0	0	1	1	1	0	0			0
DE-0080265	Female Genital Tract Malignancy	Vulvar Cancer	Vulva, NOS	Skin of vulva	Per the submitted surgical pathology report (CRXX-XXXXXX Georgia Regents Health Medical Center), the patient is a 38 year-old female with a history of keratinizing squamous cell carcinoma.	Vulva, left (partial vulvectomy): Keratinizing squamous cell carcinoma, moderately differentiated, with extensive perineural invasion.	squamous	f	38		0			1			0		0		1				0	0	1	1	0	0	0	1	0	1	1	0			0			0	0	0	0	0	0
DE-0080384	Female Genital Tract Malignancy	Cervical cancer	Cervix uteri	Endometrium	Per the submitted surgical pathology report (CRXX-XXXXXX Genesis Clinical Laboratory MacNeal), the patient is a 52 year-old female with a history of infiltrating squamous cell carcinoma.	Endometrium, curretage (sic): Infiltrating moderately differentiated squamous cell carcinoma grade II of III.	squamous	f	52		0			0			1		0		1				0	0	1	1	0	1	0	1	1	1	0	0			0			0	0	0	0	0	0
DE-0080390	None Of These Apply	Anal Carcinoma	Anus, NOS	Rectum, NOS	Per the submitted surgical pathology report (CRXX-XXXXXX, Laboratory Medicine Consultants), the patient is a 56 year-old male with a history of squamous cell carcinoma.	Rectal mass, biopsies: Invasive squamous cell carcinoma.	squamous	m	56		0			0			0		0		0				0	0	0	1	0	0	0	1	1	1	0	0			0			0	0	0	0	0	0
DE-0080416	Female Genital Tract Malignancy	Vulvar Cancer	Vulva, NOS	Vulva, NOS	Per the submitted surgical pathology report (CRXX-XXXXXX, New York Downtown Hospital), the patient is a 73 year-old female with a history of squamous cell carcinoma.	Vulva/vagina(resection): Squamous cell carcinoma, poorly differentiated.	squamous	f	73		0			0			0		0		1				0	0	0	0	1	0	1	1	1	0	1				0
DE-0080418	Female Genital Tract Malignancy	Cervical cancer	Cervix uteri	Cervix uteri	Per the submitted surgical pathology report (CRXX-XXXXXX, New York Downtown Hospital), the patient is a 63 year-old female with a history of squamous cell carcinoma.	Uterus, cervix (biopsy): Superficial fragments of keratinizing, well differentiated squamous cell carcinoma.	squamous	f	63		0			0			1		0.5		1				0	0	0	0	1	0	0	0	0	0	0				0								0
DE-0080421	None Of These Apply	Anal Carcinoma	Anal canal	Lymph node of groin	Per the submitted surgical pathology report (CRXX-XXXXXX Clin-Path Diagnostics), the patient is a 50 year-old male with a history of squamous cell carcinoma.	Lymph node, left deep groin, excision: Poorly differentiated squamous cell carcinoma.	squamous	m	50		0			0			0		0		1				0	0	1	1	0	1	1	1	1	1	0	0			0			0	0	0	0	0	0
DE-0080499	Female Genital Tract Malignancy	Cervical cancer	Cervix, NOS	Vagina, NOS	Per the submitted surgical pathology report (CRXX-XXXXXX St. Luke's University Health Network), the patient is a 67 year-old female with cervical cancer.	A & B, vaginal biopsies: Invasive squamous cell carcinoma, keratinizing, well to moderately differentiated; arising in the background of high-grade squamous intraepithelial lesion.	squamous	f	67		0			1			0		0		1				0	0	1	1	0	1	0	1	1	1	1	0			0			0	0	0	0	0	0
DE-0080501	Female Genital Tract Malignancy	Cervical cancer	Cervix, NOS	Cervix, NOS	Per the submitted surgical pathology report (CRXX-XXXXXX Pathology Medical Associates, PLLC), the patient is a 47 year-old female with a history of squamous cell carcinoma.	Cervix, biopsy: Invasive poorly differentiated squamous cell carcinoma.	squamous	f	47		0			0			0		0		1				0	0	0	1	0	1	1	1	1	1	1	0			0
DE-0080559	Female Genital Tract Malignancy	Cervical cancer	Cervix, NOS	Cervix, NOS	Per the submitted surgical pathology report (CRXX-XXXXXX DeKalb Medical), the patient is a 28 year-old female with a history of invasive squamous cell carcinoma.	Cervix, LEEP cone biopsy: Invasive squamous cell carcinoma, poorly-differentiated.	squamous	f	28		0			0			0		0		1				0	0	1	0	0	0	0	1	0	1	0	0			0			0	0	0	0	0	0
DE-0080604	Female Genital Tract Malignancy	Cervical cancer	Cervix uteri	Vagina, NOS	Per the submitted surgical pathology report (CRXX-XXXXXX, Saint Luke's University Health Network), the patient is a 60 year-old female with a history of invasive squamous cell carcinoma of cervix.	Vagina, core needle biopsy: Invasive squamous cell carcinoma, moderate to well differentiated.	squamous	f	60		0			1			1		0		1				0	0	1	0	0	1	0	1	1	1	1	0			0
DE-0080606	None Of These Apply	Anal Carcinoma	Anus, NOS	Pelvis, NOS	Per the submitted cytology report (CRXX-XXXXXX Northside Hospital), the patient is a 60 year-old female with a history of squamous cell carcinoma of the anal canal.	Right pelvis (CT-guided needle aspiration biopsy): Squamous cell carcinoma identified.	squamous	f	60					0					0		0						0	1	0	0		1	0	0	0
DE-0080623	Female Genital Tract Malignancy	Vulvar Cancer	Vulva, NOS	Aortic lymph node	Per the submitted surgical pathology report (CRXX-XXXXXX University Medical Center of Southern Nevada), the patient is a 77 year-old female with a history of vulvar cancer.	Lymph node, left aortic, excision: 1 lymph node, positive for metastatic squamous cell carcinoma.	squamous	f	77		0			0			0		0		1				0	0	1	1	0	1	0	1	0	0	0	0			0			0	0	0	0	0	0
DE-0080635	Head and neck Squamous Carcinoma	Head and Neck Cancers - Cancer of the oropharynx	Tonsil, NOS	Tonsil, NOS	Per the submitted surgical pathology report (CRXX-XXXXXX, Indiana University Health North Hospital), the patient is a 57 year-old male with a history of invasive squamous cell carcinoma.	Tonsil, left, biopsy: Squamous cell carcinoma.	squamous	m	57		0			1			1		0		1				0	1	1	0	0	0	0	1	0	1	0				0			0	0	0	0	0	0
DE-0080675	None Of These Apply	Anal Carcinoma	Anus, NOS	Liver	Per the submitted surgical pathology report (CRXX-XXXXXX, Pathology Diagnostic Laboratory), the patient is a 65 year-old female with a history of metastatic anal squamous cell carcinoma.	Liver, core biopsy: Metastatic squamous cell carcinoma, consistent with patient's primary anal malignancy.	squamous	f	65		0			0			1		0		1				0	0	1	0	0	1	0	1	1	0	1	0			0			0	0	0	0	0	0
DE-0080678	Female Genital Tract Malignancy	Cervical cancer	Cervix, NOS	Lung, NOS	Per the submitted surgical pathology report (CRXX-XXXXXX), the patient is a 31 year-old female with a history of squamous cell carcinoma.	Core biopsies right lung lesion: Poorly differentiated squamous cell carcinoma.	squamous	f	31		0			0			0		0		1				0	0	0	0	1	1	1	0	1	0	0	0			0
DE-0080722	Head and neck Squamous Carcinoma	Head and Neck Cancers - Cancer of the oropharynx	Palatine tonsil	Tonsil, NOS	Per the submitted surgical pathology report (CRXX-XXXXXX Keck Hospital of USC), the patient is a 62 year-old female with a history of squamous cell carcinoma.	Left tonsil: Invasive squamous cell carcinoma, poorly differentiated.	squamous	f	62		0			0			0		0		1				0	0	0	1	1	0	0	1	0	1	0	0			0			0	0	0	0	0	0
DE-0080815	None Of These Apply	Anal Carcinoma	Anal canal	Connective, subcutaneous and other soft tissues of head, face and neck	Per the submitted surgical pathology report (CRXX-XXXXXX Memorial Hospital of Tampa), the patient is a 48 year-old male with a history of squamous cell carcinoma of the anal canal.	Left neck lymph node biopsy: Poorly differentiated carcinoma with features suggestive of squamous cell carcinoma.	squamous	m	48		0			0			0		0		1				0	0	1	1	0	0	0	1	1	1	0				0			0	0	0	0	0	0
DE-0080817	Female Genital Tract Malignancy	Cervical cancer	Cervix uteri	Upper lobe, lung	Per the submitted surgical pathology report (CRXX-XXXXXX, University of California San Francisco), the patient is a 42 year-old female with a history of metastatic squamous cell carcinoma.	Right lung, upper lobe anterior segment, wedge resection: Metastatic squamous cell carcinoma.	squamous	f	42		0			0			0		0		0				0	0	0	0	1	0	0	1	1	1	0	0			0			0	0	0	0	0	0
DE-0080825	Head and neck Squamous Carcinoma	Head and Neck Cancers - Cancer of the oropharynx	Tonsil, NOS	Small bowel, NOS	Per the submitted surgical pathology report (CRXX-XXXXXX, Pathology Associates Tyler, P.A.), the patient is a 62 year-old male with a history of metastatic squamous cell carcinoma.	Multiple segments of small bowel, segmental resection: Each segment of small bowel involved by metastatic squamous cell carcinoma.	squamous	m	62		0			0			0		0		0				0	0	0	1	0	1	0	1	0	1	0	0			0			0	0	0	0	0	0
DE-0080887	Female Genital Tract Malignancy	Cervical cancer	Cervix, NOS	Connective, subcutaneous and other soft tissues of abdominal wall	Per the submitted surgical pathology report (CRXX-XXXXXX Texas Health Arlington Memorial Hospital), the patient is a 49 year-old female with a history of metastatic squamous cell carcinoma.	Abdominal wall mass #2, excision: Metastatic poorly-differentiated squamous cell carcinoma.	squamous	f	49		0			0			1		0		0				0	0	1	1	0	0	0	1		1	0	0			0			0	0	0	0	0	0
DE-0081050	Female Genital Tract Malignancy	Cervical cancer	Cervix, NOS	Cervix, NOS	Per the submitted surgical pathology report (CRXX-XXXXXX, WellStar Kennestone Hospital), the patient is a 42 year-old female with a history of squamous cell carcinoma of the cervix.	Uterus, cervix, bilateral tubes and ovaries: Squamous cell carcinoma of the cervix, 3 cm in size.	squamous	f	42		0			0			0		0		1				0	0	1	1	1	1	1	1	1	1	0	0			0			0	0	0	0	0	0
DE-0081088	Female Genital Tract Malignancy	Cervical cancer	Cervix, NOS	Cervix, NOS	Per the submitted surgical pathology report (CRXX-XXXXXX, New York Hospital Queens Diagnostic Laboratories), the patient is a 43 year-old female with a history of squamous carcinoma of cervix.	(Anterior cervical biopsy): Fragments of poorly differentiated squamous carcinoma.	squamous	f	43		0			1			0		0		1				0	0	1	1	0	1	0	1	1	1	0				0								0
DE-0081187	Female Genital Tract Malignancy	Cervical cancer	Endocervix	Connective, subcutaneous and other soft tissues of head, face and neck	Per the submitted surgical pathology report (CRXX-XXXXXX, Boca Raton Regional Hospital), the patient is a 54 year-old female with a history of metastatic squamous cell carcinoma.	Left neck mass, core biopsy: Metastatic squamous cell carcinoma.	squamous	f	54		0			0			1		0		1				0	0	0	0	1	0	0	1	1	1	0	0			0			0	0	0	0	0	0
DE-0081233	Female Genital Tract Malignancy	Cervical cancer	Cervix uteri	Cervix uteri	Per the submitted surgical pathology report (CRXX-XXXXXX, Texas Health Harris Methodist Hospital HEB), the patient is a 44 year-old female with a history of metastatic squamous cell carcinoma of the uterine cervix.	Uterus, cervix, and proximal vagina: 5.7 cm. invasive moderately differentiated squamous cell carcinoma, with circumferential involvement of cervix, lower uterine segment, and lower portion of uterine corpus.	squamous	f	44		0			0			0		0						0	0	0	0	0	0	0	0	0	1	0	0
DE-0081353	None Of These Apply	Anal Carcinoma	Overlapping lesion of rectum, anus and anal canal	Overlapping lesion of rectum, anus and anal canal	Per the submitted surgical pathology report (CRXX-XXXXXX Central Coast Pathology Consultants, Inc.), the patient is a 55 year-old male with a history of non small cell carcinoma, favor non-keratinizing squamous cell type.	Distal rectum/anus (biopsy): Poorly differentiated non-small cell carcinoma, favor non-keratinizing squamous cell type.	squamous	m	55																																	0	0	0	0	0	0
DE-0081547	Female Genital Tract Malignancy	Cervical cancer	Endocervix	Uterus, NOS	Per the submitted surgical pathology report (CRXX-XXXXXX The North Carolina Baptist Hositals, Inc.), the patient is a 58 year-old female with a history of adenosquamous carcinoma.	Uterus, cervix, bilateral tubes and ovaries, hysterectomy and bilateral salpingo-oophorectomy: Endometrium: Adenosquamous carcinoma.	squamous	f	58		0			0			0		0.5		0				0	0	1	1	1	0	0	1	1	1	0	0			0			0	0	0	0	0	0
DE-0081562	Head and neck Squamous Carcinoma	Head and Neck Cancers - Cancer of the oropharynx	Tonsil, NOS	Lymph node, NOS	Per the submitted surgical pathology report (CRXX-XXXXXX), the patient is a 60 year-old male with metastatic squamous cell carcinoma of tonsillar origin.	Tru cut biopsy: Poorly differentiated epithelial tumor.	squamous	m	60		0			0		1	0		0		1					0	1	1	0	0	0	1	1	1	1
DE-0081679	Female Genital Tract Malignancy	Cervical cancer	Cervix, NOS	Cervix, NOS	Per the submitted surgical pathology report (CRXX-XXXXXX, UC Davis Medical Center) the patient is a 69 year-old female with a history of invasive squamous cell carcinoma.	Cervix, NOS: Invasive squamous cell carcinoma.	squamous	f	69		0			0			0		0		0				0	0	1	1	1	1	1	1	1	1	0	0			0			0	0	0	0	0	0
DE-0081709	Female Genital Tract Malignancy	Cervical cancer	Cervix, NOS	Connective, subcutaneous and other soft tissues of pelvis	Per the submitted surgical pathology report (CRXX-XXXXXX, Medical City Dallas), the patient is a 57 year-old female with a history of cervical carcinoma.	Bladder, rectum, rectosigmoid colon, and upper vagina, en-bloc resection: Invasive squamous cell carcinoma.	squamous	f	57		0			1			0		0		1				0	0	1	1	1	1	0	1	0	1	0				0			0	0	0	0	0	0
DE-0081819	None Of These Apply	Anal Carcinoma	Anus, NOS	Inguinal lymph node	Per the submitted surgical pathology report (CRXX-XXXXXX), the patient is a 52 year-old male with a history of squamous cell carcinoma of the anus.	Skin from groin: Mod to poorly dif. squamous cell carcinoma.	squamous	m	52		0			0		0	0		0		0					0	0	0	0	1	1	0	0	1	0
DE-0081851	None Of These Apply	Anal Carcinoma	Anus, NOS	Pelvis, NOS	Per the submitted surgical pathology report (CRXX-XXXXXX, Indiana University Health Arnett Hospital), the patient is a 67 year-old female with a history of non-small cell carcinoma consistent with the patient's history of squamous cell carcinoma.	Soft tissue, perirectal, biopsy: Non-small cell carcinoma consistent with the patient's history of squamous cell carcinoma.	squamous	f	67		0			0			0		0		1				0	0	1	1	0	0	0	1	1	1	0	0			0			0	0	0	0	0	0
DE-0081950	Female Genital Tract Malignancy	Vulvar Cancer	Vulva, NOS	Vulva, NOS	Per the submitted surgical pathology report (CRXX-XXXXXX, Georgia Health Sciences University), the patient is a 64 year-old female with a history of invasive squamous cell carcinoma of vulva.	Vulva, right labia (wide local excision): Invasive squamous cell carcinoma.	squamous	f	64		0			0			0		0		0				0	0	0	0	1	1	0	1	0	1	0	0			0			0	0	0	0	0	0
DE-0082071	None Of These Apply	Anal Carcinoma	Anal canal	Rectum, NOS	Per the submitted surgical pathology report (CRXX-XXXXXX, University of Florida Pathology Laboratories), the patient is a 73 year-old male with a history of squamous cell carcinoma with basaloid features.	Rectal mass, excision: Invasive moderately differentiated squamous cell carcinoma with basaloid features.	squamous	m	73		0			0			1		0		1				0	0	1	1	0	0	0	1	1	1	0	0			0			0	0	0	0	0	0
DE-0082079	None Of These Apply	Anal Carcinoma	Rectum, NOS	Rectum, NOS	Per the submitted surgical pathology report (CRXX-XXXXXX, Miraca Life Sciences), the patient is a 71 year-old female with a history of invasive squamous cell carcinoma.	Rectum, biopsy: Invasive squamous cell carcinoma, moderately differentiated.	squamous	f	71		0			0			0		0		0				0	0	0	1	1	0	0	1	1	0	0	0			0			0	0	0	0	0	0
DE-0082143	Female Genital Tract Malignancy	Cervical cancer	Uterine cervix	Bone of back	Per the submitted surgical pathology report (CRXX-XXXXXX, Alexian Brothers Medical Center), the patient is a 56 year-old female with a history of metastatic squamous cell carcinoma.	L3 tumor, biopsy: Bone with metastatic poorly differentiated squamous cell carcinoma, consistent with origin from the patient's known primary carcinoma of the uterine cervix.	squamous	f	56		0			0			0		0		1				0	0	0	1	1	1	0	0	0	0	0
DE-0082268	None Of These Apply	Anal Carcinoma	Anus, NOS	Sacrum	Per the submitted surgical pathology report (CRXX-XXXXXX, The Christ Hospital), the patient is a 67 year-old female with a history of squamous cell carcinoma of the anus.	Left flank, sacral mass: Invasive squamous cell carcinoma, poorly differentiated.	squamous	f	67					0							1				0		0		0	0		1			0
DE-0082292	None Of These Apply	Anal Carcinoma	Anus, NOS	Anus, NOS	Per the submitted surgical pathology report (CRXX-XXXXXX University of South Alabama), the patient is a 33 year-old male with a history of squamous cell carcinoma of anus.	Anus and rectum, abdominoperineal resection: Residual invasive moderately differentiated squamous cell carcinoma.	squamous	m	33		0			0			0		0		1				0	0	1	1	0	0	1	1	0	1	1	0			0			0.5	0	0	0	0	0
DE-0082324	Female Genital Tract Malignancy	Cervical cancer	Cervix uteri	Femur	Per the submitted surgical pathology report (CRXX-XXXXXX, Reading Hospital), the patient is a 51 year-old female with a history of metastatic squamous carcinoma.	Femoral head, left, total hip replacement: Region of hemorrhagic disruption consistent with a fracture site, containing nests of metastatic squamous carcinoma.	squamous	f	51
DE-0082386	Head and neck Squamous Carcinoma	Head and Neck Cancers - Cancer of the oropharynx	Oropharynx, NOS	Lower lobe, lung	Per the submitted surgical pathology report (CRXX-XXXXXX, Mid America Pathology Laboratory), the patient is a 51 year-old male with a history of keratinizing squamous cell carcinoma.	Right lower lobe, CT guided core biopsy: Metastatic moderately non keratinizing squamous cell carcinoma.	squamous	m	51		0			0			1		0		1				0	0	1	0	0	1	1	1	0	0	0	0			0			0	0	0	0	0	0
DE-0082436	Female Genital Tract Malignancy	Cervical cancer	Cervix, NOS	Colon, NOS	Per the submitted surgical pathology report (CRXX-XXXXXX, UPMC Presbyterian), the patient is a 44 year-old female with a history of squamous cell carcinoma.	Colonic pouch, biopsy: Invasive, moderately-differentiated squamous cell carcinoma.	squamous	f	44		0			0			0		0		1				0	0	0	0	0	0	0	1	1	0	0	0			0			0	0	0	0	0	0
DE-0082488	Female Genital Tract Malignancy	Cervical cancer	Cervix, NOS	Iliac lymph node	Per the submitted surgical pathology report (CRXX-XXXXXX, Los Robles Hospital and Medical Center), the patient is a 71 year-old female with a history of metastatic poorly differentiated carcinoma.	Right common iliac lymph node, excision: One lymph node, extensively involved by metastatic poorly differentiated carcinoma, consistent with squamous cell carcinoma.	squamous	f	71		0			1			0		0		1				0	0	1	1	1	1	1	1	1	1	1	0			0			0	0	0	0	0	0
DE-0082537	None Of These Apply	Anal Carcinoma	Anus, NOS	Liver	Per the submitted surgical pathology report (CRXX-XXXXXX, West Hills Hospital and Medical Center), the patient is a 68 year-old male with a history of metastatic squamous cell carcinoma.	Liver, ultrasound guided fine needle biopsy: Metastatic moderately differentiated squamous cell carcinoma.	squamous	m	68							1
DE-0082609	None Of These Apply	Anal Carcinoma	Anal canal	Anal canal	Per the submitted surgical pathology report (CRXX-XXXXXX, UCLA Medical Center), the patient is a 57 year-old female with a history of recurrent squamous cell carcinoma of anus.	Rectum, anus, posterior vaginal wall (resection): Squamous cell carcinoma, poorly differentiated.	squamous	f	57		0			0			0		0.5		1				0	0	1	1	0	0	0	1	1	1	0	0						0	0	0	0	0	0
DE-0082615	Female Genital Tract Malignancy	Vulvar Cancer	Vulva, NOS	Vulva, NOS	Per the submitted surgical pathology report (CRXX-XXXXXX DeKalb Medical), the patient is a 61 year-old female with a history of squamous cell carcinoma of the vulva.	Vulva (radical vulvectomy): Invasive squamous cell carcinoma, moderately differentiated.	squamous	f	61		0			1			0		0		1				0	0	0	1	0	0	0	1	0	1	0	0			0			0	0	0	0	0	0
DE-0082675	Head and neck Squamous Carcinoma	Head and Neck Cancers - Cancer of the oropharynx	Oropharynx, NOS	Posterior tongue, NOS	Per the submitted surgical pathology report (CRXX-XXXXXX, CBLPath, Inc.), the patient is a 59 year-old male with a history of squamous cell carcinoma of tongue.	Rt posterior tongue bx: Fragments of infiltrating moderately differentiated squamous cell carcinoma.	squamous	m	59		0			1			0		0		1				0	0	1	1	1	1	1	1	1	1	1				0								0
DE-0082719	None Of These Apply	Anal Carcinoma	Anal canal	Supraclavicular lymph node	Per the submitted surgical pathology report (CRXX-XXXXXX, Banner Thunderbird Medical Center), the patient is a 49 year-old male with a history of metastatic squamous cell carcinoma.	Left supraclavicular lymph node, core biopsy: Metastatic squamous cell carcinoma.	squamous	m	49										0		1							1				1	0	0	0	0			0
DE-0082735	None Of These Apply	Anal Carcinoma	Anal canal	Anal canal	Per the submitted surgical pathology report (CRXX-XXXXXX, St. Luke's University Health Network), the patient is a 79 year-old male with a history of invasive squamous cell carcinoma of the anal canal.	Anal canal, biopsy: Invasive squamous cell carcinoma, moderate to poorly differentiated, with basaloid differentiation, present at peripheral and deep biopsy margin, multiple fragments.	squamous	m	79							1
DE-0082765	Head and neck Squamous Carcinoma	Head and Neck Cancers - Cancer of the oropharynx	Tonsil, NOS	Connective, subcutaneous and other soft tissues of head, face and neck	Per the submitted surgical pathology report (CRXX-XXXXXX, Mosaic Pathology Consultants), the patient is a 51 year-old male with a history of squamous cell carcinoma of tonsil.	Right sternocleidomastoid muscle, partial excision: Fragments of skeletal muscle and dense fibroconnective tissue with squamous cell carcinoma (well to poorly differentiated).	squamous	m	51		0			0			0		0		1				0	0	0	0	0	0	0	1	0	1	0	0			0			0	0	0	0	0	0
DE-0082999	None Of These Apply	Anal Carcinoma	Anus, NOS	Cervix, NOS	Per the submitted surgical pathology report (CRXX-XXXXXX, University of Pittsburgh Medical Center - Presbyterian), the patient is a 57 year-old female with a history of anal squamous cell carcinoma.	Rectum, anus, posterior and lateral vagina, uterus, fallopian tubes and bilateral ovaries: Well to moderately differentiated anal squamous cell carcinoma.	squamous	f	57		0			0			0		0		1				0	0	0	1	0	0	0	1	0	1	0	0			0			0	0	0	0.5	0	0
DE-0083079	None Of These Apply	Anal Carcinoma	Anus, NOS	Penis, NOS	Per the submitted surgical pathology report (CRXX-XXXXXX, University of Miami Hospital), the patient is a 55 year-old male with a history of squamous cell carcinoma.	Penile mass: Poorly differentiated squamous cell carcinoma.	squamous	m	55		0			0			0		0		1				0	0	1	1	0	1	0	1	1	1	0	0						0	0	0	0	0	0
DE-0083206	Head and neck Squamous Carcinoma	Head and Neck Cancers - Cancer of the oropharynx	Tonsil, NOS	Connective, subcutaneous and other soft tissues of head, face and neck	Per the submitted clinical summary, the patient is a 69 year-old male with a history of metastatic squamous cell carcinoma from the tonsil.	Biopsy, neck: Fragments of poorly differentiated squamous cell carcinoma.	squamous	m	69					0							1						0			0		1	1	1	0				0								0
DE-0083307	Female Genital Tract Malignancy	Cervical cancer	Exocervix	Peritoneum, NOS	Per the submitted surgical pathology report (CRXX-XXXXXX TMC Laboratory), the patient is a 41 year-old female with a history of non-small cell carcinoma compatible with non-keratinizing squamous cell carcinoma.	Tissue designated, "peritoneal implant", biopsy: Invasive implant of nonsmall cell carcinoma compatible with nonkeratinizing squamous cell carcinoma.	squamous	f	41		0			0			1		0		1				0	0	1	1	0	1	0	1	1	0	0	0			0			0	0	0	0	0	0
DE-0083312	Head and neck Squamous Carcinoma	Head and Neck Cancers - Cancer of the oropharynx	Tongue, NOS	Cervical lymph node	Per the submitted surgical pathology report (CRXX-XXXXXX, Heartland Regional Medical Center), the patient is a 78 year-old female with a history of metastatic squamous cell carcinoma, probable tongue primary.	Left cervical lymph node (specimen #8): Metastatic poorly differentiated carcinoma, consistent with squamous cell carcinoma, with basaloid features.	squamous	f	78		0			0			1		0		1				0	0	0	0	0	0	0	1	1	1	0	0			0			0	0	0	0	0	0
DE-0083314	None Of These Apply	Anal Carcinoma	Anus, NOS	Mediastinal lymph node	Per the submitted surgical pathology report (CRXX-XXXXXX Southeast Georgia Health System) the patient is a 60 year-old female with a history of anal squamous cell carcinoma.	Lymph node, station 5 (biopsy received for frozen section evaluation at 0941 hrs on 11/19/2013): Poorly differentiated squamous cell carcinoma with basaloid features, consistent with metastasis from anal primary.	squamous	f	60		0			0			0		0		0				0	0	1	1	0	0	1	1	1	1	0	0			0			0	0	0	0	0	0
DE-0083370	Head and neck Squamous Carcinoma	Head and Neck Cancers - Cancer of the oropharynx	Tonsil, NOS	Base of tongue, NOS	Per the submitted surgical pathology report (CRXX-XXXXXX, Lake City Medical Center), the patient is a 60 year-old male with a history of squamous cell carcinoma.	Biopsy deeper base of tongue: Invasive squamous cell carcinoma, moderately differentiated.	squamous	m	60		0			0			0		0		1				0	0	1	1		0	0	1	1	0	0	0			0			0	0	0	0	0	0
DE-0083407	Female Genital Tract Malignancy	Vulvar Cancer	Vulva, NOS	Skin of vulva	Per the submitted surgical pathology report (CRXX-XXXXXX, Winthrop University Hospital), the patient is a 66 year-old female with a history of ulcerated invasive squamous cell carcinoma.	Vulva, radical vulvectomy: Ulcerated invasive squamous cell carcinoma with focally keratinized, well differentiated.	squamous	f	65		0			0			0		0		1				0	0	1	0	0	0	0	0	0	0	0	0			0
DE-0083506	Female Genital Tract Malignancy	Cervical cancer	Cervix, NOS	Endometrium	Per the submitted surgical pathology report (CRXX-XXXXXX Mayo Clinic), the patient is a 52 year-old female with a history of squamous cell carcinoma consistent with cervical origin.	Endometrium, biopsy: Squamous cell carcinoma consistent with cervical origin.	squamous	f	52		0			0			0		0		1				0	0	1	1	0	1	1	1	1	1	0	0			0			0	0	0	0	0	0
DE-0083514	Female Genital Tract Malignancy	Cervical cancer	Exocervix	Liver	Per the submitted surgical pathology report (CRXX-XXXXXX, Inova Fairfax Hospital), the patient is a 43 year-old female with a history of metastatic squamous cell carcinoma.	Liver (partial resection): Metastatic squamous cell carcinoma.	squamous	f	43		0			0			0		0		1				0	0	1	0		0	0	1	0	1	1	0			0			0	0	0	0	0	0
DE-0083558	Female Genital Tract Malignancy	Cervical cancer	Cervix, NOS	Bronchus, NOS	Per the submitted surgical pathology report (CRXX-XXXXXX), the patient is a 45 year-old female with a history of squamous cell carcinoma of cervix.	Transbronchial biopsy left lung: Compatible with poorly differentiated squamous cell carcinoma.	squamous	f	45		0			0			0		0		1				0	0	1	0	1	1	0	1	1	0	0	0						0	0	0	0	0.5	0
DE-0083657	Female Genital Tract Malignancy	Cervical cancer	Cervix, NOS	Cervix, NOS	Per the submitted surgical pathology report (CRXX-XXXXXX, Bridgeport Hospital), the patient is a 39 year-old female with a history of squamous cell carcinoma of cervix.	Cervical tumor, biopsy: Moderately differentiated invasive squamous cell carcinoma, multiple fragments.	squamous	f	39		0			1			0		0		1				1	0	0	1	0	0	1	1	1	1	0	0			0			0	0	0	0	0	0
DE-0083662	Female Genital Tract Malignancy	Cervical cancer	Cervix, NOS	Pelvis, NOS	Per the submitted surgical pathology report (CRXX-XXXXXX, Boulder Community Hospital), the patient is a 55 year-old female with a history of invasive squamous cell carcinoma consistent with history of cervical primary.	Biopsies of right pelvic sidewall mass: Invasive squamous cell carcinoma consistent with history of cervical primary.	squamous	f	55		0			0			0		0		1				0	0	1	1	1	1	0	1	0	1	0	0			0			0	0	0	0	0	0
DE-0083664	Female Genital Tract Malignancy	Cervical cancer	Cervix uteri	Skin of vulva	Per the submitted surgical pathology report (CRXX-XXXXXX, Froedtert Hospital - Medical College of Wisconsin), the patient is a 47 year-old female with a history of poorly differentiated carcinoma with glandular and squamous differentiation.	Vulvar lesion, skin ellipse: Poorly differentiated carcinoma with glandular and squamous differentiation, favor metastases.	squamous	f	47		0			0			0		0		1				0	0	1	0	0	0	0	1	1	1	0	0			0			0	0	0	0	0	0
DE-0083758	Female Genital Tract Malignancy	Cervical cancer	Cervix, NOS	Uterine cervix	Per the submitted surgical pathology report (CRXX-XXXXXX, University of Tennessee Medical Center), the patient is a 50 year-old female with a history of squamous cell carcinoma.	Uterus and cervix with bilateral adnexa, robotic radical hysterectomy-BSO: Squamous cell carcinoma, poorly differentiated.	squamous	f	50		0			0			0		0		1				0	0	1	1		1	1	1	1	1	0	0			0			0	0	0	0	0	0
DE-0083783	Head and neck Squamous Carcinoma	Head and Neck Cancers - Cancer of the oropharynx	Tonsil, NOS	Connective, subcutaneous and other soft tissues of chest	Per the submitted surgical pathology report (CRXX-XXXXXX Northwest Medical Center), the patient is a 65 year-old male with a history of non-small cell carcinoma.	Soft tissue, right chest wall mass, image directed biopsy: Non-small cell carcinoma with squamous features.	squamous	m	65		0			0			1		0		1				0	0	1	1		0	0	1	0	0	0	0			0			0	0	0	0	0	0
DE-0083869	Female Genital Tract Malignancy	Cervical cancer	Cervix, NOS	Connective tissue, NOS	Per the submitted surgical pathology report (CRXX-XXXXXX, Mayo Clinic), the patient is a 38 year-old female with a history of metastatic squamous cell carcinoma.	Soft tissue, lateral external vein, excision: Involved by grade 3 (of 4) squamous cell carcinoma.	squamous	f	38												1						0	0	0	0		0	1	0	0				0
DE-0083973	Female Genital Tract Malignancy	Cervical cancer	Cervix, NOS	Cervix, NOS	Per the submitted surgical pathology report (CRXX-XXXXXX, Memorial Health University Medical Center), the patient is a 33 year-old female with a history of squamous cell carcinoma.	Uterus, cervix, bilateral fallopian tubes, robotic assisted radical hysterectomy with bilateral salpingectomy and bilateral ovarian transposition: Squamous cell carcinoma of cervix.	squamous	f	33		0			0			0		0		0				0	0	0	0	0	0	0	1	0	1	0	0			0			0	0	0	0	0	0
DE-0084458	Female Genital Tract Malignancy	Vulvar Cancer	Vulva, NOS	Vulva, NOS	Per the submitted surgical pathology report (CRXX-XXXXXX, Delray Medical Center), the patient is a 74 year-old female with a history of squamous cell carcinoma.	Left vulva, left vulvectomy: Well-differentiated infiltrating keratinizing squamous cell carcinoma (1.4 cm in diameter).	squamous	f	74		0			0			0		0		0				0	0	1	1	1	0	0	0	0	1	0	0			0			0	0	0	0	0	0
DE-0084575	Female Genital Tract Malignancy	Cervical cancer	Cervix uteri	Lymph node, NOS	Per the submitted surgical pathology report (CRXX-XXXXXX, St. Luke's - Roosevelt Hospital Center), the patient is a 33 year-old female with a history of metastatic squamous cell carcinoma of cervix.	Left paraaortic lymph nodes: Metastatic squamous cell carcinoma.	squamous	f	33		0			0			0		0		1				0	0	1	1	1	0	0	1	1	1	0	0			0								0
DE-0084578	Head and neck Squamous Carcinoma	Head and Neck Cancers - Cancer of the oropharynx	Base of tongue, NOS	Base of tongue, NOS	Per the submitted surgical pathology report (CRXX-XXXXXX, Louisiana State University Health Sciences Center), the patient is a 40 year-old female with a history of squamous cell carcinoma of the base of the tongue.	Base of tongue, left, resection: Keratinizing invasive squamous cell carcinoma, moderately differentiated.	squamous	f	40		0			0			0		0		0				0	0	0	0	0	0	0	1	0	0	0							0	0	0	0	0	0
DE-0084629	Female Genital Tract Malignancy	Cervical cancer	Uterine cervix	Cervix uteri	Per the submitted surgical pathology report (CRXX-XXXXXX), the patient is a 49 year-old female with a history of cervical cancer.	Cervix, biopsy: Moderately differentiated squamous carcinoma, invasive.	squamous	f	49		0			1			0		0		1				0	0	1	1	1	0	0	1	1	1	0	0			0			0	0	0	0	0	0
DE-0084671	Female Genital Tract Malignancy	Cervical cancer	Cervix, NOS	Abdominal wall, NOS	Per the submitted surgical pathology report (CRXX-XXXXXX), the patient is a 34 year-old female with a history of squamous cell carcinoma of the cervix.	Abdominal wall: Poorly differentiated squamous cell carcinoma.	squamous	f	34		0			0			0		0		1				0	0	1	1	1	0	0	1	1	0	0	0			0
DE-0085231	Head and neck Squamous Carcinoma	Head and Neck Cancers - Cancer of the oropharynx	Oropharynx, NOS	Oropharynx, NOS	Per the submitted surgical pathology report (CRXX-XXXXXX, Carle Laboratory and Pathology Services), the patient is a 66 year-old male with a history of squamous cell carcinoma.	Oropharyngeal mass, right, biopsy: Poorly differentiated squamous cell carcinoma.	squamous	m	66		0			0			0		0		1				0	1	1	1	0	0	0	1	1	1	0
DE-0085272	Female Genital Tract Malignancy	Cervical cancer	Cervix uteri	Cervix uteri	Per the submitted surgical pathology report (CRXX-XXXXXX, Hahnemann University Hospital), the patient is a 44 year-old female with a history of squamous cell carcinoma.	Uterine cervix, biopsy: Invasive squamous cell carcinoma.	squamous	f	44		0			0			0		0		0				0	0	1	1	0	0	1	1	0	1	1	0			0			0	0	0	0	0	0
DE-0085388	None Of These Apply	Anal Carcinoma	Anus, NOS	Skin of anus	Per the submitted surgical pathology report (CRXX-XXXXXX, Carondelet St. Mary's Hospital and Health Center), the patient is a 54 year-old male with a history of squamous cell carcinoma.	Perineum, excision: Invasive keratinizing squamous cell carcinoma (4.5 cm), moderately to poorly differentiated.	squamous	m	54		0			0			0		0		1				0	0	0	0	0	1	0	1	0	1	1	0			0			0	0	0	0	0	0
DE-0085427	Head and neck Squamous Carcinoma	Head and Neck Cancers - Cancer of the oropharynx	Tonsil, NOS	Tonsil, NOS	Per the submitted surgical pathology report (CRXX-XXXXXX, Mayo Clinic Arizona), the patient is a 67 year-old female with a history of squamous cell carcinoma of tonsil, HPV negative.	Left side "multiblock tonsillar cancer", excision: Invasive moderately differentiated keratinizing squamous cell carcinoma with basaloid features.	squamous	f	67		0			1			0		0		1				0	0	1	0	0	0	0	1	1	1	0	0			0			0	0	0	0	0	0
DE-0085639	None Of These Apply	Anal Carcinoma	Anus, NOS	Inguinal lymph node	Per the submitted surgical pathology report (CRXX-XXXXXX, New York Presbyterian), the patient is a 61 year-old female with a history of metastatic anal squamous carcinoma (previous testing DEXX-XXXXXX).	Lymph nodes, inguinal, excision: One of three lymph nodes positive for metastatic carcinoma (1/3)	squamous	f	61		0			0			0		0		1				0	0	1	1	0	0	1	1	1	1	0	0			0								0
DE-0085657	Female Genital Tract Malignancy	Cervical cancer	Cervix, NOS	Vagina, NOS	Per the submitted surgical pathology report (CRXX-XXXXXX, Reading Hospital), the patient is a 46 year-old female with a history of metastatic squamous carcinoma.	Vagina, biopsies: Metastatic nonkeratinizing squamous carcinoma extensively present in subepithelial mucosal lymphatics.	squamous	f	46		0			0			0	0	0		1				0	0	1	1	1	1	0	1	0	1	0	0			0			0	0	0	0	0	0
DE-0085801	Female Genital Tract Malignancy	Cervical cancer	Cervix, NOS	Endocervix	Per the submitted surgical pathology report (CRXX-XXXXXX, Temple University Hospital), the patient is a 52 year-old female with a history of squamous cell carcinoma.	Endometrial curetting: Poorly differentiated squamous cell carcinoma.	squamous	f	52		0			0			0		0		1				0	0	1	0	0	0	0	1	1	0	0	0			0			0	0	0	0	0	0
DE-0085899	Female Genital Tract Malignancy	Cervical cancer	Cervix uteri	Retroperitoneal tissue	Per the submitted surgical pathology report (CRXX-XXXXXX), the patient is a 77 year-old female with a history of squamous cell carcinoma of the cervix.	Retroperitoneal lymph nodes, needle biopsy: Infiltration by a poorly differentiated carcinoma, the morphological appearance and the immunohistochemical profile (CK5/6 +) are compatible with squamous-cell carcinoma.	squamous	f	77		0			0			1		0		1				0	0	1	0	1	1	1	1	1	0	1	0			0			0	0	0	0	0	0
DE-0085918	Female Genital Tract Malignancy	Vulvar Cancer	Vulva, NOS	Bartholin gland	Per the submitted surgical pathology report (CRXX-XXXXXX, Memorial Health University Medical Center), the patient is a 45 year-old female with a history of squamous cell carcinoma.	Mass, left Bartholin's gland, radical partial vulvectomy with bilateral superficial inguinal lymph node and left deep inguinal lymph node dissections: Squamous cell carcinoma.	squamous	f	45		0			0			0		0		1				0	0	1	1	1	1	1	1	1	1	0	0			0			0	0	0	0	0	0
DE-0085921	Head and neck Squamous Carcinoma	Head and Neck Cancers - Cancer of the oropharynx	Oropharynx, NOS	Submandibular lymph node	Per the submitted surgical pathology report (CRXX-XXXXXX, John Muir Health), the patient is a 52 year-old male with a history of metastatic squamous cell carcinoma.	Lymph node, left submandibular, ultrasound-guided core biopsy: Metastatic, moderately differentiated squamous cell carcinoma.	squamous	m	52		0			0			0		0		1				0	0	1	1	0	0	0	1	1	1	0	0			0			0	0	0	0	0	0
DE-0085973	Female Genital Tract Malignancy	Cervical cancer	Cervix, NOS	Endocervix	Per the submitted surgical pathology report (CRXX-XXXXXX, Mercy Hospital St. Louis), the patient is a 44 year-old female with a history of mixed poorly-differentiated squamous cell/large cell neuroendocrine carcinoma.	Uterus, cervix, radical hysterectomy: Mixed poorly-differentiated squamous cell/large cell neuroendocrine carcinoma.	squamous	f	44		0			0			0		0		1				0	0	1	1	0	0	0	1	1	1	1	0			0			0	0	0	0	0	0
DE-0086049	None Of These Apply	Anal Carcinoma	Anus, NOS	Liver	Per the submitted surgical pathology report (CRXX-XXXXXX, Tulsa Medical Laboratory, LLC), the patient is a 65 year-old female with a history of metastatic squamous cell carcinoma.	Liver, core biopsy: Metastatic poorly differentiated squamous cell carcinoma.	squamous	f	65		0			0			0		0		1				0	0	1	1	0	0	0	1	1	1	0	0			0
DE-0086195	None Of These Apply	Anal Carcinoma	Anus, NOS	Colon, NOS	Per the submitted surgical pathology report (CRXX-XXXXXX, Arkansas Pathology Associates, PA), the patient is a 58 year-old female with a history of metastatic squamous cell carcinoma.	Distal colon and do-nuts, resection: Metastatic squamous cell carcinoma.	squamous	f	58		0			0			0		0		1				0	0	0	1	0	0	0	1	1	0	0	0			0			0	0	0			0
DE-0086283	Female Genital Tract Malignancy	Cervical cancer	Cervix uteri	Lower uterine segment	Per the submitted surgical pathology report (CRXX-XXXXXX, New York-Presbyterian Healthcare System), the patient is a 74 year-old female with a history of metastatic squamous cell carcinoma of the cervix, endometrial carcinoma low grade, and granulosa cell tumor of right ovary.	Uterus, cervix, bilateral adnexa, total hysterectomy and bilateral salpingo-oophorectomy: Invasive squamous cell carcinoma, moderately differentiated (5 cm in width and 2.7 cm in depth), involving the cervix and extending to pericervical [sic] soft tissue and the uterine corpus with extensive lymphovascular invasion.	squamous	f	74		0			0			0		0		1				0	0	0	1	0	1	0	1	0	1	0	0			0								0
DE-0086294	None Of These Apply	Anal Carcinoma	Anus, NOS	Mediastinum, NOS	Per the submitted surgical pathology report (CRXX-XXXXXX, Northwestern Memorial Hospital), the patient is a 46 year-old female with a history of metastatic squamous cell carcinoma, per requisition of anal origin.	Right paratracheal mass, mediastinoscopy: Basaloid squamous cell carcinoma, high grade, associated with necrosis.	squamous	f	46		0			0			0		0		0				0	0	0	1	0	0	1	1	0	1	1	0			0			0	0	0	0	0	0
DE-0086341	Female Genital Tract Malignancy	Cervical cancer	Cervix uteri	Scalene lymph node	Per the submitted surgical pathology report (CRXX-XXXXXX, South Miami Hospital), the patient is a 44 year-old female with a history of metastatic cervical carcinoma.	Left scalene lymph node: Metastatic poorly differentiated carcinoma with squamous features consistent with the patient's known history of cervical carcinoma.	squamous	f	44		0			0			1		0		1				0	0	1	0	0	1	0	1	1	1	0	0			0			0	0	0	0	0
DE-0086618	Female Genital Tract Malignancy	Cervical cancer	Cervix, NOS	Liver	Per the submitted surgical pathology report (CRXX-XXXXXX, Aurora St. Luke's Medical Center), the patient is a 42 year-old female with metastatic cervical cancer.	Liver segment 6 and 7, excisional biopsy: Metastatic poorly differentiated invasive squamous cell carcinoma.	squamous	f	42		0			0			0		0		0				0	0	1	0	0	0	0	1	1	0	1	0						0	0	0	0	0	0
DE-0086671	Head and neck Squamous Carcinoma	Head and Neck Cancers - Cancer of the oropharynx	Tonsil, NOS	Tonsil, NOS	Per the submitted surgical pathology report (CRXX-XXXXXX, Stanford University Medical Center), the patient is a 52 year-old male with a history of squamous cell carcinoma.	Tonsil, right biopsy: Invasive moderately-differentiated squamous cell carcinoma.	squamous	m	52		0			0			0		0		1				0	0	0	0	0	0	1	1	0	1	0	0			0			0	0	0	0	0	0
DE-0086769	Head and neck Squamous Carcinoma	Head and Neck Cancers - Cancer of the oropharynx	Oropharynx, NOS	Pleura, NOS	Per the submitted surgical pathology report (CRXX-XXXXXX, St. Luke's - Roosevelt Hospital Center), the patient is a 57 year-old male with metastatic squamous cell carcinoma.	Right pleura, biopsy: Poorly differentiated squamous cell carcinoma in desmoplastic stroma.	squamous	m	57		0			0			0		0		1				0	0	1	0	0	0	0	1	1	0	0	0			0								0
DE-0087177	Female Genital Tract Malignancy	Cervical cancer	Cervix, NOS	Cervix, NOS	Per the submitted surgical pathology report (CRXX-XXXXXX, DeKalb Medical), the patient is a 31 year-old female with a history of squamous cell carcinoma.	Cervix (segmental resection): 3 x 2 x 1 cm fragment totally replaced by poorly differentiated squamous cell carcinoma.	squamous	f	31		0			0			0		0		1				0	0	0	1	1	1	0	1	1	1	0	0			0			0	0	0	0	0	0
DE-0087376	Female Genital Tract Malignancy	Cervical cancer	Cervix, NOS	Cervix, NOS	Per the submitted surgical pathology report (CRXX-XXXXXX), the patient is a 53 year-old female with a history of large cell carcinoma.	Cervix: Presence of a facile large cell carcinoma with preference for a non-corneous squamous cell epithelioma.	squamous	f	53		0			0			0		0		1				0	0	1	0	0	0	0	1	1	1	1	0			0			0	0	0	0	0	0
DE-0087502	None Of These Apply	Anal Carcinoma	Anal canal	Rectum, NOS	Per the submitted surgical pathology report (01-SP-13-0007261, DuBois Regional Medical Center), the patient is a 70 year-old male with a history of invasive basaloid squamous cell carcinoma.	Mass, rectum and 10cm, biopsy: Poorly differentiated invasive basaloid squamous cell carcinoma._x000D_ _x000D_ Rectum at 1 cm, biopsy: Moderately to poorly differentiated invasive squamous cell carcinoma.	squamous	m	70		0			0			0		0		1				0	0	0	0	0	1	0	1	1	0	0	0			0				0	0	0	0	0
DE-0087733	None Of These Apply	Anal Carcinoma	Anus, NOS	Inguinal lymph node	Per the submitted surgical pathology report (CRXX-XXXXXX, Boulder Community Hospital), the patient is a 55 year-old male with a history of squamous cell carcinoma.	Needle biopsies of right inguinal canal lymph node (#1): Squamous cell carcinoma, moderately to poorly differentiated.	squamous	m	55		0			0			1		0		0				0	0	1	1	0	0	0	1	1	0	0	0			0			0	0	0	0	0	0
DE-0087802	Female Genital Tract Malignancy	Cervical cancer	Cervix uteri	Cervix uteri	Per the submitted surgical pathology report (CRXX-XXXXXX, WellStar Kennestone Hospital), the patient is a 38 year-old female with a history of invasive squamous cell carcinoma.	Uterus, cervix, right and left fallopian tubes, hysterectomy and bilateral salpingectomy: Invasive squamous cell carcinoma of cervix with following features.	squamous	f	38		0			0			0		0		0		1	1	0	0	0	0	0	1	0	1	1	1	0	0			0			0	0	0	0	0	0	0	0
DE-0087924	Head and neck Squamous Carcinoma	Head and Neck Cancers - Cancer of the oropharynx	Oropharynx, NOS	Oropharynx, NOS	Per the submitted surgical pathology report (CRXX-XXXXXX, Cedars-Sinai Medical Center), the patient is a 73 year-old female with a history of squamous cell carcinoma.	Right oropharynx, biopsy: Squamous cell carcinoma, moderately differentiated.	squamous	f	73		0			1			0		0		0		1	0	0	0	1	1	1	1	0	1	1	1	1	0			0			0	0	0	0	0	0	0	0
DE-0087966	None Of These Apply	Anal Carcinoma	Anus, NOS	Anus, NOS	Per the submitted surgical pathology report (CRXX-XXXXXX, Geisinger Medical Laboratories), the patient is a 54 year-old female with a history of squamous cell carcinoma.	External anal mass: Invasive squamous cell carcinoma, well to moderately differentiated.	squamous	f	54		0			0			0		0		0		1	0	0	0	1	1	0	1	0	1	1	0	0	0			0			0	0	0	0	0	0	0	0
DE-0088148	Female Genital Tract Malignancy	Cervical cancer	Cervix uteri	Pelvis, NOS	Per the submitted surgical pathology report (CRXX-XXXXXX), the patient is a 39 year-old female with a history of metastatic carcinoma.	Pelvic mass, CNB: Cores of fibro-adipose tissue and widely involved by metastatic carcinoma. The tumor composed of nests and sheets of atypical epithelial cells with some morphological features of squamous differentiation.	squamous	f	39		0			0		1	1	1	0		1					0	1	1	1	1	0	1	1	1	0
DE-0088177	None Of These Apply	Anal Carcinoma	Anal canal	Liver	Per the submitted surgical pathology report (CRXX-XXXXXX, Penn State Milton S. Hershey Medical Center), the patient is a 54 year-old female with a history of metastatic squamous cell carcinoma.	Liver, lateral segmentectomy: Metastatic squamous cell carcinoma.	squamous	f	54		0			0			0		0		0				0	0	0	1	0	1	0	1	0	0	0	0			0			0	0	0	0	0	0
DE-0088270	None Of These Apply	Anal Carcinoma	Anus, NOS	Sigmoid, NOS	Per the submitted surgical pathology report (CRXX-XXXXXX, The University of Arizona Medical Center), the patient is a 40 year-old female with a history of extensive squamous cell carcinoma.	Sigmoid, rectum and anus, resection: Extensive squamous cell carcinoma, transitional type.	squamous	f	40																																	0	0	0	0	0	0	0	0
DE-0088381	Female Genital Tract Malignancy	Cervical cancer	Cervix, NOS	Liver	Per the submitted surgical pathology report (CRXX-XXXXXX), the patient is a 58 year-old female with metastatic cervical cancer.	Liver biopsy: Liver tissue with necrotic poorly differentiated squamous cell metastasis.	squamous	f	58		0			0			0		0		1		0	0	0	0	1	1	1	1	1	1	1	0	1	0			0			0	0	0	0	0.5	0
DE-0088391	Female Genital Tract Malignancy	Cervical cancer	Cervix, NOS	Fallopian tube	Per the submitted surgical pathology report (CRXX-XXXXXX, The North Carolina Baptist Hospitals, Inc. - Wake Forest University School of Medicine), the patient is a 48 year-old female with a history of squamous cell carcinoma.	Left ovary and fallopian tube, left, salpingo-oophorectomy: Metastatic squamous cell carcinoma involving ovary and fallopian tube.	squamous	f	48		0			0			1		0		0		1	0	0	0	1	0	0	1	0	1	0	1	0	0			0			0	0	0	0	0	0	0	0
DE-0131158	Female Genital Tract Malignancy	Cervical cancer	Cervix uteri	Uterus, NOS	Per the submitted surgical pathology report (CRXX-XXXXXX, Wake Forest Baptist Medical Center), the patient is a 69 year-old female with a history of metastatic squamous cell carcinoma.	Uterus, cervix, fallopian tubes and ovary, hysterectomy and bilateral salpingoopherectomy [sic]: Involvement with squamous cell carcinoma.	squamous	f	69		1			0			1		0		0		1	1	0	0	0	1	0	0	0	1	1	0	1	0			0			0	0	0	0	0	0
DE-0131217	Female Genital Tract Malignancy	Cervical cancer	Cervix uteri	Para-aortic lymph node	Per the submitted surgical pathology report (CRXX-XXXXXX, Regional Medical Laboratory), the patient is a 36 year-old female with a history of metastatic adenosquamous carcinoma.	Lymph node, para-aortic, biopsy: Metastatic adenosquamous carcinoma.	squamous	f	36		0			0			0		0		1		1	0	0	0	1	0	0	0	0	1	1	1	0	0			0				0	0	0	0	0	1	0
DE-0131309	Head and neck Squamous Carcinoma	Head and Neck Cancers - Cancer of the oropharynx	Tonsillar fossa	Cervical lymph node	Per the submitted surgical pathology report (CRXX-XXXXXX, Pathology Consultants PC), the patient is a 65 year-old male with a history of metastatic squamous cell carcinoma.	Right anterior cervical lymph node, fine needle aspiration biopsy: Metastatic poorly differentiated squamous cell carcinoma.	squamous	m	65		0			0			0		0		0		0	0	0	0	0	1	1	0	1	1	1	1	0	0			0
DE-0131637	Female Genital Tract Malignancy	Cervical cancer	Cervix, NOS	Cervix, NOS	Per the submitted surgical pathology report (CRXX-XXXXXX, Baptist Medical Center), the patient is a 73 year-old female with a history of invasive squamous cell carcinoma.	Cervix, cone biopsy: Invasive squamous cell carcinoma, moderately differentiated.	squamous	f	73		0			0			1		0		1		1	1	0	0	0	1	0	0	0	1	0	1	0	0			0			0	0	0	0	0	0
DE-0131645	Female Genital Tract Malignancy	Cervical cancer	Cervix uteri	Rectum, NOS	Per the submitted surgical pathology report (CRXX-XXXXXX, Scottsdale Healthcare Shea), the patient is a 49 year-old female with a history of squamous cell carcinoma.	Rectum, ulcerated stricture, biopsy: Poorly differentiated squamous cell carcinoma.	squamous	f	49		0			0			0		0		1		1	0	0	0	1	1	0	1	1	1	1	0	0	0			0			0	0	0	0	0	0	0	0.5
DE-0131879	Female Genital Tract Malignancy	Cervical cancer	Cervix, NOS	Lung, NOS	Per the submitted surgical pathology report (CRXX-XXXXXX, Baptist Health System), the patient is a 50 year-old female with a history of metastatic squamous cell carcinoma.	Left pleura, biopsy: Metastatic squamous cell carcinoma.	squamous	f	50		0			1			1		0		1		1	0	0	0	1	0	1	1	0	1	1	1	0	0			0			0	0	0	0	0	0
DE-0131936	Head and neck Squamous Carcinoma	Head and Neck Cancers - Cancer of the oropharynx	Tonsil, NOS	Connective, subcutaneous and other soft tissues of head, face and neck	Per the submitted cytology report (CRXX-XXXXXX, Wexner Medical Center at The Ohio State University), the patient is a 69 year-old female with a history of squamous cell carcinoma.	Right neck mass fine needle aspiration (cytology and cell block): Poorly differentiated carcinoma, most consistent with squamous cell carcinoma.	squamous	f	69		0			0			0		0		0		1	1	0	0	1	1	0	0	0	1	0	1	1	0			0
DE-0131946	Head and neck Squamous Carcinoma	Head and Neck Cancers - Cancer of the oropharynx	Tongue, NOS	Posterior tongue, NOS	Per the submitted surgical pathology report (CRXX-XXXXXX, Moffitt Cancer Center), the patient is a 62 year-old male with a history of squamous cell carcinoma.	Bilateral neck dissection, partial glossectomy, rim mandibulectomy: Invasive squamous cell carcinoma.	squamous	m	62															0	0		0		0	0					0
DE-0132032	None Of These Apply	Anal Carcinoma	Anus, NOS	Liver	Per the submitted surgical pathology report (CRXX-XXXXXX, Crozer-Chester Medical Center), the patient is an 85 year-old female with a history of metastatic squamous carcinoma, high grade consistent with anal carcinoma primary site.	Right lobe of liver needle core biopsies: Metastatic squamous cell carcinoma, high grade consistent with anal carcinoma primary site.	squamous	f	85		0			1			0		0		0		0	0	0	0	1	1	0	0	0	1	1	1	1	0			0			0	0	0	0	0	0	0	0
DE-0132076	Head and neck Squamous Carcinoma	Head and Neck Cancers - Cancer of the oropharynx	Tonsil, NOS	Tonsil, NOS	Per the submitted surgical pathology report (CRXX-XXXXXX, LSU Health Sciences Center), the patient is a 50 year-old male with a history of squamous cell carcinoma.	Tonsil, right, biopsy: Squamous cell carcinoma.	squamous	m	50		1			0			1		0		1		1	0	0	0	1	0	0	0	0	1	1	1	0	0			0			0	0	0	0	0	0
DE-0132127	Head and neck Squamous Carcinoma	Head and Neck Cancers - Cancer of the oropharynx	Base of tongue, NOS	Base of tongue, NOS	Per the submitted surgical pathology report (CRXX-XXXXXX, Louisiana State University Health Sciences Center), the patient is a 63 year-old male with a history of squamous cell carcinoma of tongue.	Base of tongue, biopsy: Squamous cell carcinoma.	squamous	m	63		0			0			0		0		1		1	0	0	0	0	1	0	0	0	1	1	1	0	0			0			0	0	0	0	0	0	0	0
DE-0132128	Head and neck Squamous Carcinoma	Head and Neck Cancers - Cancer of the oropharynx	Tonsil, NOS	Tonsil, NOS	Per the submitted surgical pathology report (CRXX-XXXXXX, LSU Health Sciences Center), the patient is a 49 year-old male with a history of recurrent squamous cell carcinoma of tonsil.	Right tonsil, biopsy: Squamous cell carcinoma, recurrent.	squamous	m	49		0			0			0		0		1		1	1	0	0	1	1	0	1	0	1	1	1	0	0			0			0	0	0	0	0	0	0	0
DE-0132132	Female Genital Tract Malignancy	Cervical cancer	Cervix, NOS	Small bowel, NOS	Per the submitted surgical pathology report (CRXX-XXXXXX, Banner Good Samaritan Medical Center), the patient is a 73 year-old female with a history of squamous cell carcinoma, consistent with cervical primary.	Small bowel segment, resection: Invasive poorly differentiated squamous cell carcinoma consistent with cervical primary with transmural small bowel invasion.	squamous	f	73		0			0			0		0		0		1	0	0	0	1	1	1	0	0	1	0	1	0	0			0			0	0	0	0	0	0	0	0
DE-0132153	Head and neck Squamous Carcinoma	Head and Neck Cancers - Cancer of the oropharynx	Tonsil, NOS	Tonsil, NOS	Per the submitted surgical pathology report (CRXX-XXXXXX, Louisiana State University Health Sciences Center), the patient is a 69 year-old female with a history of invasive squamous cell carcinoma.	Right tonsil mass, biopsy: Invasive squamous cell carcinoma.	squamous	f	69		0			1			0		0		1		1	0	0	0	1	0	0	0	1	1	0	0	0	0			0			0	0	0	0	0	0
DE-0132373	Female Genital Tract Malignancy	Cervical cancer	Cervix, NOS	Inguinal lymph node	Per the submitted surgical pathology report (CRXX-XXXXXX, Los Robles Hospital and Medical Center), the patient is a 41 year-old female with a history of metastatic squamous cell carcinoma.	Lymph node, left inguinal, excision: Lymph node, completely replaced by metastatic squamous cell carcinoma (1/1).	squamous	f	41		0			0			0		0		1		1	0	0	0	0	0	1	1	0	1	1	1	0	0			0			0	0	0	0	0	0	0	0
DE-0132407	Female Genital Tract Malignancy	Vulvar Cancer	Vulva, NOS	Vulva, NOS	Per the submitted surgical pathology report (CRXX-XXXXXX, Sinai Hospital of Baltimore), the patient is a 57 year-old female with a history of squamous cell carcinoma.	Vulva, vulvectomy: Invasive moderately differentiate squamous cell carcinoma arising from high grade squamous intraepithelial lesion.	squamous	f	57		0			0			0		0		1		0	0	0	0	1	1	0	0	0	1	0	1	0	0			0			0	0	0	0	0	0	0	0
DE-0132415	Female Genital Tract Malignancy	Cervical cancer	Exocervix	Cervix, NOS	Per the submitted surgical pathology report (CRXX-XXXXXX, Sinai Hospital of Baltimore), the patient is a 35 year-old female with a history of squamous cell carcinoma.	Cervical biopsy: Invasive well differentiated squamous cell carcinoma.	squamous	f	35		0			0			1		0		1		1	0	0	0	1	1	1	1	0	1	1	1	0	0			0			0	0	0	0	0	0	0	0
DE-0132487	Head and neck Squamous Carcinoma	Head and Neck Cancers - Cancer of the oropharynx	Oropharynx, NOS	Base of tongue, NOS	Per the submitted surgical pathology report (CRXX-XXXXXX, Louisiana State University Health Sciences Center), the patient is a 46 year-old male with a history of papillary squamous cell carcinoma.	Tongue, base, biopsy: Papillary squamous cell carcinoma.	squamous	m	46		0			0			0		0		1		1	0	0	0	0	1	0	0	1	1	0	1	0	0			0			0	0	0	0	0	0	0	0.5
DE-0132492	Head and neck Squamous Carcinoma	Head and Neck Cancers - Cancer of the oropharynx	Oropharynx, NOS	Tonsil, NOS	Per the submitted surgical pathology report (CRXX-XXXXXX, Louisiana State University Health Sciences Center), the patient is a 46 year-old male with squamous cell carcinoma of the tonsil.	Left tonsil mass, biopsy: Invasive squamous cell carcinoma, grade 2-3.	squamous	m	46		1			0			0		0		1		1	0	0	0	0	1	0	0	0	1	1	1	0	0			0			0	0	0	0	0	0	0	0
DE-0132574	Female Genital Tract Malignancy	Vulvar Cancer	Vulva, NOS	Vulva, NOS	Per the submitted surgical pathology report (CRXX-XXXXXX, Scripps Memorial Hospital La Jolla), the patient is a 71 year-old female with a history of metastatic vulvar squamous carcinoma.	Left vulva, radical vulvectomy: Invasive squamous cell carcinoma with extensive intralymphatic tumor.	squamous	f	71		0			0			0		0		1		1	0	0	0	1	1	0	0	1	1	0	1	0	0			0			0	0	0	0	0	0	0	1
DE-0132678	Female Genital Tract Malignancy	Cervical cancer	Cervix, NOS	Cervix, NOS	Per the submitted surgical pathology report (CRXX-XXXXXX, Columbia University Medical Center), the patient is a 65 year-old female with a history of squamous cell carcinoma of cervix.	Hysterectomy: Cervix: Moderately differentiated squamous cell carcinoma.	squamous	f	65		0			0			0		1		1		1	0	0	0	0	1	1	0	0	1	0	1	1	0			1								0
DE-0132868	None Of These Apply	Anal Carcinoma	Anal canal	Intra-abdominal site, NOS	Per the submitted surgical pathology report (CRXX-XXXXXX, CTCA at Southeastern Regional Medical Center), the patient is a 56 year-old female with a history of squamous cell carcinoma.	Intra-abdominal mass, excision: Poorly differentiated squamous cell carcinoma.	squamous	f	56		0			0			0		0		1		0	0	0	0	0	0	0	1	0	1	0	1	0	0			0			0	0	0	0	0	0	0	0
DE-0132901	Female Genital Tract Malignancy	Cervical cancer	Cervix, NOS	Cervix uteri	Per the submitted surgical pathology report (CRXX-XXXXXX, DeKalb Medical Center), the patient is a 70 year-old female with a history of invasive squamous cell carcinoma.	Uterus, fallopian tube and ovary (hysterectomy, salpingo-oophorectomy, FSB1): Invasive squamous cell carcinoma (moderately differentiated).	squamous	f	70		0			0			0		0		1		1	0	0	0	1	1	0	0	1	1	1	0	0	0			0			0	0	0	0	0	0
DE-0133078	None Of These Apply	Anal Carcinoma	Anus, NOS	Anus, NOS	Per the submitted surgical pathology report (CRXX-XXXXXX, Huntington Hospital), the patient is a 60 year-old female with a history of anal cancer.	Sigmoid colon, rectum, anus, pelvic floor muscles, and partial vagina, excision: Poorly differentiated infiltrating squamous cell carcinoma.	squamous	f	60		0			1			0		0		0		1	0	0	0	1	1	1	0	1	1	1	1	0	0			0								0
DE-0133081	None Of These Apply	Anal Carcinoma	Anus, NOS	Rectum, NOS	Per the submitted clinical summary, the patient is a 66 year-old female with a history of squamous cell carcinoma.	Rectal polyp, biopsy: Squamous cell carcinoma.	squamous	f	66		0			0			0		0		1		0	0	0	0	0	1	1	1	0	1	1	1	0	0			0			0	0	0	0	0	0
DE-0133095	Head and neck Squamous Carcinoma	Head and Neck Cancers - Cancer of the oropharynx	Oropharynx, NOS	Lymph nodes of head, face and neck	Per the submitted surgical pathology report (CRXX-XXXXXX, Memorial Regional Hospital), the patient is a 55 year-old male with a history of metastatic oropharyngeal squamous cell carcinoma.	Left radical neck dissection (levels, I, II, III, V): Level III: One of two lymph nodes positive for metastatic carcinoma.	squamous	m	55		1			0			0		0		1		1	0	0	0	1	1	0	0	0	1	0	1	0	0			0			0	0	0	0	0	0	0	0.5
DE-0133100	Head and neck Squamous Carcinoma	Head and Neck Cancers - Cancer of the oropharynx	Tonsil, NOS	Tonsil, NOS	Per the submitted clinical summary, the patient is a 54 year-old male with a history of squamous cell carcinoma of left tonsil and left cervical adenopathy.	L tonsil: Squamous carcinoma, In-Situ, definitive invasion is not identified.	squamous	m	54		0			0			0		0		1		1	0	0	0	1	1	1	0	0	1	1	1	0	0			0								0
DE-0133129	None Of These Apply	Anal Carcinoma	Anus, NOS	Labia, NOS	Per the submitted surgical pathology report (CRXX-XXXXXX, John C. Lincoln Hospital - Deer Valley), the patient is a 57 year-old female with a history of squamous cell carcinoma.	Left labia mass, excised: Carcinoma, invasive, poorly-differentiated squamous cell.	squamous	f	57		0			0			0		0		1		1	0	0	0	1	1	0	1	0	1	1	1	0	0			0			0	0	0	0	0	0
DE-0133218	None Of These Apply	Anal Carcinoma	Overlapping lesion of rectum, anus and anal canal	Overlapping lesion of rectum, anus and anal canal	Per the submitted surgical pathology report (CRXX-XXXXXX, AmeriPath), the patient is a 60 year-old female with a history of squamous cell carcinoma.	Biopsies of mass at anal verge: Invasive, ulcerating moderately differentiated squamous cell carcinoma (cloacogenic carcinoma).	squamous	f	60		0			0			0		0		1		0	0	0	0	1	1	1	0	0	1	1	1	0	0			0			0	0	0	0	0	0	0	0
DE-0133371	None Of These Apply	Anal Carcinoma	Anus, NOS	Anus, NOS	Per the submitted surgical pathology report (4-SP-11-004074, John T Mather Memorial Hospital), the patient is a 73 year-old female with a history of squamous cell carcinoma.	Anal mass, core biopsy: Squamous cell carcinoma.	squamous	f	73		0			1			0		0		1		0	0	0	0	0	0	0	0	0	1	1	0	0	0			0								0
DE-0133394	Female Genital Tract Malignancy	Cervical cancer	Cervix, NOS	Abdomen, NOS	Per the submitted surgical pathology report (CRXX-XXXXXX), the patient is a 43 year-old female with a history of metastatic squamous cell carcinoma.	Biopsy of a mass lesion in abdominal cavity — 4 fragments: Nonkeratinizing squamous cell carcinoma GIII.	squamous	f	43		0			1			0		0				0		0	0	0	0	1	0	0	0	0	0	1	0			0			0	0	0	0	0	0
DE-0133475	Female Genital Tract Malignancy	Cervical cancer	Endocervix	Cervix, NOS	Per the submitted clinical summary, the patient is a 36 year-old female with a history of cervical carcinoma.	Uterus, cervix, parametrial and upper vagina: Invasive endocervical adenocarcinoma, moderately differentiated, mucinous type with focal adenosquamous differentiation.	squamous	f	36		0			1			0		0.5		1		0	0	1	0	0	1	0	0	0	1	1	1	0	0			0			0	0	0	0	0	0	0	0
DE-0133486	Female Genital Tract Malignancy	Cervical cancer	Cervix, NOS	Supraclavicular lymph node	Per the submitted surgical pathology report (CRXX-XXXXXX, CTCA at Southeastern Regional), the patient is a 45 year-old female with a history of cervical cancer.	Left supraclavicular node: Keratinizing moderately differentiated squamous cell carcinoma consistent with metastasis from the patient's primary cervical carcinoma.	squamous	f	45		0			0			0		0		0		0	0	0	0	1	1	0	0	0	1	1	1	1	0			0			0	0	0	0	0	0	0	0.5
DE-0133571	Female Genital Tract Malignancy	Cervical cancer	Cervix uteri	Cervix uteri	Per the submitted surgical pathology report (CRXX-XXXXXX, Washington Hospital Center), the patient is a 62 year-old female with a history of squamous cell carcinoma.	Uterus, ovaries, tubes and cervix: Poorly differentiated squamous cell carcinoma of the cervix with extensive necrosis.	squamous	f	62		0			0			0		0		0		0	0	0	0	1	1	0	0	0	1	1	1	1	0			0			0	0	0	0	0	0
DE-0133747	Female Genital Tract Malignancy	Cervical cancer	Uterine cervix	Uterine cervix	Per the submitted surgical pathology report (S13-6899, SUNY Downstate Medical Center), the patient is a 29 year-old female with a history of squamous cell carcinoma of the cervix.	Cervix, biopsy: Fragments of squamous cell carcinoma, moderately differentiated.	squamous	f	29		0			0			0		0		1		1	0	0	0	1	1	0	0	0	1	1	1	1	0			0								0
DE-0133973	Female Genital Tract Malignancy	Cervical cancer	Cervix, NOS	Fornix of vagina	Per the submitted surgical pathology report (CRXX-XXXXXX, Scottsdale Healthcare Thompson Peak), the patient is a 66 year-old female with a history of recurrent squamous carcinoma of cervix.	Right vaginal apex tumor: Metastatic poorly-differentiated carcinoma consistent with metastatic/ recurrent squamous cell carcinoma.	squamous	f	66		0			0			0		0		1		1	0	0	0	0	1	0	0	1	1	1	1	0	0			0			0	0	0	0	0	0
DE-0134087	Female Genital Tract Malignancy	Cervical cancer	Cervix, NOS	Pelvis, NOS	Per the submitted surgical pathology report (CRXX-XXXXXX, Sutter General Hospital), the patient is a 34 year-old female with a history of metastatic squamous cell carcinoma.	Soft tissue, right pelvic sidewall, excision: Metastatic squamous cell carcinoma.	squamous	f	34		0			0			0		0		1		1	0	0	0	1	0	1	0	0	1	1	0	1	0			0			0	0	0	0	0	0	0	0
DE-0134365	Female Genital Tract Malignancy	Cervical cancer	Cervix, NOS	Cervix, NOS	Per the submitted surgical pathology report (CRXX-XXXXXX, Inova Fairfax Hospital), the patient is a 53 year-old female with a history of squamous cell carcinoma of cervix.	Cervical cone, biopsy: Invasive moderately-differentiated non-keratinizing squamous cell carcinoma.	squamous	f	53		1			0			0		0		0		1	0	0	0	0	1	1	1	0	1	0	1	0	0			0			0	0	0	0	0	0	0	0.5
DE-0134405	Female Genital Tract Malignancy	Cervical cancer	Cervix uteri	Vagina, NOS	Per the submitted surgical pathology report (CRXX-XXXXXX, Jefferson Regional Medical Center), the patient is a 77 year-old female with a history of squamous cell carcinoma.	Soft tissue, "vaginal mass", excision: Invasive poorly differentiated squamous cell carcinoma with sarcomatoid features.	squamous	f	77		0			0			0		0		0		1	0	0	0	1	0	0	0	0	0	0	1	0	0			0			0	0	0	0	0	0	0	0
DE-0134424	Female Genital Tract Malignancy	Cervical cancer	Cervix, NOS	Connective, subcutaneous and other soft tissues of thigh	Per the submitted surgical pathology report (CRXX-XXXXXX, Diagnostic Pathology Medical Group), the patient is a 61 year-old female with a history of cervical cancer.	Skin, left inner thigh, excision: Invasive moderately differentiated squamous cell carcinoma compatible with the patient's known cervical carcinoma, present at margin.	squamous	f	61		0			1			0		0		1		1	1	0	0	1	1	0	0	0	1	1	1	0	0			0			0	0	0	0	0	0	0	0
DE-0134885	Head and neck Squamous Carcinoma	Head and Neck Cancers - Cancer of the oropharynx	Tongue, NOS	Skin of neck	Per the submitted surgical pathology report (SP14-3785, Good Samaritan Hospital), the patient is a 48 year-old male with a history of squamous cell carcinoma.	Right neck mass, biopsy: Moderate-poorly differentiated squamous cell carcinoma.	squamous	m	48		0			0			0		1		1		1	0	0	0	1	1	1	0	0	1	1	1	1	0			1			0	0	0	0	0	0	0	0
DE-0134904	Head and neck Squamous Carcinoma	Head and Neck Cancers - Cancer of the oropharynx	Tonsil, NOS	Tonsil, NOS	Per the submitted surgical pathology report (CRXX-XXXXXX, CBL Path), the patient is a 65 year-old male with a history of squamous cell carcinoma.	L tonsil biopsy: Tonsil tissue demonstrating squamous cell carcinoma.	squamous	m	65		0			0			0	1	0		1		1	0	0	0	1	0	0	0	1	1	1	0	0	0			0								0
DE-0134964	Female Genital Tract Malignancy	Cervical cancer	Uterine cervix	Uterine cervix	Per the submitted surgical pathology report (CRXX-XXXXXX, University Hospital), the patient is a 32 year-old female with a history of squamous cell carcinoma.	Uterine cervix, biopsy: Moderately differentiated squamous cell carcinoma.	squamous	f	32		0			0			0		0		1		1	0	0	0	1	1	1	1	0	1	1	1	1	0			0			0	0	0	0	0	0	0	0
DE-0135070	Female Genital Tract Malignancy	Cervical cancer	Exocervix	Cervix, NOS	Per the submitted surgical pathology report (CRXX-XXXXXX, Trinity Hospital of Augusta), the patient is a 40 year-old female with a history of squamous cell carcinoma.	"Radical hysterectomy specimen uterus, cervix, upper vagina, bilat parametrium": Squamous cell carcinoma of the cervix.	squamous	f	40		0			0			0		0		0		1	0	0	0	1	0	0	1	0	1	0	1	0	0			0			0	0	0	0	0	0	0	0.5
DE-0135221	Female Genital Tract Malignancy	Cervical cancer	Cervix, NOS	Vagina, NOS	Per the submitted surgical pathology report (CRXX-XXXXXX), the patient is a 40 year-old female with the history of squamous cell carcinoma.	Specimen labeled "vaginal tissue biopsy": Consistent with poorly differentiated infiltrating squamous cell carcinoma.	squamous	f	40		0			0			0		0		1		0	0	0	0	0	0	0	0	0	1	1	0	0	0			0			0	0	0	0	0	0	0	0.5
DE-0135254	Female Genital Tract Malignancy	Vulvar Cancer	Vulva, NOS	Vulva, NOS	Per the submitted surgical pathology report (SP14-12325, Piedmont Pathology), the patient is a 69 year-old female with a history of squamous cell carcinoma.	Vulvar biopsy: Invasive squamous cell carcinoma.	squamous	f	69		0			0			0		0		1		0	0	0	0	1	1	1	0	1	1	1	0	1	0			0			0	0	0	0	0	0
DE-0135313	None Of These Apply	Anal Carcinoma	Anus, NOS	Anus, NOS	Per the submitted surgical pathology report (CRXX-XXXXXX, Saint Thomas Midtown Hospital), the patient is a 73 year-old male with a history of squamous cell carcinoma.	Sigmoid colon, rectum and anus, abdominoperineal resection: Squamous cell carcinoma (2.5 cm), moderately differentiated.	squamous	m	73		0			0			1		0		0		0	0	0	0	0	0	1	0	1	1	1	1	0	0			0			0	0	0	0	0	0
DE-0135319	Female Genital Tract Malignancy	Cervical cancer	Cervix, NOS	Skull, NOS	Per the submitted surgical pathology report (CRXX-XXXXXX, University Hospital), the patient is a 61 year-old female with a history of metastatic squamous cell carcinoma.	Skull, right frontal (container number 2), excision: Metastatic squamous cell carcinoma, poorly differentiated.	squamous	f	61		1			0			1		0		1		1	1	0	0	0	0	0	1	0	1	1	1	1	0			0			0	0	0	0	0	0	0	0
DE-0135335	Female Genital Tract Malignancy	Cervical cancer	Cervix, NOS	Uterus, NOS	Per the submitted surgical pathology report (CRXX-XXXXXX, St. Tammany Parish Hospital), the patient is a 34 year-old female with a history of squamous carcinoma.	Uterus and cervix (200 grams): Cervical high-grade squamous carcinoma, non-keratinizing, extensively necrotic, invasive through cervix, extending to anterior cervical serosa.	squamous	f	34		0			0			0		1		0		1	0	0	0	1	1	1	0	0	1	0	1	1	0			1			0	0	0	0	0	0	0	0
DE-0135588	Female Genital Tract Malignancy	Cervical cancer	Cervix, NOS	Cervix, NOS	Per the submitted surgical pathology report (CRXX-XXXXXX), the patient is a 49 year-old female with a history of squamous cell carcinoma.	Cervical biopsy: Fragment of a moderately differentiated squamous cell carcinoma.	squamous	f	49		0			1			0		1		1		0	0	0	0	0	0	0	0	1	1	1	1	1	0			1			0	0	0	0		0	0	0
DE-0135839	Female Genital Tract Malignancy	Cervical cancer	Cervix uteri	Cervix, NOS	Per the submitted surgical pathology report (CS147-8224, Chatham Pathology Associates, P.C.), the patient is a 34 year-old female with a history of metastatic squamous cell carcinoma of cervix.	Tissue submitted from cervix and upper vagina: Invasive poorly differentiated squamous cell carcinoma of cervix associated with squamous cell carcinoma in situ with endocervical gland extension.	squamous	f	34		0			1			0		0		1		1	0	0	0	1	1	0	0	1	1	1	1	0	0			0			0	0	0	0	0	0	0	0.5
DE-0135934	Female Genital Tract Malignancy	Cervical cancer	Cervix, NOS	Omentum	Per the submitted surgical pathology report (CRXX-XXXXXX, St Josephs/Candler Health System Lab), the patient is a 67 year-old female with the history of metastatic carcinoma.	Omental biopsy: Metastatic carcinoma, consistent with poorly differentiated squamous cell carcinoma of the cervix.	squamous	f	67		0			0			0		0		1		1	0	0	0	1	1	0	0	1	1	0	1	0	0			0			0	0	0	0	0	0
DE-0135945	Head and neck Squamous Carcinoma	Head and Neck Cancers - Cancer of the oropharynx	Tonsil, NOS	Head, face or neck, NOS	Per the submitted surgical pathology report (CRXX-XXXXXX), the patient is a 69 year-old male with a history of squamous cell carcinoma.	Retro-amygdalian [sic] tumor: Poorly to moderately differentiated infiltrating squamous cell carcinoma.	squamous	m	69		0			0			0		0		1		0	0	0	0	1	1	0	0	1	1	0	1	0	0			0
DE-0136057	Female Genital Tract Malignancy	Cervical cancer	Cervix uteri	Omentum	Per the submitted surgical pathology report (CRXX-XXXXXX, Mary Immaculate Hospital), the patient is a 44 year-old female with a history of cervical cancer.	Omentum, biopsy: Metastatic non-keratinizing squamous cell carcinoma.	squamous	f	44		0			0			0		0		1		1	0	0	0	0	1	0	0	1	1	1	1	0	0			0			0	0	0	0	0	0	0	0
DE-0136305	Female Genital Tract Malignancy	Cervical cancer	Cervix uteri	Vagina, NOS	Per the submitted surgical pathology report (CRXX-XXXXXX, Chatham Pathology Associates), the patient is a 39 year-old female with a history of invasive squamous cell carcinoma.	Vaginal, biopsy: Invasive squamous cell carcinoma, poorly differentiated.	squamous	f	39		0			0			0		0		1		1	0	0	0	1	0	0	0	1	1	0	1	0	0			0			0	0	0	0	0	0	0	0
DE-0136317	Female Genital Tract Malignancy	Cervical cancer	Cervix uteri	Cervix uteri	Per the submitted surgical pathology report (CRXX-XXXXXX, Mary Immaculate Hospital), the patient is a 36 year-old female with a history of cervical cancer.	Cervix, uterus, upper vagina, bilateral parametria: Poorly differentiated adenosquamous carcinoma of cervix with focal neuroendocrine features.	squamous	f	36		0			0			0		0		0		1	0	0	0	0	1	0	0	1	1	0	0	0				0
DE-0136410	Female Genital Tract Malignancy	Cervical cancer	Cervix, NOS	Lymph nodes of head, face and neck	Per the submitted clinical summary, the patient is a 33 year-old female with a history of cervical cancer.	Right neck lymph node, fine needle aspiration: Metastatic squamous cell carcinoma.	squamous	f	33		0			0			1		0		1		1	0	0	0	0	0	0	0	1	1	1	0	0	0			0
DE-0136546	Female Genital Tract Malignancy	Cervical cancer	Exocervix	Retroperitoneum	Per the submitted surgical pathology report (CRXX-XXXXXX, John D. Archbold Memorial Hospital), the patient is a 50 year-old female with a history of squamous cell carcinoma.	Left retroperitoneal lymph node (CT-Guided core needle biopsy): Squamous cell carcinoma, present in a background of desmoplastic-appearing stroma and adipose tissue.	squamous	f	50		0			0			0		0		1		0	0	0	0	1	1	1	1	1	1	1	0	0	0			0			0	0	0	0	0	0	0	0
DE-0136741	Head and neck Squamous Carcinoma	Head and Neck Cancers - Cancer of the oropharynx	Oropharynx, NOS	Lymph node, NOS	Per the submitted surgical pathology report (CRXX-XXXXXX), the patient is a 76 year-old male with a history of squamous cell cancer.	Oropharnyx [sic] + lymph node: Squamous_x000D_ cell carcinoma.	squamous	m	76		0			0			0		0		1		1	0	0	0	0	1	0	0	1	1	1	1	0	0			0			0	0	0	0	0	0
DE-0136831	Head and neck Squamous Carcinoma	Head and Neck Cancers - Cancer of the oropharynx	Tonsil, NOS	Tonsil, NOS	Per the submitted clinical summary, the patient is a 58 year-old male with a history of metastatic tonsillar cancer.	Left tonsil, biopsy: Poorly differentiated keratinizing squamous cells carcinoma.	squamous	m	58		0			0			1		0		0		1	0	0	0	1	1	0	0	1	1	1	1	0	0			0			0	0	0	0	0	0	0	0
DE-0136859	None Of These Apply	Anal Carcinoma	Anus, NOS	Skin of anus	Per the submitted clinical summary, the patient is a 61 year-old female with a history of metastatic anal cancer.	Anus, wedge biopsy: Moderately differentiated squamous cell carcinoma with basaloid features extending into subcutaneous tissue.	squamous	f	61		0			0			0		0		1		1	0	0	0	1	1	0	1	1	1	1	1	0	0			0			0	0	0	0	0	0	0	0
DE-0137130	Head and neck Squamous Carcinoma	Head and Neck Cancers - Cancer of the oropharynx	Tonsil, NOS	Tonsil, NOS	Per the submitted surgical pathology report (CRXX-XXXXXX, Greater Baltimore Medical Center), the patient is a 67 year-old male with metastatic squamous cell carcinoma.	Left tonsil, left radical tonsillectomy: Invasive squamous carcinoma of the left tonsil.	squamous	m	67		0			0			0		0		0		1	0	0	0	0	1	0	0	1	1	0	1	0	0			0			0	0	0	0	0	0
DE-0137141	Female Genital Tract Malignancy	Vulvar Cancer	Vulva, NOS	Inguinal region, NOS	Per the submitted surgical pathology report (CRXX-XXXXXX, Westmed Medical Group), the patient is a 52 year-old female with a history of squamous cell carcinoma.	Soft tissue; right inguinal: Keratinizing squamous cell carcinoma, high grade, with focal necrosis, consistent with metastasis from vulvar primary.	squamous	f	52		0			1		1	0		0		0		1	0	0	0	0	1	0	0	0	1	1	0	1	1			0								0
DE-0137186	Female Genital Tract Malignancy	Cervical cancer	Uterine cervix	Uterine cervix	Per the submitted surgical pathology report (CRXX-XXXXXX, Pathology Associates of NE Pennsylvania Ltd), the patient is a 47 year-old female with a history of invasive squamous carcinoma of cervix.	Invasive squamous cell carcinoma.	squamous	f	47		0			1			0		0		1		1	1	0	0	1	1	0	1	1	1	1	1	1	0			0			0	0	0	0	0	0	0	0
DE-0137190	Female Genital Tract Malignancy	Cervical cancer	Cervix uteri	Connective, subcutaneous and other soft tissues of perineum	Per the submitted surgical pathology report (MS14-103, Blessing Hospital), the patient is a 55 year-old female with a history of squamous cell carcinoma.	Soft tissues, left retroperitoneum, CT guided needle biopsy mass: Poorly differentiated squamous cell carcinoma.	squamous	f	55		0			0			1		0		0		0	0	0	0	0	1	1	0	1	1	1	0	0	0			0
DE-0137310	Female Genital Tract Malignancy	Cervical cancer	Cervix, NOS	Tracheobronchial lymph node	Per the submitted cytology report (CRXX-XXXXXX, Cooper University Hospital), the patient is a 29 year-old female with a history of metastatic squamous cell carcinoma, consistent with patient's known cervical carcinoma.	Lymph node, level 7; transbronchial FNA with on-site evaluation: Metastatic squamous cell carcinoma, consistent with patient's known cervical carcinoma.	squamous	f	29		0			0			0		0		1		0	0	0	0	1	1	0	0	1	1	1	1	0	0			0			0	0	0	0	0	0	0.5	0
DE-0137321	Female Genital Tract Malignancy	Cervical cancer	Cervix, NOS	Cervix, NOS	Per the submitted surgical pathology report (CRXX-XXXXXX), the patient is a 52 year-old female with a history of squamous cell carcinoma of the cervix.	Cervix/biopsies: Slightly mature, ulcerated, and infiltrating moderately-differentiated squamous cell carcinoma.	squamous	f	52		0			0		1	0		0		1		1	0	0	0	0	1	1	0	1	1	1	1	0	0			0
DE-0137357	None Of These Apply	Anal Carcinoma	Anus, NOS	Liver	Per the submitted surgical pathology report (CRXX-XXXXXX), the patient is a 65 year-old female with a history of squamous cell carcinoma.	Liver biopsy: Massive liver metastasis of an immature moderately-differentiated squamous cell carcinoma.	squamous	f	65		0			0		1	0		0		1		0	0	1	0	0	1	0	0	0	1	1	0	0	0			0
DE-0137365	Head and neck Squamous Carcinoma	Head and Neck Cancers - Cancer of the oropharynx	Base of tongue, NOS	Tongue, NOS	Per the submitted surgical pathology report (CRXX-XXXXXX), the patient is a 60 year-old male with squamous cell carcinoma of the tongue.	Tongue; left basiglossectomy extending to the hemi-base of the right half of the tongue; complete left cervical recess: Non-keratinizing poorly differentiated squamous cell carcinoma.	squamous	m	60		0			0			0		0		0		0	0	0	0	0	0	0	0	1	1		0	0	0			0			0	0	0	0	0	0	0	0
DE-0137371	Female Genital Tract Malignancy	Cervical cancer	Cervix uteri	Cervix uteri	Per the submitted surgical pathology report (CRXX-XXXXXX, The University of Iowa Hospitals and Clinics), the patient is a 56 year-old female with a history of invasive squamous cell carcinoma.	Cervix, biopsies: Moderately differentiated invasive squamous cell carcinoma.	squamous	f	56		1			0		1	1		0		1		1	1	0	1	0	1	0	0	0	1	1	1	0	0			0			0	0	0	0	0	0	0.5	0
DE-0137598	Female Genital Tract Malignancy	Cervical cancer	Cervix, NOS	Pelvis, NOS	Per the submitted surgical pathology report (CRXX-XXXXXX, Centennial Medical Center), the patient is a 31 year-old female with metastatic cervical cancer.	Pelvic mass, biopsy: Infiltrating squamous cell carcinoma.	squamous	f	31		0			0		1	0		0		1		1	0	0	0	1	1	1	1	0	1	1	1	1	0			0			0	0	0	0	0	0
DE-0137687	Female Genital Tract Malignancy	Cervical cancer	Cervix, NOS	Inguinal lymph node	Per the submitted surgical pathology report (CRXX-XXXXXX, Integrated Regional Laboratories), the patient is a 68 year-old female with a history of metastatic squamous cell carcinoma, cervical origin favored.	"Left inguinal lymph node": Metastatic squamous cell carcinoma, favor cervical origin.	squamous	f	68		0			0		1	0		0		1		1	0	0	0	0	1	0	0	0	1	0	1	0	0			0			0	0	0	0	0	0	0	0
DE-0137795	Female Genital Tract Malignancy	Vulvar Cancer	Vulva, NOS	Vagina, NOS	Per the submitted surgical pathology report (CRXX-XXXXXX, New York Presbyterian Hospital - Columbia University Medical Center), the patient is a 56 year-old female with a history of invasive squamous cell carcinoma.	Vulva and vagina, resection: Poorly differentiated invasive squamous cell carcinoma.	squamous	f	56		0			0		1	0		0		1		1	0	0	0	0	1	0	0	0	1	0	1	0	0			0								0
DE-0138130	Female Genital Tract Malignancy	Cervical cancer	Cervix, NOS	Upper lobe, lung	Per the submitted surgical pathology report (CRXX-XXXXXX, Laboratory Medicine Consultants), the patient is a 43 year-old female with a history of squamous cell carcinoma.	Lung, right upper lobe, CT-guided core biopsy: Poorly differentiated squamous cell carcinoma.	squamous	f	43																			1						1	0
DE-0138256	Female Genital Tract Malignancy	Cervical cancer	Cervix, NOS	Supraclavicular lymph node	Per the submitted surgical pathology report (CRXX-XXXXXX, Southern Hills Hospital), the patient is a 37 year-old female with a history of squamous cell carcinoma.	Lymph node, left supraclavicular, CT guided core biopsies: Necrotic squamous cell carcinoma.	squamous	f	37		0			1		1	0		0		1		1	0	0	0	0	0	1	0	1	0	1	0	0
DE-0138325	Female Genital Tract Malignancy	Cervical cancer	Cervix, NOS	Cervix, NOS	Per the submitted clinical summary, the patient is a 33 year-old female with a history of cervical carcinoma. Previous testing DEXX-XXXXXX.	Cervix, biopsy: Invasive well differentiated squamous cell carcinoma.	squamous	f	33																																	0	0	0	0	0	0
DE-0138539	Female Genital Tract Malignancy	Cervical cancer	Cervix, NOS	Cervix, NOS	Per the submitted surgical pathology report (CRXX-XXXXXX, Associated Pathologists Charted - Quest Diagnostics), the patient is a 43 year-old female with a history of squamous cell carcinoma.	Cervix, biopsy, 2:00: Squamous cell carcinoma, in situ and invasive.	squamous	f	43																			1						1	1
DE-0138774	Female Genital Tract Malignancy	Cervical cancer	Cervix, NOS	Vagina, NOS	Per the submitted surgical pathology report (FT140042733, Quest Diagnostics Incorporated), the patient is a 30 year-old female with a history of squamous cell carcinoma.	Vaginal (biopsy): Squamous cell carcinoma, moderately differentiated.	squamous	f	30		0			1		1	1		0		1		1	1	0	0	1	1	0	0	1	1	1	1	1	0			0			0	0	0	0	0	0	0	0
DE-0138883	Head and neck Squamous Carcinoma	Head and Neck Cancers - Cancer of the oropharynx	Tonsil, NOS	Tonsil, NOS	Per the submitted surgical pathology report (CRXX-XXXXXX, Pathology Associates of Northern Arizona), the patient is a 59 year-old male with a history of squamous cell carcinoma.	Tonsil, left, biopsy: Poorly differentiated squamous cell carcinoma.	squamous	m	59		1			0		1	0		0		0		1	1	0	0	0	1	0	0	1	1	1	0	0	0			0			0	0	0	0	0	0	0	0
DE-0138936	Female Genital Tract Malignancy	Cervical cancer	Cervix, NOS	Vagina, NOS	Per the submitted surgical pathology report (MS-14-7976, DeKalb Medical), the patient is a 57 year-old female with a history of squamous cell carcinoma.	Vulvovaginal (biopsy): Abundant invasive squamous cell carcinoma, moderately differentiated.	squamous	f	57		0			1		1	1		0		1		1	0	0	0	1	1	0	1	1	1	1	1	1	0			0			0	0	0	0	0	0	0	0.5
DE-0138949	Female Genital Tract Malignancy	Cervical cancer	Uterine cervix	Cervix, NOS	Per the submitted surgical pathology report (CRXX-XXXXXX, Mobile Infirmary Medical Center), the patient is a 67 year-old female with a history of squamous cell carcinoma.	Cervix uteri, biopsy: Squamous cell carcinoma.	squamous	f	67		0			0		1	1		0		1		1	0	0	0	1	1	0	0	1	1	1	1	0	0			0
DE-0139029	Head and neck Squamous Carcinoma	Head and Neck Cancers - Cancer of the oropharynx	Oropharynx, NOS	Lateral wall of oropharynx	Per the submitted surgical pathology report (CRXX-XXXXXX, Baylor College of Medicine), the patient is a 78 year-old male with a history of papillary squamous cell carcinoma.	Lateral pharyngeal wall, biopsy: Papillary squamous cell carcinoma with focal areas of invasion.	squamous	m	78		0			0		1	0		0		1		1	0	0	0	0	1	0	0	1	1	1	1	0	0			0			0	0	0	0	0	0	0	0
DE-0139161	Female Genital Tract Malignancy	Cervical cancer	Cervix, NOS	Endocervical canal	Per the submitted requisition, the patient is a 39 year-old female with cervical cancer.	Endometrial biopsy: Adenosquamous carcinoma with focal necrosis.	squamous	f	39		0			0		0	1		0		1		1	1	1	1	0	0	0	0	0	1	1	1	1	0			0								0
DE-0139185	Female Genital Tract Malignancy	Cervical cancer	Cervix, NOS	Cervix, NOS	Per the submitted surgical pathology report (CRXX-XXXXXX, New York Presbyterian Hospital - Columbia University Medical Center), the patient is a 60 year-old female with a history of cervical cancer.	Hysterectomy: Cervix: Poorly differentiated invasive adenosquamous carcinoma.	squamous	f	60		0			0		1	0		0		0		1	0	0	0	0	1	1	0	1	1	1	1	0	0			0								0
DE-0139187	Female Genital Tract Malignancy	Cervical cancer	Cervix, NOS	Vagina, NOS	Per the submitted surgical pathology report (HBWO204-000752, Cunningham Pathology), the patient is a 65 year-old female with a history of squamous cell carcinoma.	Vaginal biopsy: Invasive keratinizing squamous cell carcinoma.	squamous	f	65		0			0			0		0		1		0		0	0	0	0	0	0	1	0	1										0	0	0		0
DE-0139370	Head and neck Squamous Carcinoma	Head and Neck Cancers - Cancer of the oropharynx	Oropharynx, NOS	Cervical lymph node	Per the submitted surgical pathology report (CRXX-XXXXXX, Baylor Medical Center at Irving), the patient is a 60 year-old male with a history of metastatic squamous cell carcinoma.	Lymph node, cervical, right level 5, biopsy: Metastatic poorly-differentiated squamous cell carcinoma.	squamous	m	60														1	0
DE-0139398	Female Genital Tract Malignancy	Cervical cancer	Cervix, NOS	Cervix, NOS	Per the submitted documents, the patient is a 47 year-old female with squamous cell carcinoma of cervix.	Uterus with bilateral ovaries and fallopian tubes, total hysterectomy with bilateral salpingo-oophorectomy: Invasive moderately differentiated keratinizing squamous cell carcinoma of cervix.	squamous	f	47		0			0		1	0		0		0		1	0	0	0	0	1	0	1	1	1	1	1	0	0			0			0	0	0	0	0	0	0	0
DE-0139556	Female Genital Tract Malignancy	Cervical cancer	Cervix, NOS	Uterus, NOS	Per the submitted surgical pathology report (CRXX-XXXXXX, Boca Raton Regional Hospital), the patient is a 47 year-old female with a history of clear cell adenosquamous carcinoma.	Uterus, radical hysterectomy and bilateral salpingectomy: High grade carcinoma consistent with clear cell adenosquamous carcinoma.	squamous	f	47		0			0		1	0		0		0		1	0	0	0	1	1	0	0	0	1	1	1	1	0			0			0	0	0	0.5	0	0	0	0
DE-0139662	Female Genital Tract Malignancy	Cervical cancer	Cervix uteri	Cervix uteri	Per the submitted surgical pathology report (ERB14-00756, Pathology Diagnostics Laboratory), the patient is a 58 year-old female with a history of invasive squamous cell carcinoma.	Uterine cervix, biopsy: Poorly differentiated squamous cell carcinoma.	squamous	f	58		0			0		1	0		0		1		1	0	0	0	1	1	1	0	1	1	1	1	0	0			0								0
DE-0139725	None Of These Apply	Anal Carcinoma	Anus, NOS	Anus, NOS	Per the submitted surgical pathology report (CRXX-XXXXXX, Princeton Healthcare), the patient is a 59 year-old female with a history of invasive squamous cell carcinoma.	Resection, anal lesion: Invasive squamous cell carcinoma in the anal mucosa, 1 cm in size. Carcinoma invades smooth muscle tissue.	squamous	f	59		0			0		1	0		0		0		1	0	0	0	1	1	0	0	0	1	1	0	0	0			0			0	0	0	0	0	0	0	0
DE-0139731	Female Genital Tract Malignancy	Cervical cancer	Cervix, NOS	Connective, subcutaneous and other soft tissues, NOS	Per the submitted clinical summary, the patient is a 39 year-old female with metastatic cervical cancer.	Right paraspinal mass (biopsy): Metastatic moderate to poorly differentiated squamous cell carcinoma with areas of associated inflammation and necrosis.	squamous	f	39		0			0		1	0		0		0		1	0	0	0	0	0	0	0	1	1	1	1	1	0			0			0	0	0	0	0	0
DE-0139931	Female Genital Tract Malignancy	Cervical cancer	Cervix, NOS	Cervix, NOS	Per the submitted surgical pathology report (CRXX-XXXXXX, South Miami Hospital), the patient is a 46 year-old female with a history of metastatic carcinoma.	Uterus, cervix, bilateral ovaries and fallopian tubes: Invasive poorly differentiated squamous cell carcinoma involving full thickness cervix and endomyometrium with extensive lymphovascular invasion.	squamous	f	46		0			0		1	0		0		1		1	0	0	0	1	1	1	1	1	1	0	1	0	0			0			0	0	0	0	0	0	0	0.5
DE-0139938	Female Genital Tract Malignancy	Vulvar Cancer	Vulva, NOS	Inguinal lymph node	Per the submitted documents, the patient is a 69 year-old female with squamous cell carcinoma.	Vulvar cancer lymph (sic) inguinal lymph node: Moderately differentiated squamous cell carcinoma.	squamous	f	69		0			0		1	0		0		1		0	0	0	0	0	0	1	1	1	1	0	1	1	0			0			0	0	0	0	0	0
DE-0139946	Female Genital Tract Malignancy	Cervical cancer	Cervix, NOS	Cervix, NOS	Per the submitted surgical pathology report (CRXX-XXXXXX, CTCA at Southeastern Regional Medical Center), the patient is a 58 year-old female with cervical cancer.	Uterus with ovaries and fallopian tubes, hysterectomy and bilateral salpingo-oophorectomy: Cervix: Squamous cell carcinoma, keratinizing type.	squamous	f	58		0			0		1	0		0		1			0	0	0	1	1	0		1	1	1	1	0	0			0			0	0	0	0	0	0
DE-0140182	None Of These Apply	Anal Carcinoma	Anus, NOS	Lymph node of groin	Per the submitted documents, the patient is a 58 year-old female with metastatic squamous cell carcinoma.	Lymph node (left groin): Metastatic squamous cell carcinoma.	squamous	f	58		0			0		1	0		0		1		0	0	0	0	0	1	0	1	0	1	1	1	0	0			0			0	0	0	0	0	0
DE-0140459	Female Genital Tract Malignancy	Vulvar Cancer	Vulva, NOS	Vulva, NOS	Per the submitted documents, the patient is a 53 year-old female with invasive keratinizing squamous cell carcinoma.	Vulva, biopsy: Invasive well differentiated, keratinizing squamous cell carcinoma.	squamous	f	53		0			0		1	0		0		1		0	0	0	0	0	0	1	0	1	0	1	0	1	0			0
DE-0140538	Female Genital Tract Malignancy	Vulvar Cancer	Vulva, NOS	Inguinal lymph node	Per the submitted documents, the patient is a 57 year-old female with metastatic squamous cell carcinoma.	Lymph node, right inguinal, simple excision: Metastatic squamous cell carcinoma replacing lymph node (1/1) and involving soft tissue.	squamous	f	57		0			0		1	0		0		1		1	0	0	0	1	1	0	0	1	1	1	1	0	0			0			0	0	0	0	0	0	0	0
DE-0140920	Female Genital Tract Malignancy	Cervical cancer	Cervix, NOS	Liver	Per the submitted documents, the patient is a 47 year-old female with metastatic cervical squamous carcinoma.	Hepatic metastasis, biopsies segment IVa: Material entirely infiltrated by a squamous carcinoma partially poorly differentiated with necrosis occupying 30% of all the material.	squamous	f	47		0			1		1	0		0		1		1	0	0	0	0	0	1	0	1	1	1	0	1	0			0			0	0	0	0	0	0	0	0
DE-0140926	Female Genital Tract Malignancy	Cervical cancer	Cervix, NOS	Cervix, NOS	Per the submitted documents, the patient is a 50 year-old female with squamous cell carcinoma.	Cervix, biopsy: Diffusely invasive moderately differentiated squamous cell carcinoma.	squamous	f	50		0			0		1	0		0		1		1	0	0	0	1	1	1	1	1	1	1	1	0	0			0			0	0	0	0	0	0	0	0.5
DE-0140993	Female Genital Tract Malignancy	Cervical cancer	Cervix, NOS	Bladder, NOS	Per the submitted documents, the patient is a 68 year-old female with squamous cell carcinoma of cervix.	Bladder flap, biopsy: Squamous cell carcinoma.	squamous	f	68		0			1		1	0		0		1		1	0	0	0	1	1	1	1	1	1	1	0	1	0			0								0
DE-0141325	Female Genital Tract Malignancy	Cervical cancer	Cervix, NOS	Cervix, NOS	Per the submitted documents, the patient is a 29 year-old female with squamous cell carcinoma with neuroendocrine differentiation.	Cervical biopsy: Squamous cell carcinoma, poorly differentiated, with neuroendocrine differrentiation [sic].	squamous	f	29		0			0		0	0		0		0		0	0	0	0	1	1	0	0	0	1	1	1	1	0			0			0	0	0	0	0	0	0	0
DE-0141328	None Of These Apply	Anal Carcinoma	Anus, NOS	Vagina, NOS	Per the submitted documents, the patient is a 64 year-old female with squamous cell carcinoma.	Upper vaginal tumor, excision: Poorly differentiated squamous cell carcinoma.	squamous	f	64		0			0		1	0		0		0		1	0	0	0	1	1	1	0	1	1	1	1	0	0			0			0	0	0	0	0	0	0	0
DE-0141371	Female Genital Tract Malignancy	Cervical cancer	Cervix, NOS	Cervix, NOS	Per the submitted documents, the patient is a 51 year-old female with squamous cell carcinoma.	Cervix (4 o'clock), biopsy: Fragments of invasive poorly differentiated squamous cell carcinoma.	squamous	f	51		0			1		1	0		0		1		1	0	0	0	0	1	0	1	1	1	1	1	0	0			0			0	0	0	0	0	0	0	0
DE-0141561	None Of These Apply	Anal Carcinoma	Anus, NOS	Anal canal	Per the submitted documents, the patient is a 79 year-old female with squamous cell carcinoma.	Anal canal, rectum, biopsy: Invasive squamous cell carcinoma, moderately differentiated.	squamous	f	79		0			0		1	0		0		0		1	0	0	0	0	0	1	1	1	1	1	1	0	0			0			0	0	0	0	0	0	0	0
DE-0141626	Female Genital Tract Malignancy	Vulvar Cancer	Vulva, NOS	Vulva, NOS	Per the submitted documents, the patient is a 53 year-old female with squamous cell carcinoma.	Vulvar biopsy: Invasive squamous cell carcinoma.	squamous	f	53																																	0	0	0	0	0	0	0	0
DE-0141629	Head and neck Squamous Carcinoma	Head and Neck Cancers - Cancer of the oropharynx	Oropharynx, NOS	Upper lobe, lung	Per the submitted documents, the patient is an 88 year-old male with a history of large B-cell lymphoma and squamous cell carcinoma of the oropharynx.	Lung, left upper lobe, FNA/biopsy: Positive for malignancy. Squamous cell carcinoma.	squamous	m	88							1					1		0	0				1				1	1	1	0
DE-0141635	None Of These Apply	Anal Carcinoma	Anus, NOS	Connective, subcutaneous and other soft tissues of perineum	Per the submitted documents, the patient is a 55 year-old male with squamous cell carcinoma.	Rectourethral fistula, biopsy: Invasive squamous cell carcinoma.	squamous	m	55		0			0		1	1		0		0		0	0	0	1	0	0	0	0	0	1		0	0				0
DE-0141708	Head and neck Squamous Carcinoma	Head and Neck Cancers - Cancer of the oropharynx	Tonsil, NOS	Lymph nodes of head, face and neck	Per the submitted documents, the patient is a 71 year-old male with metastatic squamous cell carcinoma.	Lymph nodes (four), left deep neck, excision: Metastatic squamous cell carcinoma in 4/4 nodes with marked necrosis.	squamous	m	71		0			0		1	0		0		1		1	0	0	0	1	0	1	0	0	1	1	1	0	0			0			0	0	0	0	0	0	0	0
DE-0141859	None Of These Apply	Anal Carcinoma	Anus, NOS	Rectum, NOS	Per the submitted documents, the patient is a 56 year-old male with anal squamous cell carcinoma.	Colorectum and anus, resection: Invasive squamous cell carcinoma (recurrent; 4.6 cm), moderately differentiated.	squamous	m	56		0			0		1	0		0		0		1	0	0	0	0	0	0	1	1	1	0	1	0	0			0								0
DE-0141937	Female Genital Tract Malignancy	Cervical cancer	Cervix, NOS	Cervix, NOS	Per the submitted documents, the patient is a 27 year-old female with squamous cell carcinoma.	Cervical mass, excisional biopsy: Squamous cell carcinoma, poorly differentiated, with clear cell changes, 5.5 cm.	squamous	f	27		0			0		1	0		0		1		1	0	0	0	1	1	0	0	1	1	1	1	1	0			0			0	0	0	0	0	0	0	0
DE-0141944	Female Genital Tract Malignancy	Cervical cancer	Cervix, NOS	Cervix, NOS	Per the submitted documents, the patient is a 51 year-old female with squamous cell carcinoma of cervix.	Uterus, cervix, upper vagina, parametrium, bilateral tubes and ovaries: Microscopic foci of residual squamous cell carcinoma.	squamous	f	51		0			0		1	0		0		1		1	0	0	0	1	1	0	1	1	1	0	0	0	0			0			0	0	0	0	0	0
DE-0142084	Head and neck Squamous Carcinoma	Head and Neck Cancers - Cancer of the oropharynx	Base of tongue, NOS	Base of tongue, NOS	Per the submitted documents, the patient is a 48 year-old male with basaloid squamous cell carcinoma of tongue (p16 positive).	Tongue, left base, biopsy: Basaloid squamous cell carcinoma.	squamous	m	48		1			0		1	1		0		1		1	0	0	0	0	1	0	0	0	1	1	1	0	0			0			0	0	0	0	0	0	0	0
DE-0142244	None Of These Apply	Anal Carcinoma	Overlapping lesion of rectum, anus and anal canal	Lung, NOS	Per the submitted documents, the patient is a 67 year-old male with squamous cell carcinoma.	Mediastinal mass, biopsy: Squamous cell carcinoma.	squamous	m	67		1			0		1	1		0		1		1	0	0	0	0	1	0	0	1	1	1	1	0	0			0			0	0	0	0	0	0
DE-0142267	Head and neck Squamous Carcinoma	Head and Neck Cancers - Cancer of the oropharynx	Oropharynx, NOS	Parotid, NOS	Per the submitted documents, the patient is a 37 year-old male with squamous cell carcinoma involving residual atrophic salivary tissue.	Right radical neck dissection: Resected portion of parotid gland, extensively involved by secondary squamous cell carcinoma.	squamous	m	37		0			0		1	0		0		1		0	0	0	0	1	1	1	0	1	1	0	0	0	0			0								0
DE-0142474	Female Genital Tract Malignancy	Cervical cancer	Cervix, NOS	Iliac lymph node	Per the submitted documents, the patient is a 46 year-old female with metastatic squamous cell carcinoma.	(Right external iliac lymph node): Metastatic squamous cell carcinoma, poorly differentiated.	squamous	f	46		0						0				1							1	0	1		1	1	1	1
DE-0142523	Female Genital Tract Malignancy	Cervical cancer	Cervix, NOS	Cervix, NOS	Per the submitted documents, the patient is a 33 year-old female with cervical cancer.	Cervical biopsy: Numerous fragments of sheets moderately differentiated squamous cell carcinoma.	squamous	f	33		0			0		1	1		0		1		1	0	0	0	1	1	0	1	1	1	1	1	0	0			0			0	0	0	0	0	0	0	0
DE-0142627	Head and neck Squamous Carcinoma	Head and Neck Cancers - Cancer of the oropharynx	Tonsil, NOS	Tonsil, NOS	Per the submitted documents, the patient is a 50 year-old female with squamous cell carcinoma of the oropharynx.	Tonsil, left, radical tonsillectomy: Invasive squamous cell carcinoma, moderately differentiated grade 2.	squamous	f	50		0			0		1	0		0		0		1	0	0	0	1	0	0	0	1	1	0	1	1	0			0			0	0	0	0	0	0	0	0
DE-0142850	Head and neck Squamous Carcinoma	Head and Neck Cancers - Cancer of the oropharynx	Tonsil, NOS	Tonsil, NOS	Per the submitted documents, the patient is a 46 year-old male with squamous cell carcinoma.	Right tonsil mass, biopsy: Moderate to poorly differentiated squamous cell carcinoma.	squamous	m	46		0			0		1	0		0		1		0	0	0	0	1	1	1	0	1	1	1	1	0	0			0			0	0	0	0	0.5	0	0	0
DE-0143082	Female Genital Tract Malignancy	Cervical cancer	Cervix uteri	Retroperitoneal lymph node	Per the submitted documents, the patient is a 46 year-old female with epidermoid cancer secondary to a cervical cancer.	E/40561/14: Retroperitoneal lymph nodes: Punch cylinders (retroperitoneal lymph nodes) with infiltrations of a moderately differentiated, partly keratinizing squamous cell carcinoma._x000D_ _x000D_ CRXX-XXXXXX/09: Uterus: Cone biopsy of the uterus with a moderately differentiated invasive keratinizing squamous cell carcinoma.	squamous	f	46		0			0		1	0		0		0		0	0	0	0	1	1	0	1	1	1	1	0	0	0			0			0	0	0	0	0	0	0	0
DE-0143083	Female Genital Tract Malignancy	Vulvar Cancer	Vulva, NOS	Clitoris	Per the submitted documents, the patient is a 67 year-old female with invasive squamous cell carcinoma.	Clitoral mass, excision: Invasive squamous cell carcinoma, moderately to poorly differentiated.	squamous	f	67		0			0		1	0		0		1		1	0	0	0	1	1	1	1	1	1	1	1	1	0			0			0	0	0	0	0	0
DE-0143270	Female Genital Tract Malignancy	Cervical cancer	Cervix, NOS	Cervix, NOS	Per the submitted documents, the patient is a 45 year-old female with cervical cancer.	Uterus, parametrium, and posterior portion of vagina, radical hysterectomy: Cervix: Squamous cell carcinoma.	squamous	f	45		0			0		0	0		0		0		1	0	0	0	0	1	1	0	1	1	1	0	0	0			0			0	0	0	0	0	0	0	0
DE-0143543	Female Genital Tract Malignancy	Cervical cancer	Cervix, NOS	Ovary	Per the submitted documents, the patient is a 36 year-old female with metastatic squamous cell carcinoma.	Ovary, right, biopsy: Metastatic squamous cell carcinoma, moderately differentiated.	squamous	f	36		0			1		1	0		0		1		1	1	0	0	1	0	0	0	1	1	1	0	1	0			0			0	0	0	0	0	0	0	0
DE-0143595	Female Genital Tract Malignancy	Cervical cancer	Cervix, NOS	Lung, NOS	Per the submitted documents, the patient is a 39 year-old female with cervical cancer.	Right lung mass, CT-guided core needle biopsy: Squamous cell carcinoma, compatible with metastatic cervical carcinoma.	squamous	f	39		0			0			0		0		0		0	0	0	0	1	1	0	1	1	1	1	0	0	0			0
DE-0143628	Head and neck Squamous Carcinoma	Head and Neck Cancers - Cancer of the oropharynx	Tonsil, NOS	Tonsil, NOS	Per the submitted documents, the patient is a 64 year-old male with squamous cell carcinoma.	SOL right tonsil: Non-keratinizing squamous cell carcinoma.	squamous	m	64		0			0		1	0	1	0		1		1	0		0	1	1	0	1	1	1	1	1	0
DE-0143731	Female Genital Tract Malignancy	Cervical cancer	Cervix uteri	Vagina, NOS	Per the submitted documents, the patient is a 75 year-old female with squamous cell carcinoma.	Vaginal mass, excision with intraoperative consultation (frozen section and touch prep): Invasive squamous cell carcinoma.	squamous	f	75		0			0		1	1		0		1		1	1	0	0	1	1	1	1	1	1	1	1	0	0			0			0	0	0	0	0	0
DE-0143764	Female Genital Tract Malignancy	Cervical cancer	Cervix, NOS	Connective, subcutaneous and other soft tissues of abdominal wall	Per the submitted documents, the patient is a 42 year-old female with squamous cell carcinoma.	Right anterior abdominal wall tumor: Moderately differentiated squamous cell carcinoma.	squamous	f	42		0			0		1	0		0		1		0	1	0	0	1	1	0	1	1	1	0	1	0	0			0			0	0	0	0	0	0	0	0
DE-0143869	Female Genital Tract Malignancy	Cervical cancer	Cervix uteri	Cervix uteri	Per the submitted documents, the patient is a 70 year-old female with squamous cell carcinoma.	CRXX-XXXXXX Ureter, right; cystoscopic biopsy: Poorly differentiated invasive carcinoma._x000D_ _x000D_ CRXX-XXXXXX Uterus; cervix; punch biopsy: Invasive squamous cell carcinoma, non-keratinized type.	squamous	f	70		0			0		1	0		0		1		1	1	0	0	1	0	0	1	1	1	1	1	0	0			0			0	0	0	0	0	0	0	0
DE-0144024	Female Genital Tract Malignancy	Vulvar Cancer	Vulva, NOS	Lymph node of groin	Per the submitted documents, the patient is a 54 year-old female with metastatic squamous cell carcinoma.	Lymph node, 3.5 cm in left groin, CT guided FNCB: Positive for malignant cells. Metastatic squamous cell carcinoma with fibrosis.	squamous	f	54		0			0		1	0		0		0		1	0	0	0	1	0	0	1	1	0	1	0	0	0			0
DE-0144130	None Of These Apply	Anal Carcinoma	Anal canal	Lymph nodes of head, face and neck	Per the submitted documents, the patient is a 63 year-old female with metastatic anal cancer.	Pretracheal lymph node (biopsy): Poorly differentiated carcinoma, consistent with basaloid squamous cell carcinoma.	squamous	f	63		0			0		0	0		0		1		0	0	0	0	1	1	0	0	1	1	1	1	0	0			0			0	0	0	0	0	0	0	0
DE-0144150	Female Genital Tract Malignancy	Cervical cancer	Cervix, NOS	Vagina, NOS	Per the submitted documents, the patient is a 39 year-old female with metastatic recurrent cervical cancer.	Soft tissue, vaginal mass and portion of bladder, robotic assisted partial radical vaginectomy and partial radical cystectomy (anterior pelvic exenteration): Vaginal mucosa and deep soft tissue involved by recurrent adenocarcinoma carcinoma with squamous features.	squamous	f	39		0			0		0	0		0		0		1	0	0	0	1	1	0	0	1	1	0	1	0	0			0			0	0	0	0	0	0	0	0
DE-0144358	Head and neck Squamous Carcinoma	Head and Neck Cancers - Cancer of the oropharynx	Tonsil, NOS	Connective, subcutaneous and other soft tissues of chest	Per the submitted documents, the patient is a 72 year-old female with metastatic tonsillar cancer.	Soft tissue, suprasternal notch, core biopsy: Squamous cell carcinoma, consistent with a metastasis from the patient's known tonsillar primary.	squamous	f	72		0			0		1	0		0		1		1	0	0	0	1	0	0	0	1	1	1	0	0	0			0			0	1	0	0	0	0	0	0
DE-0144398	None Of These Apply	Anal Carcinoma	Rectum, NOS	Liver	Per the submitted documents, the patient is a 56 year-old female with rectal cancer.	Liver, fine needle aspiration: Malignant. Metastatic squamous cell carcinoma.	squamous	f	56					1		1		0	0		1						0	0			1	1	1	1								0	0	0	0	0	0
DE-0144407	Head and neck Squamous Carcinoma	Head and Neck Cancers - Cancer of the oropharynx	Tonsil, NOS	Tonsil, NOS	Per the submitted documents, the patient is a 62 year-old female with invasive squamous cell carcinoma.	Tonsil, NOS: 1-Left tonsil with neoplasm for F/S: Invasive squamous cell carcinoma, (3.2 cm in size), moderately differentiated.	squamous	f	62		0			0		1	0		0		1		1	0	0	0	0	1	0	0	0	1	1	1	0	0			0			0	0	0	0	0	0	0	0.5
DE-0144530	None Of These Apply	Anal Carcinoma	Anus, NOS	Anus, NOS	Per the submitted documents, the patient is a 68 year-old female with squamous cell carcinoma involving perineum and anus.	Anal biopsy: Subepithelial involvement by poorly differentiated carcinoma.	squamous	f	68		0			0		1	0		0		1		0	0	0	0	1	0	0	0	0	1	1	1	0	0			0			0	0	0	0	0	0
DE-0144579	Head and neck Squamous Carcinoma	Head and Neck Cancers - Cancer of the oropharynx	Tonsil, NOS	Tonsil, NOS	Per the submitted documents, the patient is a 47 year-old male with squamous cell carcinoma.	Left lung, biopsy: Non-small cell carcinoma consistent with squamous cell carcinoma.	squamous	m	47								0		0		0								0	1												0	0	0	0	0	0
DE-0144644	Head and neck Squamous Carcinoma	Head and Neck Cancers - Cancer of the oropharynx	Oropharynx, NOS	Lung, NOS	Per the submitted documents, the patient is a 55 year-old male with metastatic head and neck cancer.	Lung, not further specified, CT guided needle biopsy: Metastatic squamous cell carcinoma, consistent with the patient's known head and neck primary.	squamous	m	55		0			0		1	1		0		1		0	0	0	0	1	1	0	0	0	1	1	0	0	0			0			0	0	0	0	0	0	0	0
DE-0144912	Female Genital Tract Malignancy	Cervical cancer	Cervix uteri	Lymph node, NOS	Per the submitted documents, the patient is a 67 year-old female with metastatic cervical cancer.	FNA EBUS lymph node 4R: Positive for malignant cells, consistent with squamous cell carcinoma.	squamous	f	67		0			0		1	0		0		1		0	0	0	0	1	0	0	0	1	1	0	0	0
DE-0144935	Female Genital Tract Malignancy	Vulvar Cancer	Vulva, NOS	Lung, NOS	Per the submitted documents, the patient is a 71 year-old female with metastatic vulvar cancer.	Right lower lung nodule, CT guided biopsy: Poorly differentiated squamous cell carcinoma.	squamous	f	71		0			0		1	0		0		1		0	0	0	0	1	1	0	0	0	1	1	0	0	0			0			0	0	0	0	0	0
DE-0144967	None Of These Apply	Anal Carcinoma	Anus, NOS	Skin of groin	Per the submitted documents, the patient is a 75 year-old female with squamous cell carcinoma.	Skin, right groin, punch biopsy: Invasive squamous cell carcinoma, moderately to poorly-differentiated, present at side and deep margins.	squamous	f	75		0			0		1	0		0		0		1	0	0	0	1	1	0	0	0	1	1	1	0	0			0			0	0	0	0	0	0
DE-0145624	Female Genital Tract Malignancy	Cervical cancer	Cervix, NOS	Retroperitoneal lymph node	Per the submitted documents, the patient is a 50 year-old female with metastatic squamous cell carcinoma.	Right common iliac / right periaortic lymph nodes, regional resection: Metastatic squamous cell carcinoma in two lymph nodes.	squamous	f	50		0			1		1	0		0		1		0	0	0	0	1	1	1	0	0	1	0	1	0	0			0			0	0	0	0	0	0	0	0
DE-0145792	Female Genital Tract Malignancy	Cervical cancer	Cervix uteri	Cervix uteri	Per the submitted documents, the patient is a 55 year-old female with invasive squamous cell carcinoma.	Cervix (biopsy): Invasive squamous cell carcinoma.	squamous	f	55		0			0		1	0		0		1		1	0	0	0	1	1	1	1	1	1	1	1	0	0			0			0	0	0	0	0	0	0	0
DE-0145812	Female Genital Tract Malignancy	Cervical cancer	Cervix, NOS	Cervix, NOS	Per the submitted documents, the patient is a 53 year-old female with cervical cancer.	Cervix, biopsy: Invasive squamous cell carcinoma, moderately differentiated, with necrosis.	squamous	f	53		0			0		1	0		0		1		0	0	0	0	1	1	0	1	1	1	1	1	0	0			0			0	0	0	0	0	0	0	0
DE-0145826	Female Genital Tract Malignancy	Cervical cancer	Cervix, NOS	Connective, subcutaneous and other soft tissues of abdominal wall	Per the submitted documents, the patient is a 29 year-old female with recurrent cervical cancer.	Abdominal wall implant: Metastatic poorly differentiated squamous cell carcinoma.	squamous	f	29		0			0		1	0		0		0		1	0	0	0	1	0	0	0	1	1	1	0	0	0			0			0	0	0	0	0	0	0	0
DE-0146018	Head and neck Squamous Carcinoma	Head and Neck Cancers - Cancer of the oropharynx	Tongue, NOS	Pleura, NOS	Per the submitted documents, the patient is a 67 year-old male with metastatic squamous cell carcinoma of the tongue.	Right pleura, biopsy: Carcinoma.	squamous	m	67		0					1					1		1	0				1	0	0		1	1	1	0								0	0	0	0	0
DE-0146063	Head and neck Squamous Carcinoma	Head and Neck Cancers - Cancer of the oropharynx	Tonsil, NOS	Lymph node, NOS	Per the submitted documents, the patient is a 57 year-old male with metastatic squamous cell carcinoma.	Region 5 lymph node, biopsy: Metastatic, moderately differentiated squamous cell carcinoma.	squamous	m	57		1			0		1	0		0		1		1	0	0	0	1	0	0	1	0	1	1	0	0	0			0			0	1	0	0	0	0	0	0
DE-0146071	Female Genital Tract Malignancy	Vulvar Cancer	Vulva, NOS	Vulva, NOS	Per the submitted documents, the patient is a 47 year-old female with squamous cell carcinoma.	Right vulva (partial radical vulvectomy): Infiltrating moderately differentiated squamous cell carcinoma.	squamous	f	47		0			0		1	0		0		1		0	0	0	0	1	1	1	1	0	1	1	1	1	0			0			0	0	0	0	0	0	0	0
DE-0146109	Head and neck Squamous Carcinoma	Head and Neck Cancers - Cancer of the oropharynx	Oropharynx, NOS	Chest wall, NOS	Per the submitted documents, the patient is a 64 year-old male with metastatic squamous cell carcinoma of the tongue.	Chest wall, left, US guided core biopsy: Metastatic poorly differentiated squamous cell carcinoma.	squamous	m	64		0			1		1	0		0		1		0	0	0	0	0	1	0	0	1	1	1	1	0	0			0				0	0	0	0	0	0	0
DE-0146421	Female Genital Tract Malignancy	Cervical cancer	Cervix uteri	Cervix uteri	Per the submitted documents, the patient is a 42 year-old female with cervical cancer.	Cervix, 1+12 o'clock, biopsy: Fragments of squamous cell carcinoma.	squamous	f	42														1	0
DE-0146444	Female Genital Tract Malignancy	Cervical cancer	Cervix, NOS	Cervix, NOS	Per the submitted documents, the patient is a 56 year-old female with cervical cancer.	Uterus, cervix, LEEP cone: Invasive squamous cell carcinoma in a background of squamous cell carcinoma in situ/severe squamous dysplasia.	squamous	f	56		1			1		1	0		0		1		0	0	0	0	0	1	1	1	1	1	1	1	0	0			0								0
DE-0146447	Head and neck Squamous Carcinoma	Head and Neck Cancers - Cancer of the oropharynx	Tonsil, NOS	Tonsil, NOS	Per the submitted documents, the patient is a 58 year-old male with tonsillar squamous cell carcinoma.	Mass, left tonsil, biopsy: Moderately differentiated squamous cell carcinoma.	squamous	m	58		0			0		1	0		0		1		0	0	0	0	1	0	0	0	0	1	1	0	0	0			0
DE-0146560	Female Genital Tract Malignancy	Cervical cancer	Cervix, NOS	Cervix, NOS	Per the submitted documents, the patient is a 36 year-old female with squamous cell carcinoma.	Cervix uteri: Carcinoma epidermoides G3.	squamous	f	36		0			0		1	1		0		1		0	0	0	0	0	1	0	1	1	1	1	1	0	0			0			0	0	0	0		0
DE-0146675	Head and neck Squamous Carcinoma	Head and Neck Cancers - Cancer of the oropharynx	Tonsil, NOS	Tonsil, NOS	Per the submitted documents, the patient is a 67 year-old male with squamous cell carcinoma of tonsil.	Tonsil, resection: Moderately differentiated, non-keratinizing squamous cell carcinoma.	squamous	m	67		0			0		1	0		0		1		1	0	0	0	1	1	0	0	1	1	1	1	0	0			0								0
DE-0146713	Female Genital Tract Malignancy	Cervical cancer	Cervix, NOS	Connective, subcutaneous and other soft tissues of arm	Per the submitted documents, the patient is a 51 year-old female with metastatic squamous cell carcinoma.	Arm, left, mass incisional biopsy: Metastatic squamous cell carcinoma.	squamous	f	51		0			1		1	0		0		0		0	0	0	0	1	0	0	0	1	1	1	1	0	0			0			0	0	0	0	0	0
DE-0146801	None Of These Apply	Anal Carcinoma	Anus, NOS	Anus, NOS	Per the submitted documents, the patient is a 51 year-old male with anal cancer.	Anus, right flap, biopsy: Invasive squamous cell carcinoma, moderately differentiated.	squamous	m	51		0			0		1	0		0		1		0	0	0	0	1	0	1	1	1	1	0	0	1	0			0			0	0	0	0	0	0	0	0
DE-0146807	Female Genital Tract Malignancy	Vulvar Cancer	Vulva, NOS	Inguinal lymph node	Per the submitted documents, the patient is a 68 year-old female with metastatic squamous cell carcinoma of the vulva.	Left inguinal lymph nodes: Squamous cell, well differentiated metastases of a carcinoma in two lymph nodes of the eight identified.	squamous	f	68		0			0		1	1		0		0		1	0	0	0	0	1	0	1	1	1	1	1	0	0			0			0	0	0	0	0	0	0	0
DE-0146851	Female Genital Tract Malignancy	Cervical cancer	Cervix, NOS	Rectum, NOS	Per the submitted documents, the patient is a 42 year-old female with a history of cervical cancer.	Mass, rectum, biopsy: Poorly-differentiated squamous carcinoma.	squamous	f	42		0			0		1	1		0		1		1	0	1	0	0	1	0	0	1	1	1	0	1	0			0			0	0	0	0	0	0	0	0
DE-0146905	Female Genital Tract Malignancy	Cervical cancer	Uterine, NOS	Colon, NOS	Per the submitted documents, the patient is a 32 year-old female with metastatic squamous cell carcinoma.	Ovary: Metastasis of intermediate grade (G2) squamous cell carcinoma with tendency to keratinization, with the most probable origin - from uterine neck.	squamous	f	32							1	0	0	0						0	0		1			1	1	1	0	0			0	0
DE-0146913	Head and neck Squamous Carcinoma	Head and Neck Cancers - Cancer of the oropharynx	Tonsil, NOS	Submandibular gland	Per the submitted documents, the patient is a 51 year-old male with metastatic squamous carcinoma of the tonsil.	Right neck level 1B (lymph node dissection): Metastatic squamous carcinoma.	squamous	m	51		0			0		1	0		0		1		0	0	0	0	0	1	0	1	0	1	0	1	0	0			0			0	0	0	0	0	0	0.5	0
DE-0146941	Female Genital Tract Malignancy	Cervical cancer	Cervix, NOS	Cervix, NOS	Per the submitted documents, the patient is a 37 year-old female with squamous cell carcinoma.	Cervix, biopsy: Invasive squamous cell carcinoma, moderately differentiated.	squamous	f	37		0			0		1	0		0		0		0	0	0	0	0	1	0	0	0	1	1	1	1	0			0			0	0	0	0	0	0	0	0
DE-0146987	Head and neck Squamous Carcinoma	Head and Neck Cancers - Cancer of the oropharynx	Tonsil, NOS	Connective, subcutaneous and other soft tissues of head, face and neck	Per the submitted documents, the patient is a 50 year-old female with metastatic squamous cell carcinoma.	Lymph node, right cervical level II, needle core biopsy: Metastatic squamous cell carcinoma, moderate to poorly differentiated.	squamous	f	50		0			0		1	0		0		1		1	0	0	0	1	1	0	1	1	1	1	1	0	0			0				0	0	0	0	0
DE-0147183	Head and neck Squamous Carcinoma	Head and Neck Cancers - Cancer of the oropharynx	Base of tongue, NOS	Base of tongue, NOS	Per the submitted documents, the patient is a 66 year-old male with squamous cell carcinoma.	Biopsy from base of tongue: Invasive poorly differentiated squamous cell carcinoma._x000D_ _x000D_ Biopsy from left lateral pharyngeal wall: Invasive poorly differentiated stem cell carcinoma.	squamous	m	66		0			1		1	0		0		1		1	0	0	0	1	1	0	1	0	1	1	0	0	0			0			0	1	0	0	0	0
DE-0147223	Female Genital Tract Malignancy	Cervical cancer	Cervix, NOS	Lower lobe, lung	Per the submitted documents, the patient is a 58 year-old female with metastatic cervical cancer.	Superior segmental resection: Metastatic squamous cell carcinoma consistent with metastatic squamous cell carcinoma of gynecological origin.	squamous	f	58		0			0		1	0		0		1		1	1	0	0	1	1	0	1	1	1	0	0	1	0			0			0	0	0	0	0	0	0	0
DE-0147647	Female Genital Tract Malignancy	Cervical cancer	Cervix uteri	Vagina, NOS	Per the submitted documents, the patient is a 26 year-old female with cervical cancer.	Vagina wall, biopsy: Fragments of invasive squamous cell carcinoma, moderately differentiated.	squamous	f	26		0			0		1	0		0		1		1	1	0	0	1	1	1	0	1	1	1	1	1	0			0			0	0	0	0	0	0	0	0
DE-0147945	Head and neck Squamous Carcinoma	Head and Neck Cancers - Cancer of the oropharynx	Oropharynx, NOS	Base of tongue, NOS	Per the submitted documents, the patient is a 67 year-old male with squamous cell carcinoma.	Left base of tongue, biopsy: Poorly differentiated, squamous cell carcinoma.	squamous	m	67		0			0		1	0		0.5		1		1	1	0	0	1	1	0	1	1	1	1	1	0	0			0			0	0	0	0	0	0
DE-0148009	Head and neck Squamous Carcinoma	Head and Neck Cancers - Cancer of the oropharynx	Tonsil, NOS	Cervical lymph node	Per the submitted documents, the patient is a 51 year-old male with metastatic squamous cell carcinoma.	Right level V lymph node, excisional biopsy with frozen section: Metastatic moderately-differentiated squamous cell carcinoma, focally keratinizing, with extensive central necrosis.	squamous	m	51		1			0		1	1		0		1		1	1	0	0	1	1	0	0	1	1	1	1	0	0			0				0	0	0	0	0	0	0
DE-0148040	Female Genital Tract Malignancy	Cervical cancer	Cervix uteri	Cervix uteri	Per the submitted documents, the patient is a 48 year-old female with adenosquamous carcinoma of cervix.	Uterus with cervix, right tube and ovary; hysterectomy, right salpingo-oophorectomy: Adenosquamous carcinoma of cervix. Grade 2, moderately differentiated.	squamous	f	48		0			0		1	0		0		1		0	0	0	0	0	1	0	1	0	1	0	1	1	0			0			0	0	0	0		0
DE-0148190	Female Genital Tract Malignancy	Cervical cancer	Exocervix	Exocervix	Per the submitted documents, the patient is a 69 year-old female with invasive squamous cell carcinoma of cervix.	Cervix, biopsy: Invasive squamous cell carcinoma.	squamous	f	69		1			0		1	1		0		0		0	1	0	0	1	0	1	1	1	1	1	1	0	0			0			0		0	0		0	0	0
DE-0148450	None Of These Apply	Anal Carcinoma	Anus, NOS	Vagina, NOS	Per the submitted documents, the patient is a 55 year-old female with infiltrating squamous cell carcinoma.	Vagina (anterior), biopsy (A): Infiltrating squamous-cell carcinoma.	squamous	f	55		0			0		1	0		0		1		1	0	0	0	1	1	0	1	1	1	1	0	0	0			0			0	0	0	0	0	0	0	0
DE-0148518	Female Genital Tract Malignancy	Cervical cancer	Cervix, NOS	Lung, NOS	Per the submitted documents, the patient is a 37 year-old female with poorly differentiated carcinoma with squamous features.	Right lung mass, fine needle aspiration, cell block, and core needle biopsy: Positive for malignant cells; poorly differentiated carcinoma with squamous features.	squamous	f	37		0			0		0	0		0		0		0	0	0	0	0	1		0	1	1	1	0	0	0			0			0	0	0	0	0	0	0	0
DE-0148644	Head and neck Squamous Carcinoma	Head and Neck Cancers - Cancer of the oropharynx	Tongue, NOS	Tongue, NOS	Per the submitted documents, the patient is a 53 year-old male with squamous cell carcinoma of the tongue.	Tongue, lesion, cup forceps biopsy: Infiltrating, poorly differentiated squamous cell carcinoma.	squamous	m	53		0			0		1	0		0		1		1	0	0	0	1	0	0	0	1	1	1	1	0	0			0
DE-0148735	None Of These Apply	Anal Carcinoma	Anus, NOS	Skin of thigh	Per the submitted documents, the patient is a 59 year-old female with squamous cell carcinoma of the anus.	Skin lesion, medial thigh, punch biopsies: Invasive keratinizing squamous cell carcinoma.	squamous	f	59		0			0		1	0		0		1		1	0	0	0	0	1	0	1	1	1	1	1	0	0			0			0	0	0	0	0	0	0	0
DE-0148803	Female Genital Tract Malignancy	Cervical cancer	Cervix, NOS	Cervix, NOS	Per the submitted documents, the patient is a 42 year-old female with squamous cell carcinoma.	Cervix (biopsy): Squamous cell carcinoma, moderately differentiated.	squamous	f	42		0			0		1	0		0		1		1	0	0	0	1	0	0	1	1	1	1	0	1	0			0			0	0	0	0	0	0	0	0
DE-0149037	None Of These Apply	Anal Carcinoma	Anus, NOS	Liver	Per the submitted documents, the patient is a 63 year-old female with metastatic squamous cell carcinoma of anal origin.	Segment 8 of liver with part of segment 5 of liver: Metastatic squamous cell carcinoma. Moderately to poorly differentiated.	squamous	f	63		0			0		1	0		0		0		1	0	0	0	1	1		0	1	1	0	1	0	0			0								0
DE-0149187	Female Genital Tract Malignancy	Vulvar Cancer	Vulva, NOS	Vulva, NOS	Per the submitted documents, the patient is a 68 year-old female with vulvar carcinoma.	Vulva, lesion, excision: Invasive moderately differentiated keratinizing squamous cell carcinoma.	squamous	f	68		0			0		1	0		0		0		1	0	0	0	0	1		0	1	1	0	1	1	0			0			0	0	0	0	0	0
DE-0149334	Female Genital Tract Malignancy	Cervical cancer	Cervix, NOS	Endometrium	Per the submitted documents, the patient is a 52 year-old female with squamous cell carcinoma.	Endometrium, biopsy: Invasive poorly differentiated squamous cell carcinoma with tumor giant cells, favor cervical origin.	squamous	f	52		0			0		1	0		0		1		0	0	0	0	0	0	0	0	1	1	1	1	1	0			0			0	0	0	0	0	0	0	0
DE-0149342	Female Genital Tract Malignancy	Cervical cancer	Cervix, NOS	Aortic lymph node	Per the submitted documents, the patient is a 45 year-old female with metastatic squamous cell carcinoma.	Lymph node (left aortic), excision: Metastatic squamous cell carcinoma.	squamous	f	45		1			0		1	1		0		0		1	1	0	0	1	0		0	1	1	0	1	0	0			0			0	0	0	0	0	0	0	0
DE-0149400	Head and neck Squamous Carcinoma	Head and Neck Cancers - Cancer of the oropharynx	Tonsil, NOS	neck	Per the submitted documents, the patient is a 65 year-old male with cancer of the tonsil.	Neck mass (needle aspirate): Poorly-differentiated carcinoma, likely squamous cell carcinoma.	squamous	m	65															1								1				0			0			0	0	0	0		0
DE-0149472	Female Genital Tract Malignancy	Cervical cancer	Uterine cervix	Vaginal vault	Per the submitted documents, the patient is a 56 year-old female with squamous cell carcinoma.	Biopsies obtained from vaginal vault: Squamous cell carcinoma, LCNK, Grade III.	squamous	f	56		0			0		1	0		0		1		1	0	0	0	0	1		0	1	1	1	0	0	0			0			0	0	0	0	0	0	0	0
DE-0149494	None Of These Apply	Anal Carcinoma	Perianal skin	Anus, NOS	Per the submitted documents, the patient is XX year-old female with squamous cell carcinoma.	Perianal lesion biopsy: Invasive moderately differentiated squamous cell carcinoma.	squamous	f	90		0			1		1	0		0		0		0	0	0	0	1	1		0	1	0	1	0	1	0			0				0	0	0	0	0
DE-0149619	Female Genital Tract Malignancy	Cervical cancer	Cervix, NOS	Pelvis, NOS	Per the submitted documents, the patient is a 49 year-old female with metastatic squamous cell carcinoma.	Urinary bladder: Keratinizing squamous cell carcinoma invades soft tissue at posterior wall of bladder and outer muscular layer.	squamous	f	49		0			0		1	0		0		0		1	0	0	0	0	1		1	1	1	1	1	0	0			0			0	0	0	0	0	0
DE-0150089	Female Genital Tract Malignancy	Cervical cancer	Cervix, NOS	Pelvis, NOS	Per the submitted documents, the patient is a 61 year-old female with metastatic cervical cancer.	Left pelvic mass, core biopsies: Metastatic moderately to poorly differentiated squamous cell carcinoma.	squamous	f	61																																	0	0	0	0	0	0
DE-0150094	Head and neck Squamous Carcinoma	Head and Neck Cancers - Cancer of the oropharynx	Tonsil, NOS	Tonsil, NOS	Per the submitted documents, the patient is a 55 year-old male with basaloid cell squamous carcinoma.	Tonsil region: Part of a poorly differentiated and basaloid cell squamous carcinoma.	squamous	m	55		0			0		1	1		0		1		1	1	0	0	1	1		0	1	1	1	1	0	0			0			0	0	0	0	0	0	0	0.5
DE-0150162	Female Genital Tract Malignancy	Cervical cancer	Cervix, NOS	Upper lobe, lung	Per the submitted documents, the patient is a 61 year-old female with metastatic cervical carcinoma.	Lung, right upper lobe and portion of middle lobe, wedge resection: Poorly differentiated carcinoma with squamous features involving lung.	squamous	f	61		0			1		1	0		0		1		1	0	0	0	1	0		0	0		0			0			0			0	0	0	0	0	0	0	0
DE-0150566	Female Genital Tract Malignancy	Cervical cancer	Cervix, NOS	Omentum	Per the submitted documents, the patient is a 29 year-old female with cervical cancer.	Omentum, biopsy: Adipose tissue with an invasive poorly differentiated squamous cell carcinoma, nonkeratinizing.	squamous	f	29		0			1		1	0		0		1		1	0	0	0	1	0		0	1	1	0	0	1	0			0			0	0	0	0	0	0	0	0
DE-0150639	None Of These Apply	Anal Carcinoma	Anus, NOS	Anus, NOS	Per the submitted documents, the patient is a 58 year-old female with anal cancer.	Skin of anorectal region "left anterior": Squamous cell carcinoma, poorly differentiated.	squamous	f	58		0			0		1	0		0		0		1	0	0	0	1	0		1	0	1	0	1	0	0			0			0	0	0	0	0	0	0	0
DE-0150688	Female Genital Tract Malignancy	Cervical cancer	Cervix uteri	Umbilicus, NOS	Per the submitted documents, the patient is a 41 year-old female with metastatic squamous cell carcinoma.	Umbilical soft tissue resection with skin: Several foci of metastatic poorly differentiated squamous cell carcinoma.	squamous	f	41		0			0		1	0		0		1		1	0	0	0	1	0		0	1	1	0	1	0	0			0			0	0	0	1	0	0	0	0
DE-0150785	Female Genital Tract Malignancy	Vulvar Cancer	Vulva, NOS	Lymph node of groin	Per the submitted documents, the patient is a 72 year-old female with metastatic squamous carcinoma of vulvar origin.	Lymph node, left groin, excision: Metastatic carcinoma consistent with metastatic squamous carcinoma of vulvar origin.	squamous	f	72		0			0		1	0		0		0		1	0	0	0	1	1		1	0	1	1	1	1	0			0			0	0	0	0	0	0
DE-0151051	Female Genital Tract Malignancy	Vulvar Cancer	Vulva, NOS	Groin, NOS	Per the submitted documents, the patient is an 85 year-old female with a history of vulvar cancer.	Lymph node, from right groin, excision: Metastatic squamous cell carcinoma.	squamous	f	85		0			0		1	0		0		1		1	0	0	0	0	1		0	1	1	0	1	0	0			0			0	0	0	0	0	0
DE-0151089	Female Genital Tract Malignancy	Cervical cancer	Cervix, NOS	Cervix, NOS	Per the submitted documents, the patient is a 51 year-old female with invasive squamous cell carcinoma with extensive necrosis.	Cervix, biopsy; Invasive squamous cell carcinoma with extensive necrosis.	squamous	f	51		0			0		1	0		0		1		1	0	0	0	0	0		0	1	1	0	1	1	0			0			0	0	0	0	0	0	0	0
DE-0151091	Female Genital Tract Malignancy	Cervical cancer	Cervix, NOS	Cervix, NOS	Per the submitted documents, the patient is a 32 year-old female with squamous cell carcinoma.	Cervix (mass), curettage: Invasive moderately to poorly differentiated squamous cell carcinoma.	squamous	f	32		0			0		1	0		0		1		1	0	0	0	1	0		1	0	1	1	1	0	0			0			0	0	0	0	0	0	0	0
DE-0151133	Female Genital Tract Malignancy	Cervical cancer	Cervix, NOS	Cervix, NOS	Per the submitted documents, the patient is a 54 year-old female with poorly differentiated carcinoma, consistent with squamous cell carcinoma of the cervix.	Specimen labeled cervical biopsy: Poorly differentiated carcinoma, consistent with squamous cell carcinoma of the cervix.	squamous	f	54		0			1		1	0		0		0		0	1	0	0	0	1		0	1	1	1	0	1	0			0								0
DE-0151188	Female Genital Tract Malignancy	Cervical cancer	Cervix uteri	Endometrium	Per the submitted documents, the patient is a 57 year-old female with moderately differentiated invasive squamous cell carcinoma.	Uterus, right and left fallopian tubes, and right and left ovaries, radical hysterectomy: Endomyometrium: Moderately differentiated invasive squamous cell carcinoma with lymphvascular space involvement.	squamous	f	57		0			1		1	0		0		1		1	0	0	0	0	1		0	0	1	0	1	0	0			0								0
DE-0151216	None Of These Apply	Anal Carcinoma	Anus, NOS	Ovary	Per the submitted documents, the patient is a 57 year-old female with metastatic squamous cell carcinoma.	Left tube and ovary (left salpingoopherectomy): Ovary with squamous cell carcinoma and suture granuloma.	squamous	f	57		0			0		1	0		0		1		0	0	0	0	0	1		1	0	1	1	1	0	0			0			0	0	0	0	0	0	0	0
DE-0151350	None Of These Apply	Anal Carcinoma	Anal canal	Anorectal junction	Per the submitted documents, the patient is a 65 year-old male with anal squamous cell carcinoma.	Anorectal biopsy, status post radiation: Invasive squamous cell carcinoma, moderately differentiated, with extensive necrosis and fibrosis consistent with history of irradiation.	squamous	m	65		0			0		1	0		0		1		0	0	0	0	1	1		1	1	1	1	1	1	0			0			0	1	0	0	0	0
DE-0151386	Female Genital Tract Malignancy	Vulvar Cancer	Vulva, NOS	Vulva, NOS	Per the submitted documents, the patient is a 67 year-old female with squamous cell carcinoma.	Vulva (excision): Invasive poorly differentiated carcinoma, consistent with squamous cell carcinoma.	squamous	f	67		0			0		1	0		0		0		1	1	0	0	1	0		0	0	1	1	1	1	0			0			0	0	0	0	0	0	0	0
DE-0151411	Female Genital Tract Malignancy	Cervical cancer	Cervix, NOS	Vagina, NOS	Per the submitted documents, the patient is a 69 year-old female with cervical cancer.	"Vaginal biopsy": Poorly differentiated invasive squamous cell carcinoma.	squamous	f	69	0	0			0		1	0		0		1		1	0	0	0	1	1		0	1	1	1	1	1	0			0			0	0	0	0	0	0
DE-0151445	Female Genital Tract Malignancy	Cervical cancer	Cervix, NOS	Liver	Per the submitted documents, the patient is a 60 year-old female with metastatic cervical cancer.	Liver lesion, right lobe, ultrasound-guided core biopsies x 4: Positive for malignant cells, consistent with metastatic poorly differentiated squamous cell carcinoma of primary cervical origin.	squamous	f	60		0			0		0	0		0		1		1	0	0	0	0	0		0	1	1	1	1	1	0			0			0	0	0	0	0	0	0	0
DE-0151467	None Of These Apply	Anal Carcinoma	Anus, NOS	Anus, NOS	Per the submitted documents, the patient is a 55 year-old female with invasive squamous cell carcinoma with basaloid features.	Anal lesion, biopsy: Invasive squamous cell carcinoma with basaloid features.	squamous	f	55	0	1			0		1	1		0		1		1	1	0	0	1	1		1	1	1	1	1	0	0			0			0	0	0	0	0	0	0	0.5
DE-0151484	Female Genital Tract Malignancy	Vulvar Cancer	Vulva, NOS	Skin of abdomen	Per the submitted documents, the patient is a 56 year-old female with invasive squamous cell carcinoma.	Skin, anterior abdominal wall, biopsy: Invasive squamous cell carcinoma.	squamous	f	56		0			0		1	0		0		1		1	0	0	0	1	0		1	1	1	1	1	1	0			0			0	0	0	0	0	0	0	0
DE-0151536	Head and neck Squamous Carcinoma	Head and Neck Cancers - Cancer of the oropharynx	Oropharynx, NOS	Oropharynx, NOS	Per the submitted documents, the patient is a 70 year-old male with squamous cell carcinoma.	1 and 2) Oropharyngeal tumor biopsy: Poorly differentiated, nonkeratinizing, ulcerated, basaloid squamous cell carcinoma.	squamous	m	70	0	1			0		1	1	0	0		1		1	0	0	0	1	0			0	1	0	1	0	0			0			0	0	0	0	0	0	0.5	0
DE-0151802	Head and neck Squamous Carcinoma	Head and Neck Cancers - Cancer of the oropharynx	Tonsil, NOS	Tonsil, NOS	Per the submitted documents, the patient is a 65 year-old male with squamous cell carcinoma.	Tonsil, right, tonsillectomy: Invasive, poorly differentiated squamous cell carcinoma, with foci of both conventional squamous cell carcinoma, and lymphoepithelial carcinoma differentiation.	squamous	m	65		1			0		1	0		0		1		1	0	0	0	1	1		0	1	1	0	1	0	0			0			0	0	0	0	0	0
DE-0151884	Female Genital Tract Malignancy	Cervical cancer	Cervix, NOS	Cervix, NOS	Per the submitted documents, the patient is a 48 year-old female with squamous cell carcinoma.	Cervix, biopsy: Poorly differentiated carcinoma with extensive necrosis, lymphovascular invasion, and features consistent with squamous cell carcinoma.	squamous	f	48	0	0			1		1	0		0		1		1	0	0	0	1	0		1	1	1	1	0	0	0			0			0	0	0	0	0	0	0.5	0
DE-0152012	Female Genital Tract Malignancy	Cervical cancer	Cervix uteri	Cervix uteri	Per the submitted documents, the patient is a 35 year-old female with squamous cell carcinoma.	Cervix, biopsy: Invasive poorly differentiated squamous cell carcinoma with extensive necrosis.	squamous	f	35	0	0			1		1	0		0		1		1	0	0	0	0	1		0	1	1	1	1	0	0			0			0	0	0	0	0	0	0	0.5
DE-0152066	Head and neck Squamous Carcinoma	Head and Neck Cancers - Cancer of the oropharynx	Tongue, NOS	Liver	Per the submitted documents, the patient is a 59 year-old male with metastatic squamous cell carcinoma.	Liver, left medial, US guided core biopsy: Metastatic poorly differentiated squamous cell carcinoma.	squamous	m	59	0	0			0		1	0		0.5		1		0	0	0	0	1	1		0	1	1	1	1	0	0			0			0	0	0	0	0	0	0	0
DE-0152111	Head and neck Squamous Carcinoma	Head and Neck Cancers - Cancer of the oropharynx	Oropharynx, NOS	Lung, NOS	Per the submitted documents, the patient is a 60 year-old male with metastatic head and neck squamous cell carcinoma.	See interpretation section of report.	squamous	m	60	0	0			0		1	0		0		0		1	0	0	0	1	1		0		1	1	1	0
DE-0152333	Female Genital Tract Malignancy	Cervical cancer	Cervix, NOS	Lung, NOS	Per the submitted documents, the patient is a 60 year-old female with squamous cell carcinoma.	Lung, right upper lobe (biopsy): Squamous cell carcinoma, moderately differentiated, with focal keratinization.	squamous	f	60	0	0			0		1	1		0		1		0	0	0	0	1	0		1		1	1	0	0
DE-0152588	Female Genital Tract Malignancy	Cervical cancer	Cervix, NOS	Lung, NOS	Per the submitted documents, the patient is a 49 year-old female with cervical squamous cell carcinoma with metastasis to the retroperitoneum.	Lung, right; core biopsy: Poorly differentiated squamous cell carcinoma.	squamous	f	49	0	0			1		1	0		0		1		0	1	0	0	1	0		1	1	1	1	0	0	0			0			0	0	0	0	0	0	0	0
DE-0152593	Female Genital Tract Malignancy	Cervical cancer	Cervix, NOS	Small bowel, NOS	Per the submitted documents, the patient is a 49 year-old female with metastatic squamous cell carcinoma.	Small bowel colon and skin, resections: Metastatic poorly differentiated squamous cell carcinoma with enterocolonic fistula and subcutaneous abscesses.	squamous	f	49		0			0		1	0		0		0		1	0	0	0	1	0		0	0	1	0	1	0	0			0			0	0	0	0	0	0	0	0
DE-0152660	Female Genital Tract Malignancy	Cervical cancer	Cervix, NOS	Cervix, NOS	Per the submitted documents, the patient is a 61 year-old female with invasive squamous carcinoma.	Cervix, biopsy: Invasive squamous carcinoma, moderately differentiated.	squamous	f	61	0	0			0		1	1		0		1		1	0	0	0	0	1		1	0	1	1	0	0	0			0								0
DE-0152745	Female Genital Tract Malignancy	Cervical cancer	Cervix, NOS	Cervix, NOS	Per the submitted documents, the patient is a 44 year-old female with squamous cell carcinoma.	Cervix, 11 o'clock, biopsy: Invasive moderately to poorly differentiated squamous cell carcinoma.	squamous	f	43	0	1			0		1	0	0	0		1		1	1	0	0	1	1			0	1	1	1	0	0			0			0	0	0	0	0	0	0	0
DE-0152777	Female Genital Tract Malignancy	Cervical cancer	Cervix uteri	Cervix uteri	Per the submitted documents, the patient is a 47 year-old female with adenosquamous carcinoma.	Cervix, biopsy with intraoperative consultation: Adenosquamous carcinoma.	squamous	f	46	0	0			0		1	0	0	0		1		1	0	0	0	1	0			0	1	1	1	1	0			0			0	0	0	0	0	0	0	0
DE-0152789	Female Genital Tract Malignancy	Vulvar Cancer	Vulva, NOS	Vulva, NOS	Per the submitted documents, the patient is a 37 year-old female with vulvar cancer.	Vulvar lesion, excision: Invasive squamous cell carcinoma arising in a condylomatous lesion.	squamous	f	37	0	0			0		1	0		0		0		1	1	0	0	1	1		1	0	1	1	0	0	0			0								0
DE-0152892	Head and neck Squamous Carcinoma	Head and Neck Cancers - Cancer of the oropharynx	Oropharynx, NOS	Lung, NOS	Per the submitted documents, the patient is a 53 year-old male with metastatic squamous cell carcinoma.	Right lung lesion, core biopsy: Poorly differentiated squamous cell carcinoma.	squamous	m	53	0	0			1		1	0		0		1		1	0	0	0	1	0		0	1	1	1	1	1	0			0
DE-0152928	Female Genital Tract Malignancy	Cervical cancer	Cervix, NOS	Cervix, NOS	Per the submitted documents, the patient is a 38 year-old female with cervical cancer.	Cervical biopsies including biopsies from 1 o'clock, 5 o'clock, and 11 o'clock: Poorly differentiated squamous cell carcinoma with neuroendocrine differentiation.	squamous	f	38		0			0		0	0	0	0		1		1	0	0	0	1	1			1	1	1	1	1				0			0	0	0	0	0	0	0	0.5
DE-0153085	None Of These Apply	Anal Carcinoma	Anus, NOS	Inguinal lymph node	Per the submitted documents, the patient is a 61 year-old female with metastatic squamous cell carcinoma.	Right inguinal mass, excisional biopsy: Metastatic squamous cell carcinoma involving two lymph nodes(2/2).	squamous	f	61	0	0			0		1	0	0	0		1		0	1	0	0	1	0			1	1	1	1	1	0			0			0	0	0	0	0	0	0	0
DE-0153100	None Of These Apply	Anal Carcinoma	Anus, NOS	Anus, NOS	Per the submitted documents, the patient is an 88 year-old male with anal squamous cell carcinoma.	(Anus; biopsy): Squamous cell carcinoma.	squamous	m	88	0	0			1		1	0	1	0		0		1	0	0	0	1	1			1	1	1	0	1	0			0								0
DE-0153354	Female Genital Tract Malignancy	Cervical cancer	Cervix uteri	Abdomen, NOS	Per the submitted documents, the patient is a 45 year-old female with metastatic squamous cell carcinoma.	Excision of metastatic tumor including left partial hepatectomy, partial gastrectomy, portion of diaphragm, portion of pancreas and adherent soft tissue (radical en bloc resection): 8.0 cm metastatic poorly differentiated squamous cell carcinoma.	squamous	f	45	0	0			0		1	0	0	0		0		1	0	0	0	1	0			0	1	0	1	0	0			0			0	0	0	0	0	0	0	0
DE-0153656	Head and neck Squamous Carcinoma	Head and Neck Cancers - Cancer of the oropharynx	Tonsil, NOS	Lung, NOS	Per the submitted documents, the patient is a 54 year-old male with metastatic squamous cell carcinoma.	Left upper lobe, trisegmentectomy specimen for permanent sections: Infiltrating moderately differentiated squamous cell carcinoma.	squamous	m	54	0	0			0		1	0	0	0		1		1	0	0	0	1	0			0	1	0	1	0	0			0
DE-0153834	Female Genital Tract Malignancy	Cervical cancer	Cervix uteri	Cervix uteri	Per the submitted documents, the patient is a 49 year-old female with squamous cell carcinoma.	Uterus with cervix, parametria and upper vagina, radical hysterectomy with upper vaginectomy: Invasive squamous cell carcinoma and invasive adenocarcinoma of the cervix.	squamous	f	49	0	0			0		1	0	0	0		1		1	1	0	0	0	0			0	1	0	1	0	0			0			0	0	0	0	0	0	0	0
DE-0153920	Head and neck Squamous Carcinoma	Head and Neck Cancers - Cancer of the oropharynx	Tonsil, NOS	Tonsil, NOS	Per the submitted documents, the patient is a 51 year-old male with invasive squamous cell carcinoma.	Left tonsil lesion: Invasive squamous cell carcinoma, moderately well differentiated.	squamous	m	51	0	0			0		1	0	0	0		0		1	1	0	0	1	1			0	1	1	1	0	0			0
DE-0154348	Female Genital Tract Malignancy	Cervical cancer	Cervix, NOS	Cervix, NOS	Per the submitted documents, the patient is a 57 year-old female with non-squamous, non-small cell carcinoma.	Cervical biopsy: Infiltrating poorly differentiated non-squamous, non-small cell (non-neuroendocrine) carcinoma.	squamous	f	57	0	0			0		0	0	1	0		0		1	0	0	0	1	0			0	1	1	1	0				0			0	0	0	0	0	0
DE-0154390	None Of These Apply	Anal Carcinoma	Anus, NOS	Anus, NOS	Per the submitted documents, the patient is a 58 year-old male with invasive squamous cell carcinoma.	Anal mass, biopsy: Invasive squamous cell carcinoma.	squamous	m	58	0	0			0		1	0	1	0		1		0	0	0	0	0	1			1	1	1	1	1	0			0
DE-0154572	None Of These Apply	Anal Carcinoma	Anus, NOS	Inguinal region, NOS	Per the submitted documents, the patient is a 52 year-old female with invasive squamous cell carcinoma.	Left inguinal lymph node, excisional biopsy: Invasive squamous cell carcinoma, moderately differentiated, involving a portion of fibroadipose tissue.	squamous	f	52	0	0			0		1	0	1	0		1		1	1	0	0	1	1			1	1	0	0	1							0	0	0	0	0	0	0	0
DE-0154643	Female Genital Tract Malignancy	Cervical cancer	Cervix, NOS	Cervix, NOS	Per the submitted documents, the patient is a 43 year-old female with cervical cancer.	Cervix, biopsy: Invasive squamous cell carcinoma.	squamous	f	43	0	0			0		1	0	1	0		1		1	0	0	0	1	1			0	1	1	0	0
DE-0154661	Female Genital Tract Malignancy	Cervical cancer	Endocervix	Abdominal wall, NOS	Per the submitted documents, the patient is a 45 year-old female with metastatic adenosquamous carcinoma.	Omentum and abdominal wall nodules: Metastatic adenosquamous carcinoma, moderately differentiated, consistent with endocervical origin.	squamous	f	45	0	0			0		1	1	0	0		0		1	0	0	1	0	0			0	1	0	1	1	0			0			0	0	0	0	0	0	0.5	0
DE-0154706	Female Genital Tract Malignancy	Cervical cancer	Cervix uteri	Cervix, NOS	Per the submitted documents, the patient is a 55 year-old female with squamous cell carcinoma.	Cervical biopsy: Fragments of in situ and infiltrating moderately to poorly-differentiated squamous cell carcinoma.	squamous	f	55	0	0			0		1	0	0	0		1		1	0	0	0	1	1			0	1	1	1	0	0			0								0
DE-0154713	None Of These Apply	Anal Carcinoma	Anus, NOS	Skin of anus	Per the submitted documents, the patient is a 38 year-old male with infiltrating squamous cell carcinoma.	Anus, biopsies: Infiltrating well to moderately differentiated squamous cell carcinoma.	squamous	m	38	0	0			0		1	0	1	0		1		1	0	0	0	1	0			1	1	1	1	0	0			0			0	0	0	0	0	0	0	0
DE-0155045	Head and neck Squamous Carcinoma	Head and Neck Cancers - Cancer of the oropharynx	Base of tongue, NOS	Cervical lymph node	Per the submitted documents, the patient is a 61 year-old male with squamous carcinoma.	Lymph nodes, right neck dissection: Four of thirty-eight lymph nodes involved by metastatic poorly differentiated squamous carcinoma.	squamous	m	61		0			1		1	0		0		1		1	1	0	0	1	1			0	1	0	1	0	0			0			0	0	0	0	0	0	0	0
DE-0155067	Female Genital Tract Malignancy	Cervical cancer	Cervix, NOS	Cervix, NOS	Per the submitted documents, the patient is a 36 year-old female with squamous cell carcinoma.	Uterus, ovaries and fallopian tubes, hysterectomy with bilateral salpingo-oophorectomy: Poorly differentiated squamous cell carcinoma.	squamous	f	36	0	0			0		1	0	0	0.5		1		1	0	0	0	0	0			0	1	0	1	0	0			0			0	0	0	0	0	0	0	0
DE-0155115	Female Genital Tract Malignancy	Cervical cancer	Cervix, NOS	Pelvis, NOS	Per the submitted documents, the patient is a 38 year-old female with squamous cell carcinoma.	"Left pelvic mass biopsy": Squamous cell carcinoma.	squamous	f	38	0	0			0		1	0	1	0		0		0	0	0	0	0	0			1	1	0	1	0	0			0
DE-0155163	Female Genital Tract Malignancy	Cervical cancer	Cervix, NOS	Inguinal lymph node	Per the submitted documents, the patient is a 39 year-old female with metastatic squamous cell carcinoma.	Needle core biopsy, right inguinal lymph node: Positive for metastatic squamous cell carcinoma.	squamous	f	39		0			0			0		0					0		0	0	1				1	1	0	0							0	0	0	0.5	0	0	1	0
DE-0155186	None Of These Apply	Anal Carcinoma	Anus, NOS	supraclavicular region	Per the submitted documents, the patient is a 65 year-old female with metastatic squamous cell carcinoma.	Left supraclavicular lymph node, excision: Metastatic squamous cell carcinoma, moderately differentiated.	squamous	f	65	0	0			0		1	0	0	0		1		1	0	0	0	1	1			0	1	1	1	0	0			0			0	0	0	0	0	0	0	0
DE-0155267	Female Genital Tract Malignancy	Cervical cancer	Uterine cervix	Pelvic lymph nodes	Per the submitted documents, the patient is a 71 year-old female with metastatic squamous cell carcinoma.	Lymph nodes, left pelvic, excision: One of five lymph nodes with metastatic poorly differentiated squamous cell carcinoma.	squamous	f	71	0	0			0		1	1	0	0		1		1	0	0	1	0	1			0	1	0	1	1	0			0			0	0	0	0.5	0	0
DE-0155709	Female Genital Tract Malignancy	Cervical cancer	Cervix, NOS	Retroperitoneum	Per the submitted documents, the patient is a 35 year-old female with squamous cell carcinoma.	Pericystic tissue, excision: Cyst wall with cyst lining demonstrating markedly atypical squamous epithelium, consistent with poorly differentiated squamous cell carcinoma.	squamous	f	35		0			1		1	0		0		1		1	0	0	0	1	1			1	1	1	1	1	0			0			0	0	0	0	0	0
DE-0156142	Female Genital Tract Malignancy	Cervical cancer	Cervix, NOS	Cervix, NOS	Per the submitted documents, the patient is a 44 year-old female with carcinoma.	Cervix, mass, biopsy: Poorly differentiated carcinoma with squamous features.	squamous	f	44		0			1		1	0		0		1		0	1	0	0	1	0			0	1	1	0	1	0			0			0	0	0	0	0	0	0	0
DE-0156237	Female Genital Tract Malignancy	Cervical cancer	Cervix, NOS	Liver	Per the submitted documents, the patient is a 51 year-old female with metastatic squamous cell carcinoma.	Liver, ultrasound guided needle biopsy: Metastatic squamous cell carcinoma.	squamous	f	51	0	0			0		1	0	1	0		1		1	0	0	0	0	1			1	1	1	1	0	0			0			0	0	0	0	0	0	0	0
DE-0156380	Female Genital Tract Malignancy	Cervical cancer	Cervix, NOS	Cervix, NOS	Per the submitted documents, the patient is a 42 year-old female with squamous cell carcinoma.	Uterus, cervix, bilateral tubes (hysterectomy/bilateral salpingectomy): Invasive poorly differentiated squamous cell carcinoma present.	squamous	f	42	0	0			0		1	0	0	0		0		1	1	0	0	0	0			0	1	0	1	0	0			0			0	0	0	0	0	0	0	0
DE-0156415	Head and neck Squamous Carcinoma	Head and Neck Cancers - Cancer of the oropharynx	Base of tongue, NOS	Base of tongue, NOS	Per the submitted documents, the patient is a 68 year-old male with invasive squamous cell carcinoma.	Soft tissue, base of tongue, biopsy: Invasive squamous cell carcinoma.	squamous	m	68	0	0			0		1	0	1	0		0		1	0	0	0	0	1			1	1	1	1	0	0						0	0	0	0	0	0
DE-0156654	Head and neck Squamous Carcinoma	Head and Neck Cancers - Cancer of the oropharynx	Base of tongue, NOS	Base of tongue, NOS	Per the submitted documents, the patient is a 39 year-old male with squamous cell carcinoma.	Left base of tongue, biopsy: Squamous cell carcinoma with basaloid features.	squamous	m	39		0			0		1	0		0		0		1	0	0	0	1	1			0	1	0	1	0				0			0	0	0	0	0	0	0	0
DE-0156772	Female Genital Tract Malignancy	Cervical cancer	Cervix, NOS	Kidney, NOS	Per the submitted documents, the patient is a 76 year-old female with metastatic uterine cervical squamous cell carcinoma.	Left renal mass needle core biopsy 1: Poorly differentiated malignancy consistent with metastatic uterine cervical squamous cell carcinoma._x000D_ _x000D_ Left renal mass needle core biopsy 2: Poorly differentiated malignancy consistent with metastatic uterine cervical squamous cell carcinoma.	squamous	f	76	0	0			1		1	0	0	0		1		1	0	0	0	1	0			0	1	1	1	0							0	0	0	0	0	0
DE-0156843	Head and neck Squamous Carcinoma	Head and Neck Cancers - Cancer of the oropharynx	Tonsil, NOS	Lymph nodes of head, face and neck	Per the submitted documents, the patient is a 63 year-old male with metastatic squamous cell carcinoma.	Right neck mass level II-III, excision: Metastatic squamous cell carcinoma in thirteen of twenty-two lymph nodes.	squamous	m	63	0	0			0		1	0	1	0		1		1	0	0	0	0	1			0	1	1	1	0							0	0	0	0	0	0	0	0
DE-0156886	Female Genital Tract Malignancy	Cervical cancer	Cervix, NOS	Pelvis, NOS	Per the submitted documents, the patient is a 39 year-old female with a history of cervical cancer.	Left sided pelvic mass, CT guided core needle biopsy: Metastatic squamous cell carcinoma, moderately differentiated.	squamous	f	39	0	0			0		1	0	1	0		1		1	1	0	0	0				1	1	1	1	0				0
DE-0157349	Female Genital Tract Malignancy	Vulvar Cancer	Vulva, NOS	Vulva, NOS	Per the submitted documents, the patient is a 43 year-old female with squamous cell carcinoma.	Vulva, right, partial vulvectomy (A): Squamous cell carcinoma, invasive, moderately differentiated.	squamous	f	43	0	0			1		1	0	0	0		1		1	0	0	0	1				0	1	0	1	0	0			0			0	0	0	0	0	0	0	0
DE-0157458	None Of These Apply	Anal Carcinoma	Anus, NOS	Anus, NOS	Per the submitted documents, the patient is a 55 year-old male with anal squamous cell carcinoma.	Rectum and anal canal, resection(A): Invasive poorly differentiated squamous cell carcinoma.	squamous	m	55	0	0			0		1	0	0	0		0		1	0	0	0	1				0	1	0	1	0	0			0			0	0	0	0	0	0	0	0
DE-0157533	None Of These Apply	Anal Carcinoma	Anus, NOS	Para-aortic lymph node	Per the submitted documents, the patient is a 62 year-old female with metastatic squamous cell carcinoma.	Lymph node, para-aortic; core biopsy: Metastatic squamous cell carcinoma, poorly differentiated.	squamous	f	62	0	0			0		1	0	1	0		1		1	0	0	0	1	0			0	1	1	0	0	0			0			0	0	0	0	0	0	0	0
DE-0157763	Female Genital Tract Malignancy	Cervical cancer	Cervix, NOS	Cervix, NOS	Per the submitted documents, the patient is a 64 year-old female with invasive squamous carcinoma.	Cervix biopsy: Moderate to poorly differentiated invasive squamous carcinoma.	squamous	f	64	0	0			0		1	0	0	0		1		1	0	0	0	1				0	1	1	1	0				0
DE-0157853	Female Genital Tract Malignancy	Cervical cancer	Cervix, NOS	Cervix, NOS	Per the submitted documents, the patient is a 45 year-old female with invasive squamous cell carcinoma.	Uterus with bilateral fallopian tubes, upper vaginal and parametrium: Invasive squamous cell carcinoma. Poorly differentiated.	squamous	f	45	0	0			0		1	0	0	0		0		1	0	0	0	0				1	1	0	1	0	0			0			0	0	0	0	0	0	0	0
DE-0157970	None Of These Apply	Anal Carcinoma	Anal canal	Overlapping lesion of rectum, anus and anal canal	Per the submitted documents, the patient is a 67 year-old male with anal squamous cell carcinoma.	Anal rectal mass, biopsies: Poorly differentiated squamous cell carcinoma.	squamous	m	67	0	0			0		1	0	1	0		1		0	1	0	0	0				1	1	1	0	0	0			0			0	0	0	0	0	0	0	0
DE-0158027	Female Genital Tract Malignancy	Cervical cancer	Cervix, NOS	Cervix, NOS	Per the submitted documents, the patient is a 61 year-old female with squamous cell carcinoma.	Cervical biopsy: Fragmented portions of grade 2 squamous cell carcinoma consistent with origin from cervix.	squamous	f	61	0	0			0		1	1	1	0		1		1	1	0	0	1				1	1	1	1	0	0			0			0	0	0	0	0	0	0	0
DE-0158178	Female Genital Tract Malignancy	Cervical cancer	Cervix uteri	Cervix uteri	Per the submitted documents, the patient is a 43 year-old female with squamous cell carcinoma.	Biopsy, cervix: Invasive poorly-differentiated non-keratinizing squamous cell carcinoma.	squamous	f	43	0	0			0		0	0	0	0		0		0	0	0	0	1				1	1	1	1	1	0			0			0	0	0	0	0	0	0	0
DE-0158181	None Of These Apply	Anal Carcinoma	Rectum, NOS	Rectum, NOS	Per the submitted documents, the patient is a 48 year-old female with squamous cell carcinoma.	Colon, rectum, abdominoperineal resection: Squamous cell carcinoma, moderately to poorly differentiated.	squamous	f	48		0			0		1	0		0		0		1	0	0	0	0				0	1	0	0	0	0			0			0	0	0	0	0	0	0	0
DE-0158374	None Of These Apply	Anal Carcinoma	Anus, NOS	Liver	Per the submitted documents, the patient is a 43 year-old female with metastatic squamous cell carcinoma.	Liver segment 6/7, biopsy specimen: 35mm metastatic moderately differentiated squamous cell carcinoma.	squamous	f	43	0	0			0		1	0	0	0		0		1	1	0	0	0				0	1		1	0	0			0			0	0	0	0	0	0	0	0
DE-0158696	Female Genital Tract Malignancy	Cervical cancer	Cervix, NOS	Cervix, NOS	Per the submitted documents, the patient is a 29 year-old female with invasive squamous cell carcinoma.	Cervix, biopsy: Invasive squamous cell carcinoma.	squamous	f	29	0	0			1		1	0	1	0		1		1	0	0	0	1				0	1	1	1	1	0			0			0	0	0	0	0	0	0	0
DE-0158704	None Of These Apply	Anal Carcinoma	Anus, NOS	Liver	Per the submitted documents, the patient is a 48 year-old female with liver metastasis of a squamous cell carcinoma.	Liver: Liver metastasis of a solidly formed squamous cell carcinoma.	squamous	f	48	0	1			0		1	1	1	0		1		0	0	0	0	1				1	1	1	1	0	0						0	0	0	0	0	0	0	0
DE-0158705	Female Genital Tract Malignancy	Vulvar Cancer	Vulva, NOS	Inguinal lymph node	Per the submitted documents, the patient is a 60 year-old female with metastatic squamous cell carcinoma.	Lymph node, left inguinal, biopsies: Metastatic squamous cell carcinoma, moderately differentiated.	squamous	f	60	0	0			0		1	0	0	0		1		1	0	0	0	1				1	1	1	1	1	0			0			0	1	0	0	0.5	0.5	0	0
DE-0159005	None Of These Apply	Anal Carcinoma	Anus, NOS	Anorectum	Per the submitted documents, the patient is a 53 year-old male with basaloid squamous cell carcinoma.	Distal colon and anus, abdominoperineal resection: Basaloid squamous cell carcinoma. G3-4.	squamous	m	53	0	0			0		1	0	0	0		1		1	0	0	0	1				0	1	1	1	1	0			0			0	0	0	0	0	0	0	0
DE-0159037	None Of These Apply	Anal Carcinoma	Anus, NOS	Perianal skin	Per the submitted documents, the patient is a 58 year-old female with squamous cell carcinoma.	Left perianal skin and mucosa, excisional biopsy: Invasive poorly differentiated squamous cell carcinoma.	squamous	f	58	0	0			0		1	0	0	0		0		1	0	0	0	0				0	1	0	1	0	0			0			0	0	0	0	0	0
DE-0159100	Female Genital Tract Malignancy	Cervical cancer	Cervix uteri	Cervix uteri	Per the submitted documents, the patient is a 77 year-old female with keratinizing squamous cell carcinoma.	Uterine cervix, biopsy #2: Invasive, moderately differentiated keratonizing [sic] squamous cell carcinoma.	squamous	f	77	0	0			1		1	1	0	0		0		1	1	0	0	1				0	1	0	1	1	0			0			0	0	0	0	0	0
DE-0159301	Female Genital Tract Malignancy	Cervical cancer	Cervix, NOS	Lung, NOS	Per the submitted documents, the patient is a 55 year-old female with metastatic squamous carcinoma.	Bronchial biopsy: Metastatic squamous carcinoma from the cervix.	squamous	f	55	0	0			0		1	0	1	0		1		1	1	0	0	0				0	1	1	0	0	0			0			0	0	0	0	0	0	0	0
DE-0159587	Female Genital Tract Malignancy	Vulvar Cancer	Vulva, NOS	Inguinal lymph node	Per the submitted documents, the patient is a 68 year-old female with metastatic squamous cell carcinoma.	Lymph node, right inguinal, excision: One lymph node, measuring 4.5 cm, extensively involved by metastatic squamous cell carcinoma.	squamous	f	68	0	0			0		1	1	1	0		1		1	0	0	0	1				0	1	0	1	0	0			0			0	0	0	0	0	0
DE-0159784	Female Genital Tract Malignancy	Cervical cancer	Cervix, NOS	Cervix, NOS	Per the submitted documents, the patient is a 42 year-old female with invasive squamous cell carcinoma.	Uterus with cervix, vaginal cuff, bilateral ovaries and fallopian tubes, left pelvic and obturator lymph nodes (radical hysterectomy, bilateral salpingo-oophorectomy, lymph node dissection): Invasive squamous cell carcinoma of cervix, poorly differentiated with basaloid features.	squamous	f	42	0	0			0		1	0	0	0		1		1	0	0	0	0				0	1	0	1	0							0	0	0	0	0.5	0	0.5	0
DE-0159809	Female Genital Tract Malignancy	Cervical cancer	Cervix, NOS	Supraclavicular lymph node	Per the submitted documents, the patient is a 59 year-old female with metastatic cervical cancer.	Supraclavicular lymph node (side not specified), needle core biopsies: Metastatic poorly differentiated non-small cell carcinoma, consistent with squamous cell carcinoma.	squamous	f	59		0			0		1	0		0		1		1	0	0	0	1				0	1	1	1	0	0			0			0	0	0	0	0	0	0.5	0
DE-0159977	None Of These Apply	Anal Carcinoma	Anus, NOS	Anus, NOS	Per the submitted documents, the patient is a 74 year-old female with squamous cell carcinoma.	Anal biopsy: Poorly differentiated squamous cell carcinoma with basoloid [sic] feature.	squamous	f	74	0	0			0		1	0	0	0		0		1	1	0	0	1				0	1	1	1	0				0			0	0	0	0	0	0
DE-0160147	Female Genital Tract Malignancy	Vulvar Cancer	Vulva, NOS	Vagina, NOS	Per the submitted documents, the patient is a 65 year-old female with squamous cell carcinoma.	Vagina bx: Infiltrating squamous cell carcinoma.	squamous	f	65		0			0		1	0		0		0		1	0	0	0	1				1	1	1	1	1				0			0	0	0	0	0	0
DE-0160423	Female Genital Tract Malignancy	Cervical cancer	Cervix, NOS	Cervix, NOS	Per the submitted documents, the patient is a 60 year-old female with squamous cell carcinoma.	Cervix, biopsy: Squamous cell carcinoma.	squamous	f	60																																	0	0	0	0	0	0
DE-0160475	None Of These Apply	Anal Carcinoma	Anus, NOS	Inguinal lymph node	Per the submitted documents, the patient is a 63 year-old female with metastatic squamous cell carcinoma of the anus, previously tested as DEXX-XXXXXX. Now adding NGS and IHC tests.	Lymph nodes, inguinal, excision: One of three lymph nodes positive for metastatic carcinoma (1/3)	squamous	f	63	0						1		0					1	1																		0	0	0	0	0	0	0	0
DE-0160676	None Of These Apply	Anal Carcinoma	Anal canal	Rectum, NOS	Per the submitted documents, the patient is a 61 year-old female with invasive squamous cell carcinoma .	Rectal mass x 1, biopsy: Invasive squamous cell carcinoma, moderately differentiated.	squamous	f	61		0			0		1	0		0		1		1	0	0	0	1				0	1	0	1	0	0			0			0	0	0	0	0	0	0	0
DE-0161393	Female Genital Tract Malignancy	Cervical cancer	Cervix, NOS	Cervix, NOS	Per the submitted documents, the patient is a 41 year-old female with cervical cancer.	Cervix, biopsy: Invasive squamous cell carcinoma, moderately differentiated.	squamous	f	41		0			0		1	0		0		0		1	0	0	0	0				1	1	1	1	1	0			0			0	0	0	0	0	0	0	0
DE-0161643	None Of These Apply	Anal Carcinoma	Anus, NOS	Perineum, NOS	Per the submitted documents, the patient is a 63 year-old female with recurrent squamous cell carcinoma.	Skin and subcutaneous soft tissue of perineum, wide tumor excision: Non-keratinizing, moderately-differentiated squamous cell carcinoma, compatible with anal origin.	squamous	f	63	0	0			0		1	0	0	0		1		1	1	0	0	1				1	1	0	1	0	0			0			0	0	0	0	0	0	0	0
DE-0161868	Female Genital Tract Malignancy	Cervical cancer	Cervix, NOS	Cervix, NOS	Per the submitted documents, the patient is a 60 year-old female with cervical cancer.	Cervix, biopsy: Squamous cell carcinoma.	squamous	f	60	0	0			0		1	0	1	0		1		1	1	0	0	1				0	1	1	1	0	0			0
DE-0161875	Female Genital Tract Malignancy	Vulvar Cancer	Vulva, NOS	Inguinal lymph node	Per the submitted documents, the patient is a 47 year-old female with vulvar cancer.	Right inguinal lymph nodes: Two out of 2 lymph nodes with metastatic squamous cell carcinoma.	squamous	f	47	0	0			0		0	0	1	0		1		0	0	0	0	0				1	1	1	1	0	0			0				0	0	0		0
DE-0161989	Female Genital Tract Malignancy	Cervical cancer	Cervix, NOS	Cervical lymph node	Per the submitted documents, the patient is a 50 year-old female with metastatic squamous cell carcinoma.	Left neck lymph node, needle core biopsy: Metastatic squamous cell carcinoma.	squamous	f	50	0	0			0		1	0	1	0		1		0	0	0	0	0				1	1	1	0	0	0			0
DE-0162316	Head and neck Squamous Carcinoma	Head and Neck Cancers - Cancer of the oropharynx	Oropharynx, NOS	Head, face or neck, NOS	Per the submitted documents, the patient is a 47 year-old male with metastatic squamous cell carcinoma.	Right neck mass, needle core biopsies: Metastatic squamous cell carcinoma.	squamous	m	47										0																							0	0	0	0	0	0	0	0
DE-0162380	Head and neck Squamous Carcinoma	Head and Neck Cancers - Cancer of the oropharynx	Oropharynx, NOS	Connective, subcutaneous and other soft tissues of cheek	Per the submitted documents, the patient is a 53 year-old male with metastatic squamous carcinoma.	Right cheek mass, excisional biopsy: High grade carcinoma, consistent with metastatic squamous carcinoma.	squamous	m	53	0	0			0		1	0	0	0		1		1	0	0	0	1				0	1	1	1	0	0			0			0	0	0	0	0	0	0	0
DE-0162432	Female Genital Tract Malignancy	Vulvar Cancer	Vulva, NOS	Vulva, NOS	Per the submitted documents, the patient is a 69 year-old female with vulvar cancer.	Right vulvar biopsy: Transected moderately complex atypical squamoproliferative lesion consistent with invasive squamous cell carcinoma.	squamous	f	69	0	0			0		1	0	1	0		0		1	0	0	0	1				0	1	1	0	0	0			0			0	0	0	0	0	0	0	0
DE-0162450	Female Genital Tract Malignancy	Cervical cancer	Cervix, NOS	Uterus, NOS	Per the submitted documents, the patient is a 43 year-old female with cervical cancer.	Uterus, cervix, and bilateral fallopian tubes and ovaries, robotic total abdominal hysterectomy with bilateral salpingo-oophorectomy: Invasive well-differentiated squamous cell carcinoma.	squamous	f	43	0	0			0		1	0	0	0		0		1	1	0	0	0				1	1	0	1	0	0			0			0	0	0	0	0	0	0	0
DE-0162465	Head and neck Squamous Carcinoma	Head and Neck Cancers - Cancer of the oropharynx	Tongue, NOS	Parotid gland	Per the submitted documents, the patient is a 42 year-old male with metastatic squamous cell carcinoma.	Right parotid with overlying skin and associated soft tissue, wide resection: Metastatic squamous cell carcinoma, poorly differentiated.	squamous	m	42	0	0			0		1	0	0	0		1		1	0	0	0	1				0	1	0	0	0				0			0	0	0	0	0	0	0	0
DE-0163501	Female Genital Tract Malignancy	Cervical cancer	Cervix, NOS	Cervix, NOS	Per the submitted documents, the patient is a 61 year-old female with cervical cancer.	Uterus, cervix, and bilateral adnexa, hysterectomy and salpingo-oophorectomy: Invasive squamous cell carcinoma of the cervix, moderately to poorly differentiated.	squamous	f	61	0	0			0		1	1	0	0		0		0	0	0	0	1				0	0	0	1	0							0	0	0	0	0	0	0	0
DE-0163719	Female Genital Tract Malignancy	Cervical cancer	Cervix, NOS	Ilium	Per the submitted documents, the patient is a 40 year-old female with metastatic carcinoma of cervix, previously adenosquamous with small cell component.	Iliac bone biopsy: Metastatic carcinoma involving bone.	squamous	f	40	0	0			0		1	0	0	0		0		0	0	0	0	0				0	1	0	0	1
DE-0163753	Female Genital Tract Malignancy	Cervical cancer	Cervix, NOS	Abdominal wall, NOS	Per the submitted documents, the patient is a 47 year-old female with infiltrating keratinizing squamous cell carcinoma.	Tumor, right anterior abdominal wall, biopsy: Fragments of fibrous tissue and skeletal muscle showing infiltrating well-differentiated keratinizing squamous cell carcinoma.	squamous	f	47	0	0			0		1	0	1	0		0		0	0	0	0	1				1	1	1	1	0	0			0			0	0	0	0	0	0	0	0
DE-0163875	Female Genital Tract Malignancy	Cervical cancer	Cervix, NOS	Cervix, NOS	Per the submitted documents, the patient is a 54 year-old female with ovarian cancer.	Radical hysterectomy, bilateral tubes, ovaries, parametrium, upper vagina: Invasive poorly differentiated squamous cell carcinoma of the uterine cervix.	squamous	f	54	0	0			0		1	0	0	0		0		1	1	0	0	0				1	1	1	1	0	0			0			0	0	0	0	0	0	0	0
DE-0163991	Head and neck Squamous Carcinoma	Head and Neck Cancers - Cancer of the oropharynx	Tonsil, NOS	Liver	Per the submitted documents, the patient is a 51 year-old male with metastatic carcinoma.	Liver, right lobe, percutaneous CT guided needle biopsy: Metastatic carcinoma, morphologically consistent with basaloid squamous cell carcinoma.	squamous	m	51	0	0			0		1	0	1	0		0		1	0	0	0	1				0	1	1	1	0	0			0
DE-0164008	None Of These Apply	Anal Carcinoma	Anus, NOS	Vagina, NOS	Per the submitted documents, the patient is a 54 year-old female with anal squamous cell carcinoma.	Skin, perivaginal region; biopsy: Invasive, moderately differentiated keratinizing squamous cell carcinoma.	squamous	f	54	0	0			0		1	0	1	0		1		1	1	0	0	1				1	1	0	0	1	0			0
DE-0164144	Female Genital Tract Malignancy	Cervical cancer	Cervix, NOS	Pelvis, NOS	Per the submitted documents, the patient is a 24 year-old female with squamous cell carcinoma.	Pelvic, core biopsy: Squamous cell carcinoma.	squamous	f	24	0	0			0		1	0	0	0		1		1	1	0	0	1				1	1	1	1	1	0			0			0	0	0	0	0	0	0	0
DE-0164166	Female Genital Tract Malignancy	Cervical cancer	Cervix, NOS	Upper lobe, lung	Per the submitted documents, the patient is a 72 year-old female with squamous cell carcinoma.	Lung, left upper lobe, CT-guided core biopsy: Squamous cell carcinoma, moderately differentiated.	squamous	f	72								0				1					0						1	1	0	0
DE-0164188	Female Genital Tract Malignancy	Cervical cancer	Cervix, NOS	Vagina, NOS	Per the submitted documents, the patient is a 51 year-old female with large necrotic mass involving the cervix and upper vagina.	Anterior vaginal wall, biopsy: Squamous cell carcinoma, at least in situ.	squamous	f	51	0	0			0		1	0	0	0		1		1	0	0	0	0				1	1	0	0	0				0			0	0	0	0	0	0	0	0
DE-0164201	Female Genital Tract Malignancy	Cervical cancer	Cervix, NOS	Liver	Per the submitted documents, the patient is a 44 year-old female with metastatic carcinoma.	Liver (core biopsies): Metastatic poorly differentiated carcinoma, consistent with a squamous cell carcinoma of cervix primary.	squamous	f	44	0	1			0		0	0	0	1		1		1	0	0	0	1				1	1	1	1	0	0			1			0	0	0	0	0	0	0	0
DE-0164221	Female Genital Tract Malignancy	Cervical cancer	Cervix, NOS	Cervix, NOS	Per the submitted documents, the patient is a 68 year-old female with squamous cell carcinoma of cervix.	Uterine cervix, biopsy #4: Invasive, moderately differentiated, squamous cell carcinoma.	squamous	f	68	0	0			0		1	0	0	0		0		1	1	0	0	0				0	1	0	1	1	0			0			0	0	0	0	0	0	0	0
DE-0164356	Female Genital Tract Malignancy	Cervical cancer	Cervix, NOS	Omentum	Per the submitted documents, the patient is a 50 year-old female with metastatic squamous cell carcinoma.	Omentum, excision: Metastatic squamous cell carcinoma.	squamous	f	50	0	0			0		1	0	0	0		0		1	1	0	0	1				1	1	0	1	0	0			0			0	0	0	0	0	0	0	0
DE-0164587	Female Genital Tract Malignancy	Cervical cancer	Cervix, NOS	Uterus, NOS	Per the submitted documents, the patient is a 56 year-old female with squamous cell carcinoma.	Uterus, cervix, bilateral tubes and ovaries (radical hysterectomy): Moderately to poorly differentiated squamous cell carcinoma involving circumferential cervix and endocervix with focal extension close to or at the vaginal cuff margin.	squamous	f	56	0	0			0		1	0	0	1		1		1	0	0	0	1				1	1	1	1	1							0	0	0	0	0	0
DE-0164630	Head and neck Squamous Carcinoma	Head and Neck Cancers - Cancer of the oropharynx	Tongue, NOS	Retroperitoneal lymph node	Per the submitted documents, the patient is a 71 year-old male with squamous cell carcinoma.	Retroperitoneal lymph node: Fragments of poorly differentiated squamous cell carcinoma with associated necrosis.	squamous	m	71	0	0			0		1	0	1	0		0		1	1	0	0	1				0	1	1	1	1	0			0			0	0	0	0	0	0
DE-0164674	None Of These Apply	Anal Carcinoma	Anus, NOS	Skin of groin	Per the submitted documents, the patient is a 60 year-old female with metastatic squamous cell carcinoma.	Skin of groin superior and inferior: Metastatic squamous cell carcinoma, poorly differentiated.	squamous	f	60	0	0			0		1	0	1	0		1		0	0	0	0	1			0	1	1	1	1	0
DE-0164678	None Of These Apply	Anal Carcinoma	Anus, NOS	Overlapping lesion of rectum, anus and anal canal	Per the submitted documents, the patient is a 53 year-old female with anal/rectal squamous cell carcinoma.	Mass, rectum, biopsy: Invasive poorly differentiated squamous cell carcinoma.	squamous	f	53					0		1			0		1			0			0				1	1	0	1	0				0
DE-0164962	None Of These Apply	Anal Carcinoma	Anus, NOS	Rectum, NOS	Per the submitted documents, the patient is a 68 year-old female with squamous cell carcinoma.	Rectum, mass, biopsy: Invasive poorly-differentiated squamous cell carcinoma.	squamous	f	68	0	0			0		1	0	1	0		1		1	0	0	0	1				1	1	1	1	0				0			0	0	0	0	0	0
DE-0164973	Female Genital Tract Malignancy	Cervical cancer	Cervix, NOS	Uterus, NOS	Per the submitted documents, the patient is a 62 year-old female with metastatic squamous cell carcinoma.	Uterus, cervix, modified radical hysterectomy and bilateral salpingo-oophorectomy: Invasive, well differentiated, keratinizing squamous cell carcinoma.	squamous	f	62	0	0			0		1	0	1	0		0		1	0	1	0	1				0	0	1	1	1							0	0	0	0	0	0	0	0
DE-0164990	None Of These Apply	Anal Carcinoma	Anal canal	Anal canal	Per the submitted documents, the patient is a 69 year-old female with invasive squamous cell carcinoma.	Anal canal lesion: invasive squamous cell carcinoma.	squamous	f	69	0	0			0		1	0	1	0		1		1	1	0	0	1				1	1	0	1	0							0	0	0	0	0	0	0	0.5
DE-0165043	None Of These Apply	Anal Carcinoma	Rectum, NOS	Rectum, NOS	Per the submitted documents, the patient is a 66 year-old female with invasive squamous cell carcinoma, clinically of rectal origin.	Rectal biopsy: Invasive squamous cell carcinoma, no special type.	squamous	f	66	0	0			0		1	0	0	0		0		1	0	0	0	0				1	1	1	0	0				0
DE-0165224	Female Genital Tract Malignancy	Cervical cancer	Cervix, NOS	Mediastinum, NOS	Per the submitted documents, the patient is a 50 year-old female with a history of cervical cancer.	Endocervical curettings: Fragments of poorly differentiated squamous cell carcinoma, invasive.	squamous	f	50	0	0			0		0	1	1	0		1		1	0	0	0	0				1	1	1	1	0	0			0			0	0	0	0	0	0	0	0
DE-0165351	Female Genital Tract Malignancy	Cervical cancer	Cervix, NOS	Colon, NOS	Per the submitted documents, the patient is a 43 year-old female with non-keratinizing squamous cell carcinoma.	Colon with tumor, segmental resection: Poorly differentiated, non-keratinizing squamous cell carcinoma.	squamous	f	43	0	0			0		1	0	0	0		0		1	1	0	0	0				0	1	1	1	0	0			0			0	0	0	0	0	0	0	0.5
DE-0165553	None Of These Apply	Anal Carcinoma	Anal canal	Rectum, NOS	Per the submitted documents, the patient is a 56 year-old female with invasive squamous cell carcinoma.	Rectum, adjacent to anal verge, biopsy: Invasive squamous cell carcinoma moderately differentiated.	squamous	f	56	0	0			0		1	0	0	0		1		0	0	0	0	0				1	1	1	1	0	0			0
DE-0165638	Female Genital Tract Malignancy	Cervical cancer	Uterine cervix	Peritoneum, NOS	Per the submitted documents, the patient is a 74 year-old female with metastatic squamous carcinoma.	Right peritoneum nodule, core biopsy: Metastatic squamous carcinoma consistent with origin from uterine cervix.	squamous	f	74					0			1		0		1		0	0	0							1	1	1	0
DE-0165779	Female Genital Tract Malignancy	Cervical cancer	Cervix, NOS	Supraclavicular lymph node	Per the submitted documents, the patient is a 47 year-old female with metastatic squamous cell carcinoma of cervical primary.	Left supra-clavicular lymph nodes excisional biopsy: Metastatic squamous cell carcinoma, poorly differentiated consistent with cervical primary.	squamous	f	47	0	0			1		1	0	0	0		1		1	0	0	0	0				1	1	1	1	1	0			0			0	0	0	0	0	0	0	0
DE-0165822	Head and neck Squamous Carcinoma	Head and Neck Cancers - Cancer of the oropharynx	Tonsil, NOS	Mediastinal lymph node	Per the submitted documents, the patient is a 62 year-old female with squamous cell carcinoma.	Lymph node, station 7, EBUS guided, fine needle aspiration biopsy: Positive for poorly differentiated squamous cell carcinoma.	squamous	f	62	0	0			0		1	0	0	0		0		1	1	0	0	0				1	1	0	0	0				0
DE-0166098	Female Genital Tract Malignancy	Cervical cancer	Cervix, NOS	Uterine cervix	Per the submitted documents, the patient is a 51 year-old female with invasive cervical carcinoma.	Uterus, cervix, portion of vagina, bilateral fallopian tubes and ovaries, radical hysterectomy: Invasive, non-keratinizing squamous cell carcinoma.	squamous	f	51	0	0			0		1	0	0	0		1		1	0	0	0	1				1	1	0	1	0	0			0			0	0	0	0.5	0	0	0	0
DE-0166275	Female Genital Tract Malignancy	Cervical cancer	Cervix, NOS	Lymph node, NOS	Per the submitted documents, the patient is a 60 year-old female with metastatic squamous cell carcinoma.	L4 lymph node: Metastatic moderately differentiated squamous cell carcinoma.	squamous	f	60	0	0					1	0	0	0		0		0	0		0					1	1	0	1	0				0			0	1	0	0	0	0	0	0
DE-0166327	None Of These Apply	Anal Carcinoma	Anus, NOS	Groin, NOS	Per the submitted documents, the patient is a 53 year-old male with squamous cell carcinoma.	Left groin mass, core biopsy: Invasive, poorly differentiated squamous cell carcinoma.	squamous	m	53	0	0			0		1	0	0	0		0		0	0	0	0	0				1	1	0	0	1	0			0
DE-0166420	Female Genital Tract Malignancy	Vulvar Cancer	Vulva, NOS	Lung, NOS	Per the submitted documents, the patient is a 60 year-old female with squamous carcinoma.	Left lung: Squamous cell carcinoma.	squamous	f	60	0	0			0		1	0	1	0		1		0	0	0	0	1				1	1	1	0	1	0			0
DE-0166648	Female Genital Tract Malignancy	Vulvar Cancer	Vulva, NOS	Vulva, NOS	Per the submitted documents, the patient is a 46 year-old female with metastatic squamous cell carcinoma.	Skin, left vulva, biopsy: Invasive squamous cell carcinoma.	squamous	f	46	0	0			0		1	0	1	0		1		1	0	0	0	1				1	1	1	1	0	0			0			0	0	0	0	0	0	0	0
DE-0166798	Female Genital Tract Malignancy	Cervical cancer	Cervix, NOS	Cervix, NOS	Per the submitted documents, the patient is a 45 year-old female with squamous cell carcinoma.	Received as "uterus, cervix, both tubes and right ovary", multiple pieces: Cervix: Invasive poorly differentiated squamous cell carcinoma.	squamous	f	45	0	0			0		1	0	0	0		0		0	0	0	0	0				1	1	0	1	1	0			0
DE-0166820	Female Genital Tract Malignancy	Cervical cancer	Cervix, NOS	Cervix, NOS	Per the submitted documents, the patient is a 53 year-old female with invasive squamous cell carcinoma.	Uterus, bilateral tubes, ovaries, cervix, vagina, and tumor, resection: Invasive squamous cell carcinoma, moderately differentiated.	squamous	f	53	0	0			0		1	0	0	0		0		1	0	0	0	0				0	1	0	1	0	0			0			0	0	0	0	0	0	0	0
DE-0167098	Female Genital Tract Malignancy	Vulvar Cancer	Vulva, NOS	Vulva, NOS	Per the submitted documents, the patient is a 59 year-old female with invasive squamous cell carcinoma.	Vulva, bilateral radical vulvectomy: Invasive squamous cell carcinoma, moderate to well differentiated.	squamous	f	59	0	0			0		1	0	1	0		0		1	1	0	0	1				1	1	1	1	0	0			0			0	0	0	0	0	0	0	0.5
DE-0167195	Female Genital Tract Malignancy	Cervical cancer	Cervix, NOS	Endometrium	Per the submitted documents, the patient is a 59 year-old female with squamous cell carcinoma.	"Endometrium, curettage": Extensive involvement by poorly differentiated non-keratinizing squamous cell carcinoma.	squamous	f	59	0	0			0		1	0	0	0		1		1	0	0	0	1				1	1	0	1	0				0			0	0	0	0	0	0	0	0
DE-0167231	Female Genital Tract Malignancy	Cervical cancer	Cervix, NOS	Lung, NOS	Per the submitted documents, the patient is a 45 year-old female with squamous cell carcinoma.	Mass, right lung, biopsy: Moderately differentiated squamous cell carcinoma.	squamous	f	45	0	0			0		0	1	0	0.5		1		0	0	0	0	1				1	1	1	1	1				1			0	0	0	0	0	0	0	0
DE-0167265	Head and neck Squamous Carcinoma	Head and Neck Cancers - Cancer of the oropharynx	Oropharynx, NOS	Oropharynx, NOS	Per the submitted documents, the patient is a 36 year-old male with non-keratinizing squamous cell carcinoma.	Left oral pharyngeal mass: Non-keratinizing squamous cell carcinoma.	squamous	m	36	0	0			1		1	0	1	0		0		1	0	0	0	0				1	1	0	1	1	0			0			0	0	0	0	0	0	0	0
DE-0167487	Female Genital Tract Malignancy	Cervical cancer	Cervix, NOS	Cervix, NOS	Per the submitted documents, the patient is a 71 year-old female with squamous cell carcinoma.	Cervix, biopsy: Keratinizing squamous cell carcinoma, moderately differentiated.	squamous	f	71	0	0					1	1	0	0		0		0	0		0					1	1	0	1	1				0			0	0	0	0	0	0
DE-0167494	Female Genital Tract Malignancy	Cervical cancer	Uterine cervix	Uterine cervix	Per the submitted documents, the patient is a 49 year-old female with non-keratinizing squamous cell carcinoma.	Uterine cervix, anterior, biopsy: Non-keratinizing squamous cell carcinoma, poorly differentiated.	squamous	f	49	0	1			0		0	0	0	0		0		1	0	0	0	1				1	1	1	0	1				0			0	0	0	0	0	0	0	0
DE-0167586	Head and neck Squamous Carcinoma	Head and Neck Cancers - Cancer of the oropharynx	Tonsil, NOS	Connective, subcutaneous and other soft tissues of head, face and neck	Per the submitted documents, the patient is a 64 year-old male with metastatic squamous cell carcinoma.	Soft tissue, left zone 2B, 5A, excision: Metastatic squamous cell carcinoma.	squamous	m	64	0	0			0		1	1	0	0		1		1	0	0	0	1				1	1	0	1	0	0			0			0	0	0	0	0	0	0	0
DE-0167721	Female Genital Tract Malignancy	Cervical cancer	Cervix, NOS	Retroperitoneal tissue	Per the submitted documents, the patient is a 48 year-old female with metastatic squamous cell carcinoma.	FNA and core biopsy retroperitoneal lesion: Metastatic squamous cell carcinoma.	squamous	f	48	0	0					1	0	1	0		0		0	1		0					1	1	1	0	0				0
DE-0167749	Female Genital Tract Malignancy	Cervical cancer	Cervix, NOS	Pelvic lymph nodes	Per the submitted documents, the patient is a 45 year-old female with metastatic squamous cell carcinoma.	Right pelvic lymph node, biopsy: Involved by metastatic squamous cell carcinoma.	squamous	f	45	0	0					1	0	0	0		1		1	0		0					1	1	1	1	0				0			0	0	0	0	0	0	0	0
DE-0167876	Female Genital Tract Malignancy	Cervical cancer	Cervix uteri	Cervix, NOS	Per the submitted documents, the patient is a 30 year-old female with squamous cell carcinoma.	Cervix and vaginal CUFF, trachelectomy: Squamous cell carcinoma. G2-3.	squamous	f	30	0	0			0		0	0	0	0		1		1	0	0	0	1				0	1	0	1	0	0			0			0	0	0	0	0	0		0
DE-0167954	None Of These Apply	Anal Carcinoma	Anus, NOS	Anus, NOS	Per the submitted documents, the patient is a 58 year-old female with anal carcinoma.	Anal tumor: Invasive moderately differentiated squamous cell carcinoma with basaloid features.	squamous	f	57	0	0					1	0	1	0		1		1	1		0	1	1				1	1	1	0				0			0	0	0	0	0	0	0	0.5
DE-0167979	None Of These Apply	Anal Carcinoma	Anus, NOS	Rectum, NOS	Per the submitted documents, the patient is a 56 year-old male with squamous cell carcinoma.	Rectum, anus and additional anterior margin tissue, abdominoperineal resection: Squamous cell carcinoma, well differentiated.	squamous	m	56	0	0			0		1	0	0	0		0		1	1	0	0	1				1	1	0	1	0	0			0			0	0	0	0	0	0	0	0
DE-0168363	Female Genital Tract Malignancy	Cervical cancer	Cervix, NOS	Cervix, NOS	Per the submitted documents, the patient is an 80 year-old female with squamous cell carcinoma.	Cervical mass, biopsy: Invasive poorly differentiated squamous cell carcinoma.	squamous	f	80	0	1					1	0	0	0		1		1	0		0					1	1	1	1	0				0			0	0	0	0	0.5	0	0	0
DE-0168371	Female Genital Tract Malignancy	Cervical cancer	Cervix, NOS	Upper lobe, lung	Per the submitted documents, the patient is a 76 year-old female with metastatic adenosquamous cell carcinoma.	Right upper lobe, endobronchial mass needle core biopsy: Metastatic adenosquamous cell carcinoma, consistent with patient's known cervical primary.	squamous	f	76	0	1					1	1	0	0		1		0	0		1					1	0	1	0	1				0
DE-0168640	Female Genital Tract Malignancy	Cervical cancer	Cervix, NOS	Cervix, NOS	Per the submitted documents, the patient is XX year-old female with cervical cancer.	Uterus and cervix, bilateral ovaries and fallopian tubes, total abdominal hysterectomy and bilateral salpingo-oophorectomy: Squamous cell carcinoma moderately differentiated.	squamous	f	90	0	0					1	0	0	0		1		1	0		0	1				1	1	0	1	1				0			0	0	0	0	0	0
DE-0168655	Female Genital Tract Malignancy	Cervical cancer	Cervix, NOS	Cervix, NOS		Uterus, cervix, ovaries and tubes, radical hysterectomy: Non-keratinizing squamous cell carcinoma, high grade.	squamous	f	54								0	0	0					0		0	0	0				1	0	0	0				0			0	0	0	0	0	0	0	0
DE-0168673	None Of These Apply	Anal Carcinoma	Anus, NOS	Anus, NOS	Per the submitted documents, the patient is a 69 year-old male with anal cancer.	Biopsy anal/ rectal tumor: Invasive squamous cell carcinoma, moderately differentiated.	squamous	m	69	0	0					1	0	0	0		0		1	1		0					1	1	1	1	0							0	0	0	0	0	0
DE-0168757	Female Genital Tract Malignancy	Cervical cancer	Cervix, NOS	Cervix, NOS	Per the submitted documents, the patient is a 55 year-old female with cervical cancer.	Cervix posterior lip: Invasive squamous cell carcinoma.	squamous	f	55	0	1					1	0	0	0		0		1	1		0					1	1	1	1	0				0			0	0	0	0	0	0	0	0
DE-0168821	Female Genital Tract Malignancy	Cervical cancer	Cervix, NOS	Lung, NOS	Per the submitted documents, the patient is a 71 year-old female with metastatic squamous cell carcinoma of the cervix.	Lung, left, core biopsy: Positive for malignancy; the features are consistent with metastatic squamous cell carcinoma of the cervix.	squamous	f	71	0	0					1	1	1	0		1		1	0		0					1	1	0	0	1				0			0	0	0	0	0	0
DE-0169040	Female Genital Tract Malignancy	Cervical cancer	Cervix uteri	Liver	Per the submitted documents, the patient is a 64 year-old female with metastatic squamous cell carcinoma.	Liver lesion, core biopsy: Metastatic squamous cell carcinoma involving liver.	squamous	f	64	0	0					1	0	0	0		1		0	0		0					1	1	1	1	0				0			0	0	0	0	0	0	0	0
DE-0169143	Female Genital Tract Malignancy	Cervical cancer	Cervix, NOS	Cervix, NOS	Per the submitted documents, the patient is a 56 year-old female with invasive squamous carcinoma.	Posterior leep, cervix stitch at 0600, excision: Invasive squamous carcinoma.	squamous	f	56	0	0					1	0	0	0		1		1	1		0	1	1				1	1	1	1				0			0	0	0	0	0	0	0	0
DE-0169313	Female Genital Tract Malignancy	Cervical cancer	Cervix, NOS	Cervix uteri	Per the submitted documents, the patient is a 68 year-old female with invasive squamous cell carcinoma.	Uterine cervix, random punch biopsies: Invasive moderately differentiated squamous cell carcinoma.	squamous	f	68	0	0					1	0	0	0.5		1		1	0		0	1	1				1	0	0	0				0			0	0	0	0	0	0	0	0
DE-0169377	Female Genital Tract Malignancy	Cervical cancer	Cervix, NOS	Lymph node, NOS	Per the submitted documents, the patient is a 43 year-old female with metastatic squamous cell carcinoma.	Right level 5 cervical lymph node, excision: Metastatic squamous cell carcinoma.	squamous	f	43	0	0					1	0	0	0		1		0	0		0	0				0	1	0	1	0				0			0	0	0	0	0	0	0	0
DE-0169468	Head and neck Squamous Carcinoma	Head and Neck Cancers - Cancer of the oropharynx	Overlapping lesion of oropharynx	Lung, NOS	Per the submitted documents, the patient is a 63 year-old male with non-small cell carcinoma.	Left lung, CT guided core biopsy: Non small cell carcinoma consistent with squamous cell carcinoma.	squamous	m	63	0	0					1	0	1	0		0		0	0		0	1	0				1	1	0	1				0			0	0	0	0	0	0	0	0
DE-0169547	Female Genital Tract Malignancy	Cervical cancer	Cervix, NOS	Iliac lymph node	Per the submitted documents, the patient is a 46 year-old female with metastatic squamous cell carcinoma.	Proximal margin, site not specified: Soft tissue with metastatic, keratinizing, moderately differentiated squamous cell carcinoma._x000D_ _x000D_ Common iliac lymph node: Metastatic, keratinizing, moderately differentiated squamous cell carcinoma involving soft tissue.	squamous	f	46	0	0					1	0	0	0		0		1	0		0	1	1				1	1	1	0				0			0	0	0	0	0	0	0	0
DE-0169677	None Of These Apply	Anal Carcinoma	Rectum, NOS	Rectum, NOS	Per the submitted documents, the patient is a 72 year-old female with invasive squamous cell carcinoma.	Rectum, mass, biopsy: Invasive squamous cell carcinoma poorly differentiated.	squamous	f	72	0	0					1	0	1	0		1		1	0		0	1	1				1	1	1	1				0
DE-0170064	Female Genital Tract Malignancy	Cervical cancer	Cervix uteri	Peritoneum, NOS		Bladder peritoneum, biopsy: Invasive poorly differentiated squamous cell carcinoma.	squamous	f	35								0	0	0					1		0	1	1				1	0	1	0				0			0	0	0	0	0	0	0	1
DE-0170177	Female Genital Tract Malignancy	Cervical cancer	Cervix, NOS	Endometrium	Per the submitted documents, the patient is a 60 year-old female with infiltrative uterine carcinoma, favor squamous carcinoma.	Endometrial biopsy: Infiltrative, poorly differentiated carcinoma.	squamous	f	60								1	0	0					1		0	1	1				1	1	1	0				0			0	0	0	0	0	0	0	0
DE-0170318	Female Genital Tract Malignancy	Cervical cancer	Uterine cervix	Uterus, NOS	Per the submitted documents, the patient is a 38 year-old female with squamous cell carcinoma of cervix.	Uterus and cervix, bilateral fallopian tubes: Invasive cervical squamous cell carcinoma, moderately differentiated.	squamous	f	38	0	0					1	0	1	0		1		1	1		0	0	0				1	0	1	0				0			0	0	0	0	0	0	0	1
DE-0170351	Female Genital Tract Malignancy	Cervical cancer	Cervix, NOS	Liver	Per the submitted documents, the patient is a 63 year-old female with metastatic squamous cell carcinoma.	Right lobe liver lesion (biopsy): Metastatic squamous cell carcinoma, moderately-poorly differentiated.	squamous	f	63	0	0					1	1	0	0		0		1	1		0	1	1				1	1	1	0				0			0	0	0	0	0	0	0.5	0
DE-0170363	None Of These Apply	Anal Carcinoma	Anus, NOS	Lower lobe, lung	Per the submitted documents, the patient is a 54 year-old female with metastatic squamous cell carcinoma.	Lung, right lower lobe, right lower lobectomy (F, including FS2): Squamous cell carcinoma, favor metastasis.	squamous	f	54	0	0					1	0	0	0		0		1	0		0	0	1				1	0	1	0				0			0	0	0	0.5	0	0	0	0
DE-0171954	None Of These Apply	Anal Carcinoma	Anus, NOS	Anus, NOS		Anal lesion, biopsy: Invasive squamous cell carcinoma with basaloid features.	squamous	f	49									0	0					0			0					1	1	1	0				0			0	0	0	0	0	0	0	0
DE-0172076	Female Genital Tract Malignancy	Cervical cancer	Cervix, NOS	Retroperitoneal lymph node		Right retroperitoneal node, biopsy: Squamous cell carcinoma, associated with scant lymphoid tissue.	squamous	f	70								0	0	0					1		0	1	0				1	1	1	0				0
DE-0172493	Female Genital Tract Malignancy	Cervical cancer	Cervix, NOS	Bladder wall, NOS		Bladder and vagina, exenteration: Recurrent squamous cell carcinoma.	squamous	f	38								0	0	0					0		0	1	1				1		0	0							0	0	0	0	0	0	0	0
DE-0172507	None Of These Apply	Anal Carcinoma	Anus, NOS	Vagina, NOS		Skin, perivaginal region; biopsy: Invasive, moderately differentiated keratinizing squamous cell carcinoma.	squamous	f	55																			0
DE-0172562	Female Genital Tract Malignancy	Cervical cancer	Cervix, NOS	Cervix, NOS		Cervix, biopsy: Invasive squamous cell carcinoma.	squamous	f	47								1	1	0					0		0	1	1				1	1	1	0				0
DE-0172585	None Of These Apply	Anal Carcinoma	Anal canal	Perirectal region, NOS	Per the submitted documents, the patient is a 62 year-old male with anal squamous carcinoma and also bladder urothelial carcinoma.	Soft tissue, perirectal (transrectal biopsy): Detached fragments of fibromuscular tissue with invasive squamous cell carcinoma.	squamous	m	62									1	0					1			1					1	1	1	0				0			0	0	0	0	0	0	0	0
DE-0172589	Female Genital Tract Malignancy	Vulvar Cancer	Vulva, NOS	Perineum, NOS		Pelvis, posterior exoneration: Rectum and Anus: Involved by squamous cell carcinoma.	squamous	f	51									0	0					0			0					1		1	0				0			0	0	0	0	0	0	0	0
DE-0172723	Female Genital Tract Malignancy	Cervical cancer	Cervix, NOS	Ovary		Uterus, cervix, left fallopian tube, right ovary and fallopian tube, parametrium, radical hysterectomy, bilateral salpingectomy and right oophorectomy: Invasive adenosquamous carcinoma of cervix, moderately differentiated.	squamous	f	36								0	0	0					0		0	1	1				1	0	1	0				0			0	0	0	0	0	0
DE-0172732	Female Genital Tract Malignancy	Cervical cancer	Cervix, NOS	Fallopian tube		Ovary and fallopian tube (left), salpingo-oohporectomy: Metastatic adenosquamous carcinoma involving the soft tissue surrounding fallopian tube.	squamous	f	31								0	0	0					0		0	1	1				1	0	1	0				0			0	0	0	0	0	0	0	0
DE-0172826	Female Genital Tract Malignancy	Cervical cancer	Endocervix	Vagina, NOS		Posterior vaginal (biopsy/ies): Adenocarcinoma seen in the squamous/vaginal submucosa.	squamous	f	35									0						0											0							0	0	0	0	0	0
DE-0172842	Female Genital Tract Malignancy	Cervical cancer	Cervix uteri	Liver		Right hepatic lobe; ultrasound-guided FNB: Positive for malignant cells. Poorly differentiated, non-keratinizing, squamous cell carcinoma, consistent with metastasis from patient's known cervical carcinoma.	squamous	f	44								0	1	0					1		0	1	1				1	1	1	1				0			0	0	0	0	0	0	0	0
DE-0172862	Female Genital Tract Malignancy	Cervical cancer	Cervix, NOS	Retroperitoneal lymph node		Left retroperitoneal lymph node, CT guided biopsy: Metastatic moderately differentiated squamous cell carcinoma.	squamous	f	63								1	1	0					0		0	1	0				1	1	0	0				0
DE-0173019	Female Genital Tract Malignancy	Cervical cancer	Cervix, NOS	Cervix, NOS		Uterus and cervix, left fallopian tube and ovary: Moderately differentiated squamous cell carcinoma.	squamous	f	30								0	0	0					0		0	0	1				1	0	1	0				0
DE-0173438	Head and neck Squamous Carcinoma	Head and Neck Cancers - Cancer of the oropharynx	Tonsil, NOS	Tonsil, NOS		Tonsil, left, biopsy: Basaloid squamous cell carcinoma, poorly differentiated, papillary type._x000D_ The diffuse and strong P16 positivity indicates that this lesion is a high risk HPV-driven malignancy.	squamous	m	68									1	0					0			1	1						1	0				0			0	0	0	0	0	0
DE-0173578	None Of These Apply	Anal Carcinoma	Anal canal	Rectum, NOS		Rectum-biopsy, 3 cm: Anal and rectal mucosa involved with focally-keratinizing moderately differentiated squamous cell carcinoma.	squamous	f	70									0	0					0			1					1	1	0	1							0	0	0	0	0	0	0	0.5
DE-0173639	None Of These Apply	Anal Carcinoma	Anal canal	Anorectum		Rectal mass: Invasive poorly differentiated basaloid squamous cell carcinoma (cloacogenic carcinoma).	squamous	m	61									1	0					0			0					1	1	1	0				0			0	0	0	0	0	0
DE-0173939	None Of These Apply	Anal Carcinoma	Anal canal	Anal canal		Anal canal, biopsy: Invasive squamous cell carcinoma with extensive comedo necrosis.	squamous	m	55									1	0					0			1					1	1	1	0				0			0	0	0	0	0	0	0	0
DE-0174177	Female Genital Tract Malignancy	Cervical cancer	Cervix uteri	Vagina, NOS		Vaginal mass, biopsy: Invasive squamous cell carcinoma.	squamous	f	35								0	1	0					0		0	0	0				1	1	0	1				0			0	0	0	0	0	0	0	0
DE-0174205	Female Genital Tract Malignancy	Cervical cancer	Cervix, NOS	Cervix, NOS		Uterus, cervix, 12 o'clock, biopsy: Invasive, moderately differentiated squamous cell carcinoma.	squamous	f	48								0	0	0					1		0	1	1				1	1	1	0				0			0.5	0	0	0	0	0	0	0
DE-0174295	Female Genital Tract Malignancy	Vulvar Cancer	Vulva, NOS	Vulva, NOS		Vulva, stitch at 12:00: Invasive well differentiated squamous cell carcinoma (simplex type) with associated lichen sclerosus.	squamous	f	59									1	0					1			1					1	1	1	0				0			0	0	0	0	0	0.5	0	0
DE-0174819	Female Genital Tract Malignancy	Cervical cancer	Cervix, NOS	neck		Left neck, US guided core biopsy: Metastatic, squamous cell carcinoma, poorly differentiated, mostly non-keratinizing.	squamous	f	51								0	1	0					1		0	1	1				1	1	1	0				0			0	0	0	0	0	0	0	0
DE-0174831	Female Genital Tract Malignancy	Cervical cancer	Cervix, NOS	Cervix, NOS		XJ:S14-3238: Endocervix, curettage: Invasive squamous cell carcinoma._x000D_ _x000D_ XJ:S13-1667: Left neck lymph node, needle core biopsy: Metastatic poorly differentiated carcinoma most consistent with squamous cell carcinoma.	squamous	f	51								0	1	0					0		0	1	1				1	1	1	0				0			0	0	0	0	0	0	0	0
DE-0174845	Female Genital Tract Malignancy	Cervical cancer	Cervix, NOS	Bladder, NOS		Trigone bladder biopsy: Foci of high grade squamous cell carcinoma in bladder tissue.	squamous	f	40								0	0	0					0		0	1	1				1	1	1	1							0	0	0	0	0	0	0	0
DE-0175085	Head and neck Squamous Carcinoma	Head and Neck Cancers - Cancer of the oropharynx	Tonsil, NOS	Tonsil, NOS		Left tonsil, excised: Invasive, poorly differentiated squamous cell carcinoma extensively effacing the tonsil with foci of invasion of attached skeletal muscle.	squamous	m	68									0	0					0			1	0						1	0				0			0	0	0	0	0	0
DE-0175282	Female Genital Tract Malignancy	Cervical cancer	Cervix, NOS	Cervix, NOS		Cervix and uterus, "cervix and uterus", hysterectomy: Invasive squamous cell carcinoma with prominent lymphovascular invasion, poorly-differentiated.	squamous	f	52								0	0	0					1		0	0	0				1	1	1	0				0			0	0	0	0	0	0	0	0
DE-0175358	Female Genital Tract Malignancy	Cervical cancer	Cervix, NOS	Thigh, NOS		Right thigh mass, core biopsies: Metastatic squamous cell carcinoma.	squamous	f	48								0	0	0					0		0	0	1				1	1	1	1				0			0	0	0	0	0	0	0	0
DE-0175987	None Of These Apply	Anal Carcinoma	Anus, NOS	Anus, NOS		Mass, anus, excision: Basaloid squamous cell carcinoma, poorly differentiated, consistent with anal canal origin (cloacogenic carcinoma).	squamous	f	65									0	0					1			0					1	1	1	0							0	0	0	0	0	0	0	0
DE-0176042	None Of These Apply	Anal Carcinoma	Anal canal	Anus, NOS		Colon, rectum and anus (stitch marks anterior), excision: Invasive basaloid squamous carcinoma.	squamous	f	58									0	0					0			1					1	1	1	0				0
DE-0176063	None Of These Apply	Anal Carcinoma	Anus, NOS	Rectum, NOS		Rectal mass, biopsy: Basaloid squamous cell carcinoma.	squamous	f	35									1	0					0			1					1	1	1	0				0			0	0	0	0		0
DE-0176077	Female Genital Tract Malignancy	Cervical cancer	Cervix, NOS	Para-aortic lymph node		"Paraaortic lymph nodes", resected: Metastatic moderately to poorly differentiated squamous carcinoma.	squamous	f	55								0	0	0					1		0	0	1				1	0	0	0				0			0	0	0	0	0	0	0.5	0
DE-0176399	Female Genital Tract Malignancy	Cervical cancer	Cervix, NOS	Cervix, NOS		Cervix lesion at 7 o'clock, partial leep resection: Invasive adenosquamous carcinoma.	squamous	f	46								0	0	0					0		0	1	0				1	1	1	0				0
DE-0176453	Female Genital Tract Malignancy	Cervical cancer	Cervix, NOS	Cervix uteri		Uterus, vaginal cuff, ovaries, fallopian tubes, and posterior peritoneal reflection soft tissue (radical hysterectomy): Cervix: Moderately to poorly differentiated squamous cell carcinoma replacing entire cervix.	squamous	f	60								0	0	0					1		0	1	1				1	1	1	1							0	0	0	0	0	0	0	0
DE-0176618	None Of These Apply	Anal Carcinoma	Anus, NOS	Anus, NOS		Anal mass internal, Invasive squamous cell carcinoma.	squamous	f	71									1	0					1			1					1	1	1	1				0			0	0	0	0	0	0
DE-0176679	Female Genital Tract Malignancy	Cervical cancer	Endocervix	Parametrium		Uterus with adnexa, vaginal ridge, peritoneal lavage fluid: Adenosquamous carcinoma of the endocervix extending to the isthmus. Infiltration of 2 to 3 thirds of the thickness of the wall with tumor in the limits of the section.	squamous	f	57								1									1
DE-0176728	Female Genital Tract Malignancy	Cervical cancer	Cervix, NOS	Obturator lymph node		Right obturator lymph node, core biopsy: Metastatic poorly differentiated squamous cell carcinoma.	squamous	f	38								0	1	0					0		0	1	1				1	1	1	0				0
DE-0176744	Female Genital Tract Malignancy	Cervical cancer	Cervix uteri	Cervix, NOS		Cervix, biopsy: Invasive poorly differentiated non-keratinizing squamous cell carcinoma.	squamous	f	76								0	1	0					1		0	1	1				1	1	1	1				0			0	0	0	0	0	0
DE-0177173	Female Genital Tract Malignancy	Cervical cancer	Cervix, NOS	Cervix, NOS		Uterus with cervix, radical hysterectomy: Invasive squamous cell carcinoma of the cervix, circumferential, with extensive ulceration.	squamous	f	48								0	0	0					1		0	1	0				1	0	1	0				0			0	0	0	0	0	0	0	0
DE-0177210	None Of These Apply	Anal Carcinoma	Anus, NOS	Anus, NOS		Biopsy, anal rectal bx: Invasive moderately differentiated squamous cell carcinoma.	squamous	m	55									1	0					0			1					1	1	1	1				0			0	0	0	0	0	0	0	0
[truncated: 40 more columns]

## Sheet: Sheet2
0=negative
1=positive
0.5=mutation of unknown clinical significance
blank=untested
